# Supplementary material for: Structural basis of QueC-family protein function in qatABCD anti-phage defense
Source: Nat Commun. 2026 Apr 20;17:5420. doi: 10.1038/s41467-026-72155-8 (PMC13279940; doi:10.1038/s41467-026-72155-8)
Supplement: Supplementary file 3 — Supplementary Data 1 [file 41467_2026_72155_MOESM3_ESM.zip]

Archive with 6 entries (5 files):
- Supplementary Data 1/
- __MACOSX/._Supplementary Data 1
- Supplementary Data 1/.DS_Store
- __MACOSX/Supplementary Data 1/._.DS_Store
- Supplementary Data 1/AF3_model_qatBC_trimmed.pdb
- __MACOSX/Supplementary Data 1/._AF3_model_qatBC_trimmed.pdb
