# Supplementary material for: Structural basis of QueC-family protein function in qatABCD anti-phage defense
Source: Nat Commun. 2026 Apr 20;17:5420. doi: 10.1038/s41467-026-72155-8 (PMC13279940; doi:10.1038/s41467-026-72155-8)
Supplement: Supplementary file 4 — Supplementary Data 2 [file 41467_2026_72155_MOESM4_ESM.zip]

Archive with 4 entries (3 files):
- Supplementary Data 2/
- __MACOSX/._Supplementary Data 2
- Supplementary Data 2/AF3_model_qatBC.pdb
- __MACOSX/Supplementary Data 2/._AF3_model_qatBC.pdb
