# Supplementary material for: Structural basis of QueC-family protein function in qatABCD anti-phage defense
Source: Nat Commun. 2026 Apr 20;17:5420. doi: 10.1038/s41467-026-72155-8 (PMC13279940; doi:10.1038/s41467-026-72155-8)
Supplement: Supplementary file 4 — Supplementary Data 2 [file 41467_2026_72155_MOESM4_ESM.zip › Supplementary Data 2/AF3_model_qatBC.pdb]

ATOM      1  N   MET A   1       4.676  -8.478  -8.553  1.00 46.48      A    N  
ATOM      2  CA  MET A   1       4.049  -7.545  -9.525  1.00 50.87      A    C  
ATOM      3  C   MET A   1       3.239  -6.506  -8.786  1.00 56.50      A    C  
ATOM      4  O   MET A   1       2.334  -6.872  -8.042  1.00 53.07      A    O  
ATOM      5  CB  MET A   1       3.104  -8.263 -10.495  1.00 48.40      A    C  
ATOM      6  CG  MET A   1       3.812  -9.100 -11.544  1.00 44.62      A    C  
ATOM      7  SD  MET A   1       2.610  -9.758 -12.731  1.00 41.03      A    S  
ATOM      8  CE  MET A   1       3.374 -11.353 -13.082  1.00 35.15      A    C  
ATOM      9  N   GLY A   2       3.523  -5.229  -9.033  1.00 70.27      A    N  
ATOM     10  CA  GLY A   2       2.710  -4.111  -8.600  1.00 73.51      A    C  
ATOM     11  C   GLY A   2       1.531  -3.863  -9.533  1.00 77.40      A    C  
ATOM     12  O   GLY A   2       1.537  -4.236 -10.707  1.00 70.47      A    O  
ATOM     13  N   THR A   3       0.483  -3.230  -9.010  1.00 79.61      A    N  
ATOM     14  CA  THR A   3      -0.664  -2.758  -9.796  1.00 83.30      A    C  
ATOM     15  C   THR A   3      -1.295  -1.544  -9.122  1.00 86.89      A    C  
ATOM     16  O   THR A   3      -0.854  -1.102  -8.060  1.00 83.11      A    O  
ATOM     17  CB  THR A   3      -1.672  -3.902 -10.045  1.00 77.26      A    C  
ATOM     18  CG2 THR A   3      -2.406  -4.378  -8.803  1.00 73.40      A    C  
ATOM     19  OG1 THR A   3      -2.638  -3.498 -10.989  1.00 70.60      A    O  
ATOM     20  N   SER A   4      -2.334  -0.981  -9.737  1.00 81.33      A    N  
ATOM     21  CA  SER A   4      -3.125   0.087  -9.153  1.00 83.70      A    C  
ATOM     22  C   SER A   4      -4.584  -0.068  -9.577  1.00 86.28      A    C  
ATOM     23  O   SER A   4      -4.875  -0.399 -10.730  1.00 83.86      A    O  
ATOM     24  CB  SER A   4      -2.546   1.445  -9.570  1.00 80.88      A    C  
ATOM     25  OG  SER A   4      -3.320   2.496  -9.050  1.00 75.98      A    O  
ATOM     26  N   LYS A   5      -5.501   0.166  -8.630  1.00 80.79      A    N  
ATOM     27  CA  LYS A   5      -6.949   0.146  -8.842  1.00 82.12      A    C  
ATOM     28  C   LYS A   5      -7.549   1.422  -8.259  1.00 86.51      A    C  
ATOM     29  O   LYS A   5      -7.175   1.824  -7.166  1.00 82.54      A    O  
ATOM     30  CB  LYS A   5      -7.544  -1.129  -8.195  1.00 75.52      A    C  
ATOM     31  CG  LYS A   5      -9.069  -1.280  -8.405  1.00 64.60      A    C  
ATOM     32  CD  LYS A   5      -9.637  -2.482  -7.636  1.00 59.24      A    C  
ATOM     33  CE  LYS A   5     -11.173  -2.540  -7.722  1.00 50.64      A    C  
ATOM     34  NZ  LYS A   5     -11.786  -3.540  -6.793  1.00 43.76      A    N1+
ATOM     35  N   GLY A   6      -8.482   2.040  -8.976  1.00 84.91      A    N  
ATOM     36  CA  GLY A   6      -9.234   3.174  -8.451  1.00 85.19      A    C  
ATOM     37  C   GLY A   6     -10.182   2.746  -7.327  1.00 87.97      A    C  
ATOM     38  O   GLY A   6     -10.870   1.729  -7.454  1.00 85.50      A    O  
ATOM     39  N   TYR A   7     -10.249   3.522  -6.257  1.00 88.51      A    N  
ATOM     40  CA  TYR A   7     -11.232   3.339  -5.192  1.00 89.59      A    C  
ATOM     41  C   TYR A   7     -12.627   3.738  -5.699  1.00 89.65      A    C  
ATOM     42  O   TYR A   7     -12.809   4.813  -6.271  1.00 87.01      A    O  
ATOM     43  CB  TYR A   7     -10.803   4.156  -3.971  1.00 89.32      A    C  
ATOM     44  CG  TYR A   7     -11.726   4.025  -2.780  1.00 91.10      A    C  
ATOM     45  CD1 TYR A   7     -12.320   5.171  -2.226  1.00 89.27      A    C  
ATOM     46  CD2 TYR A   7     -11.968   2.762  -2.195  1.00 87.40      A    C  
ATOM     47  CE1 TYR A   7     -13.124   5.068  -1.087  1.00 86.02      A    C  
ATOM     48  CE2 TYR A   7     -12.785   2.654  -1.059  1.00 87.83      A    C  
ATOM     49  CZ  TYR A   7     -13.351   3.809  -0.499  1.00 90.05      A    C  
ATOM     50  OH  TYR A   7     -14.113   3.709   0.628  1.00 89.51      A    O  
ATOM     51  N   GLY A   8     -13.605   2.854  -5.516  1.00 85.48      A    N  
ATOM     52  CA  GLY A   8     -14.982   3.080  -5.969  1.00 84.97      A    C  
ATOM     53  C   GLY A   8     -15.832   3.923  -5.019  1.00 87.68      A    C  
ATOM     54  O   GLY A   8     -16.969   4.269  -5.366  1.00 84.10      A    O  
ATOM     55  N   GLY A   9     -15.309   4.231  -3.850  1.00 87.91      A    N  
ATOM     56  CA  GLY A   9     -16.042   4.831  -2.739  1.00 87.93      A    C  
ATOM     57  C   GLY A   9     -16.925   3.826  -1.990  1.00 90.39      A    C  
ATOM     58  O   GLY A   9     -17.308   2.787  -2.543  1.00 88.38      A    O  
ATOM     59  N   PRO A  10     -17.295   4.130  -0.737  1.00 88.35      A    N  
ATOM     60  CA  PRO A  10     -18.169   3.277   0.056  1.00 88.72      A    C  
ATOM     61  C   PRO A  10     -19.633   3.381  -0.413  1.00 90.48      A    C  
ATOM     62  O   PRO A  10     -20.012   4.259  -1.187  1.00 88.46      A    O  
ATOM     63  CB  PRO A  10     -17.964   3.749   1.497  1.00 86.92      A    C  
ATOM     64  CG  PRO A  10     -17.701   5.240   1.325  1.00 87.36      A    C  
ATOM     65  CD  PRO A  10     -16.944   5.329   0.006  1.00 90.23      A    C  
ATOM     66  N   SER A  11     -20.474   2.473   0.081  1.00 86.99      A    N  
ATOM     67  CA  SER A  11     -21.913   2.491  -0.244  1.00 86.18      A    C  
ATOM     68  C   SER A  11     -22.687   3.589   0.496  1.00 88.47      A    C  
ATOM     69  O   SER A  11     -23.690   4.099  -0.013  1.00 86.39      A    O  
ATOM     70  CB  SER A  11     -22.515   1.117   0.055  1.00 84.13      A    C  
ATOM     71  OG  SER A  11     -22.333   0.786   1.417  1.00 75.71      A    O  
ATOM     72  N   SER A  12     -22.215   3.965   1.688  1.00 87.28      A    N  
ATOM     73  CA  SER A  12     -22.835   4.956   2.565  1.00 87.21      A    C  
ATOM     74  C   SER A  12     -21.803   5.928   3.142  1.00 88.76      A    C  
ATOM     75  O   SER A  12     -20.601   5.687   3.069  1.00 86.93      A    O  
ATOM     76  CB  SER A  12     -23.601   4.247   3.692  1.00 85.94      A    C  
ATOM     77  OG  SER A  12     -22.710   3.591   4.570  1.00 82.94      A    O  
ATOM     78  N   GLY A  13     -22.278   7.005   3.741  1.00 89.59      A    N  
ATOM     79  CA  GLY A  13     -21.461   7.970   4.479  1.00 89.14      A    C  
ATOM     80  C   GLY A  13     -21.155   7.560   5.923  1.00 91.49      A    C  
ATOM     81  O   GLY A  13     -20.882   8.431   6.742  1.00 89.10      A    O  
ATOM     82  N   LEU A  14     -21.224   6.271   6.233  1.00 87.71      A    N  
ATOM     83  CA  LEU A  14     -20.903   5.722   7.551  1.00 85.52      A    C  
ATOM     84  C   LEU A  14     -19.555   6.256   8.053  1.00 87.26      A    C  
ATOM     85  O   LEU A  14     -18.567   6.263   7.319  1.00 87.56      A    O  
ATOM     86  CB  LEU A  14     -20.864   4.182   7.434  1.00 83.27      A    C  
ATOM     87  CG  LEU A  14     -20.696   3.438   8.771  1.00 79.03      A    C  
ATOM     88  CD1 LEU A  14     -22.053   3.194   9.424  1.00 72.80      A    C  
ATOM     89  CD2 LEU A  14     -20.034   2.072   8.562  1.00 75.48      A    C  
ATOM     90  N   VAL A  15     -19.519   6.676   9.310  1.00 87.80      A    N  
ATOM     91  CA  VAL A  15     -18.276   6.974  10.013  1.00 88.19      A    C  
ATOM     92  C   VAL A  15     -17.749   5.656  10.569  1.00 89.48      A    C  
ATOM     93  O   VAL A  15     -18.448   5.057  11.391  1.00 89.24      A    O  
ATOM     94  CB  VAL A  15     -18.483   7.990  11.151  1.00 87.39      A    C  
ATOM     95  CG1 VAL A  15     -17.161   8.357  11.807  1.00 83.05      A    C  
ATOM     96  CG2 VAL A  15     -19.136   9.288  10.641  1.00 88.40      A    C  
ATOM     97  N   PRO A  16     -16.557   5.184  10.159  1.00 90.37      A    N  
ATOM     98  CA  PRO A  16     -16.006   3.945  10.682  1.00 90.52      A    C  
ATOM     99  C   PRO A  16     -15.790   4.009  12.197  1.00 91.60      A    C  
ATOM    100  O   PRO A  16     -15.377   5.052  12.724  1.00 90.62      A    O  
ATOM    101  CB  PRO A  16     -14.695   3.713   9.925  1.00 88.78      A    C  
ATOM    102  CG  PRO A  16     -14.876   4.518   8.642  1.00 88.59      A    C  
ATOM    103  CD  PRO A  16     -15.718   5.705   9.096  1.00 91.91      A    C  
ATOM    104  N   SER A  17     -16.034   2.903  12.895  1.00 89.24      A    N  
ATOM    105  CA  SER A  17     -15.884   2.797  14.353  1.00 87.72      A    C  
ATOM    106  C   SER A  17     -14.465   3.124  14.833  1.00 88.43      A    C  
ATOM    107  O   SER A  17     -14.283   3.713  15.897  1.00 87.31      A    O  
ATOM    108  CB  SER A  17     -16.264   1.380  14.796  1.00 87.13      A    C  
ATOM    109  OG  SER A  17     -15.485   0.430  14.099  1.00 83.39      A    O  
ATOM    110  N   TRP A  18     -13.475   2.822  14.009  1.00 91.43      A    N  
ATOM    111  CA  TRP A  18     -12.045   3.011  14.269  1.00 90.86      A    C  
ATOM    112  C   TRP A  18     -11.503   4.393  13.861  1.00 90.51      A    C  
ATOM    113  O   TRP A  18     -10.297   4.617  13.935  1.00 87.51      A    O  
ATOM    114  CB  TRP A  18     -11.293   1.881  13.565  1.00 90.74      A    C  
ATOM    115  CG  TRP A  18     -11.634   1.683  12.110  1.00 92.14      A    C  
ATOM    116  CD1 TRP A  18     -12.427   0.696  11.636  1.00 89.08      A    C  
ATOM    117  CD2 TRP A  18     -11.215   2.477  10.950  1.00 92.71      A    C  
ATOM    118  CE2 TRP A  18     -11.805   1.902   9.795  1.00 92.40      A    C  
ATOM    119  CE3 TRP A  18     -10.399   3.615  10.778  1.00 91.65      A    C  
ATOM    120  NE1 TRP A  18     -12.532   0.820  10.248  1.00 88.45      A    N  
ATOM    121  CZ2 TRP A  18     -11.608   2.449   8.509  1.00 91.49      A    C  
ATOM    122  CZ3 TRP A  18     -10.206   4.154   9.492  1.00 90.16      A    C  
ATOM    123  CH2 TRP A  18     -10.810   3.583   8.385  1.00 90.42      A    C  
ATOM    124  N   ILE A  19     -12.339   5.326  13.410  1.00 90.66      A    N  
ATOM    125  CA  ILE A  19     -11.890   6.570  12.757  1.00 89.93      A    C  
ATOM    126  C   ILE A  19     -11.031   7.476  13.648  1.00 89.34      A    C  
ATOM    127  O   ILE A  19     -10.196   8.226  13.142  1.00 86.95      A    O  
ATOM    128  CB  ILE A  19     -13.110   7.336  12.202  1.00 88.86      A    C  
ATOM    129  CG1 ILE A  19     -12.740   8.349  11.108  1.00 85.21      A    C  
ATOM    130  CG2 ILE A  19     -13.907   8.043  13.321  1.00 87.73      A    C  
ATOM    131  CD1 ILE A  19     -12.195   7.712   9.833  1.00 82.92      A    C  
ATOM    132  N   ASP A  20     -11.240   7.407  14.968  1.00 87.27      A    N  
ATOM    133  CA  ASP A  20     -10.511   8.224  15.940  1.00 85.14      A    C  
ATOM    134  C   ASP A  20      -9.219   7.541  16.441  1.00 83.81      A    C  
ATOM    135  O   ASP A  20      -8.401   8.189  17.097  1.00 78.79      A    O  
ATOM    136  CB  ASP A  20     -11.436   8.597  17.107  1.00 82.93      A    C  
ATOM    137  CG  ASP A  20     -12.658   9.442  16.709  1.00 81.11      A    C  
ATOM    138  OD1 ASP A  20     -12.546  10.362  15.869  1.00 75.67      A    O  
ATOM    139  OD2 ASP A  20     -13.741   9.225  17.300  1.00 77.59      A    O1-
ATOM    140  N   ASP A  21      -9.003   6.256  16.113  1.00 82.38      A    N  
ATOM    141  CA  ASP A  21      -7.794   5.513  16.486  1.00 78.38      A    C  
ATOM    142  C   ASP A  21      -6.635   5.862  15.554  1.00 74.98      A    C  
ATOM    143  O   ASP A  21      -6.196   5.069  14.709  1.00 70.75      A    O  
ATOM    144  CB  ASP A  21      -8.032   3.998  16.486  1.00 75.95      A    C  
ATOM    145  CG  ASP A  21      -9.026   3.479  17.509  1.00 69.86      A    C  
ATOM    146  OD1 ASP A  21      -9.313   4.186  18.495  1.00 63.87      A    O  
ATOM    147  OD2 ASP A  21      -9.449   2.331  17.265  1.00 65.54      A    O1-
ATOM    148  N   VAL A  22      -6.120   7.064  15.702  1.00 70.42      A    N  
ATOM    149  CA  VAL A  22      -4.928   7.500  14.988  1.00 66.63      A    C  
ATOM    150  C   VAL A  22      -3.710   6.909  15.679  1.00 64.85      A    C  
ATOM    151  O   VAL A  22      -3.454   7.196  16.842  1.00 60.34      A    O  
ATOM    152  CB  VAL A  22      -4.843   9.027  14.885  1.00 62.24      A    C  
ATOM    153  CG1 VAL A  22      -3.689   9.428  13.964  1.00 56.06      A    C  
ATOM    154  CG2 VAL A  22      -6.142   9.612  14.310  1.00 56.41      A    C  
ATOM    155  N   ALA A  23      -2.946   6.073  14.949  1.00 58.94      A    N  
ATOM    156  CA  ALA A  23      -1.685   5.546  15.449  1.00 56.00      A    C  
ATOM    157  C   ALA A  23      -0.778   6.714  15.858  1.00 55.38      A    C  
ATOM    158  O   ALA A  23      -0.433   7.559  15.034  1.00 52.06      A    O  
ATOM    159  CB  ALA A  23      -1.039   4.658  14.382  1.00 51.81      A    C  
ATOM    160  N   GLN A  24      -0.394   6.780  17.138  1.00 48.23      A    N  
ATOM    161  CA  GLN A  24       0.647   7.698  17.545  1.00 47.14      A    C  
ATOM    162  C   GLN A  24       1.965   7.202  16.937  1.00 47.01      A    C  
ATOM    163  O   GLN A  24       2.270   6.022  17.074  1.00 44.15      A    O  
ATOM    164  CB  GLN A  24       0.734   7.820  19.070  1.00 43.60      A    C  
ATOM    165  CG  GLN A  24      -0.479   8.572  19.637  1.00 39.16      A    C  
ATOM    166  CD  GLN A  24      -0.310   8.958  21.114  1.00 35.77      A    C  
ATOM    167  NE2 GLN A  24      -1.267   9.631  21.695  1.00 32.78      A    N  
ATOM    168  OE1 GLN A  24       0.684   8.681  21.755  1.00 34.01      A    O  
ATOM    169  N   PRO A  25       2.728   8.057  16.231  1.00 44.18      A    N  
ATOM    170  CA  PRO A  25       4.064   7.677  15.816  1.00 42.93      A    C  
ATOM    171  C   PRO A  25       4.857   7.333  17.076  1.00 43.58      A    C  
ATOM    172  O   PRO A  25       4.811   8.073  18.061  1.00 42.21      A    O  
ATOM    173  CB  PRO A  25       4.625   8.884  15.053  1.00 39.48      A    C  
ATOM    174  CG  PRO A  25       3.825  10.062  15.598  1.00 38.58      A    C  
ATOM    175  CD  PRO A  25       2.480   9.455  15.982  1.00 41.03      A    C  
ATOM    176  N   ALA A  26       5.559   6.199  17.060  1.00 38.48      A    N  
ATOM    177  CA  ALA A  26       6.466   5.848  18.137  1.00 36.74      A    C  
ATOM    178  C   ALA A  26       7.461   7.007  18.306  1.00 36.98      A    C  
ATOM    179  O   ALA A  26       8.131   7.388  17.351  1.00 35.01      A    O  
ATOM    180  CB  ALA A  26       7.155   4.519  17.809  1.00 33.97      A    C  
ATOM    181  N   ALA A  27       7.515   7.579  19.498  1.00 35.37      A    N  
ATOM    182  CA  ALA A  27       8.544   8.563  19.801  1.00 33.85      A    C  
ATOM    183  C   ALA A  27       9.898   7.897  19.556  1.00 34.31      A    C  
ATOM    184  O   ALA A  27      10.075   6.741  19.951  1.00 32.91      A    O  
ATOM    185  CB  ALA A  27       8.378   9.047  21.248  1.00 31.30      A    C  
ATOM    186  N   PRO A  28      10.859   8.576  18.890  1.00 32.91      A    N  
ATOM    187  CA  PRO A  28      12.194   8.031  18.753  1.00 31.70      A    C  
ATOM    188  C   PRO A  28      12.704   7.665  20.144  1.00 32.24      A    C  
ATOM    189  O   PRO A  28      12.603   8.473  21.073  1.00 30.62      A    O  
ATOM    190  CB  PRO A  28      13.027   9.122  18.057  1.00 29.40      A    C  
ATOM    191  CG  PRO A  28      12.243  10.400  18.312  1.00 29.28      A    C  
ATOM    192  CD  PRO A  28      10.794   9.946  18.406  1.00 31.24      A    C  
ATOM    193  N   ALA A  29      13.176   6.433  20.313  1.00 29.78      A    N  
ATOM    194  CA  ALA A  29      13.701   5.970  21.586  1.00 28.22      A    C  
ATOM    195  C   ALA A  29      14.796   6.952  22.026  1.00 28.25      A    C  
ATOM    196  O   ALA A  29      15.790   7.127  21.319  1.00 26.71      A    O  
ATOM    197  CB  ALA A  29      14.216   4.532  21.438  1.00 26.00      A    C  
ATOM    198  N   ALA A  30      14.595   7.618  23.161  1.00 30.56      A    N  
ATOM    199  CA  ALA A  30      15.612   8.475  23.725  1.00 29.05      A    C  
ATOM    200  C   ALA A  30      16.878   7.626  23.900  1.00 28.98      A    C  
ATOM    201  O   ALA A  30      16.818   6.548  24.493  1.00 27.62      A    O  
ATOM    202  CB  ALA A  30      15.107   9.065  25.050  1.00 26.68      A    C  
ATOM    203  N   GLN A  31      18.015   8.099  23.380  1.00 29.62      A    N  
ATOM    204  CA  GLN A  31      19.285   7.443  23.666  1.00 29.41      A    C  
ATOM    205  C   GLN A  31      19.434   7.374  25.188  1.00 30.01      A    C  
ATOM    206  O   GLN A  31      19.170   8.375  25.864  1.00 28.06      A    O  
ATOM    207  CB  GLN A  31      20.463   8.210  23.051  1.00 26.83      A    C  
ATOM    208  CG  GLN A  31      20.636   7.920  21.548  1.00 23.67      A    C  
ATOM    209  CD  GLN A  31      21.919   8.535  20.983  1.00 21.09      A    C  
ATOM    210  NE2 GLN A  31      22.357   8.099  19.829  1.00 20.56      A    N  
ATOM    211  OE1 GLN A  31      22.548   9.407  21.557  1.00 20.91      A    O  
ATOM    212  N   PRO A  32      19.845   6.222  25.736  1.00 29.18      A    N  
ATOM    213  CA  PRO A  32      20.087   6.110  27.159  1.00 28.73      A    C  
ATOM    214  C   PRO A  32      21.231   7.070  27.513  1.00 29.21      A    C  
ATOM    215  O   PRO A  32      22.393   6.812  27.213  1.00 27.41      A    O  
ATOM    216  CB  PRO A  32      20.409   4.633  27.404  1.00 25.74      A    C  
ATOM    217  CG  PRO A  32      20.939   4.142  26.056  1.00 26.02      A    C  
ATOM    218  CD  PRO A  32      20.185   5.001  25.039  1.00 29.36      A    C  
ATOM    219  N   ASN A  33      20.896   8.206  28.101  1.00 32.70      A    N  
ATOM    220  CA  ASN A  33      21.901   9.078  28.689  1.00 32.59      A    C  
ATOM    221  C   ASN A  33      22.634   8.323  29.806  1.00 32.13      A    C  
ATOM    222  O   ASN A  33      22.080   7.437  30.447  1.00 29.72      A    O  
ATOM    223  CB  ASN A  33      21.272  10.402  29.165  1.00 29.13      A    C  
ATOM    224  CG  ASN A  33      21.400  11.530  28.153  1.00 25.76      A    C  
ATOM    225  ND2 ASN A  33      20.580  12.553  28.269  1.00 24.82      A    N  
ATOM    226  OD1 ASN A  33      22.243  11.553  27.292  1.00 24.31      A    O  
ATOM    227  N   GLY A  34      23.891   8.671  30.004  1.00 32.54      A    N  
ATOM    228  CA  GLY A  34      24.841   7.919  30.807  1.00 32.74      A    C  
ATOM    229  C   GLY A  34      24.654   8.004  32.335  1.00 32.13      A    C  
ATOM    230  O   GLY A  34      23.564   8.050  32.875  1.00 29.65      A    O  
ATOM    231  N   THR A  35      25.798   8.036  33.052  1.00 34.07      A    N  
ATOM    232  CA  THR A  35      26.068   7.567  34.422  1.00 36.19      A    C  
ATOM    233  C   THR A  35      25.448   8.350  35.586  1.00 36.42      A    C  
ATOM    234  O   THR A  35      25.944   8.223  36.703  1.00 33.48      A    O  
ATOM    235  CB  THR A  35      27.590   7.594  34.629  1.00 31.31      A    C  
ATOM    236  CG2 THR A  35      28.324   6.596  33.735  1.00 28.56      A    C  
ATOM    237  OG1 THR A  35      28.090   8.879  34.314  1.00 28.59      A    O  
ATOM    238  N   GLY A  36      24.458   9.201  35.361  1.00 34.73      A    N  
ATOM    239  CA  GLY A  36      23.990  10.093  36.423  1.00 35.28      A    C  
ATOM    240  C   GLY A  36      23.605   9.354  37.708  1.00 34.52      A    C  
ATOM    241  O   GLY A  36      22.952   8.315  37.660  1.00 32.15      A    O  
ATOM    242  N   GLN A  37      24.029   9.906  38.861  1.00 36.97      A    N  
ATOM    243  CA  GLN A  37      23.853   9.298  40.182  1.00 38.94      A    C  
ATOM    244  C   GLN A  37      22.393   8.942  40.465  1.00 38.52      A    C  
ATOM    245  O   GLN A  37      21.483   9.736  40.253  1.00 36.68      A    O  
ATOM    246  CB  GLN A  37      24.366  10.246  41.273  1.00 36.08      A    C  
ATOM    247  CG  GLN A  37      25.897  10.259  41.382  1.00 33.11      A    C  
ATOM    248  CD  GLN A  37      26.408  11.228  42.449  1.00 29.79      A    C  
ATOM    249  NE2 GLN A  37      27.622  11.069  42.919  1.00 30.14      A    N  
ATOM    250  OE1 GLN A  37      25.733  12.157  42.869  1.00 29.17      A    O  
ATOM    251  N   SER A  38      22.230   7.781  41.051  1.00 34.19      A    N  
ATOM    252  CA  SER A  38      20.975   7.186  41.488  1.00 35.85      A    C  
ATOM    253  C   SER A  38      20.388   7.906  42.701  1.00 34.46      A    C  
ATOM    254  O   SER A  38      20.197   7.282  43.744  1.00 32.91      A    O  
ATOM    255  CB  SER A  38      21.219   5.702  41.799  1.00 33.85      A    C  
ATOM    256  OG  SER A  38      22.152   5.590  42.856  1.00 31.49      A    O  
ATOM    257  N   ASN A  39      20.168   9.203  42.646  1.00 41.18      A    N  
ATOM    258  CA  ASN A  39      19.497   9.832  43.767  1.00 40.51      A    C  
ATOM    259  C   ASN A  39      18.071   9.258  43.835  1.00 39.03      A    C  
ATOM    260  O   ASN A  39      17.329   9.418  42.861  1.00 36.63      A    O  
ATOM    261  CB  ASN A  39      19.580  11.371  43.667  1.00 36.70      A    C  
ATOM    262  CG  ASN A  39      20.068  12.020  44.949  1.00 31.50      A    C  
ATOM    263  ND2 ASN A  39      20.221  13.322  44.953  1.00 31.09      A    N  
ATOM    264  OD1 ASN A  39      20.322  11.387  45.953  1.00 30.00      A    O  
ATOM    265  N   PRO A  40      17.700   8.576  44.936  1.00 33.64      A    N  
ATOM    266  CA  PRO A  40      16.450   7.844  45.035  1.00 35.22      A    C  
ATOM    267  C   PRO A  40      15.290   8.811  45.282  1.00 35.93      A    C  
ATOM    268  O   PRO A  40      14.553   8.693  46.254  1.00 34.35      A    O  
ATOM    269  CB  PRO A  40      16.679   6.848  46.182  1.00 31.56      A    C  
ATOM    270  CG  PRO A  40      17.583   7.641  47.116  1.00 31.38      A    C  
ATOM    271  CD  PRO A  40      18.481   8.423  46.144  1.00 35.74      A    C  
ATOM    272  N   SER A  41      15.206   9.846  44.455  1.00 35.43      A    N  
ATOM    273  CA  SER A  41      14.190  10.874  44.612  1.00 36.50      A    C  
ATOM    274  C   SER A  41      12.795  10.271  44.465  1.00 35.75      A    C  
ATOM    275  O   SER A  41      12.608   9.184  43.931  1.00 33.83      A    O  
ATOM    276  CB  SER A  41      14.422  12.043  43.656  1.00 33.46      A    C  
ATOM    277  OG  SER A  41      14.485  11.597  42.324  1.00 30.87      A    O  
ATOM    278  N   GLN A  42      11.846  10.992  45.026  1.00 33.22      A    N  
ATOM    279  CA  GLN A  42      10.489  10.519  45.227  1.00 35.90      A    C  
ATOM    280  C   GLN A  42       9.925   9.909  43.941  1.00 35.47      A    C  
ATOM    281  O   GLN A  42       9.984  10.515  42.874  1.00 33.63      A    O  
ATOM    282  CB  GLN A  42       9.609  11.690  45.680  1.00 33.33      A    C  
ATOM    283  CG  GLN A  42       9.897  12.104  47.133  1.00 30.78      A    C  
ATOM    284  CD  GLN A  42       9.133  13.366  47.559  1.00 28.29      A    C  
ATOM    285  NE2 GLN A  42       8.999  13.607  48.837  1.00 29.11      A    N  
ATOM    286  OE1 GLN A  42       8.684  14.162  46.756  1.00 27.99      A    O  
ATOM    287  N   SER A  43       9.328   8.754  44.108  1.00 32.44      A    N  
ATOM    288  CA  SER A  43       8.426   8.148  43.133  1.00 33.17      A    C  
ATOM    289  C   SER A  43       7.188   9.035  42.984  1.00 33.19      A    C  
ATOM    290  O   SER A  43       6.101   8.689  43.455  1.00 31.65      A    O  
ATOM    291  CB  SER A  43       8.048   6.731  43.587  1.00 30.47      A    C  
ATOM    292  OG  SER A  43       7.434   6.774  44.853  1.00 27.90      A    O  
ATOM    293  N   GLY A  44       7.374  10.223  42.436  1.00 34.14      A    N  
ATOM    294  CA  GLY A  44       6.263  11.011  41.970  1.00 33.79      A    C  
ATOM    295  C   GLY A  44       5.526  10.121  41.005  1.00 33.94      A    C  
ATOM    296  O   GLY A  44       6.052   9.812  39.945  1.00 31.53      A    O  
ATOM    297  N   SER A  45       4.360   9.648  41.432  1.00 28.96      A    N  
ATOM    298  CA  SER A  45       3.452   8.934  40.563  1.00 29.69      A    C  
ATOM    299  C   SER A  45       3.156   9.895  39.419  1.00 30.01      A    C  
ATOM    300  O   SER A  45       2.317  10.777  39.566  1.00 28.83      A    O  
ATOM    301  CB  SER A  45       2.174   8.560  41.322  1.00 27.06      A    C  
ATOM    302  OG  SER A  45       1.630   9.694  41.965  1.00 24.67      A    O  
ATOM    303  N   THR A  46       3.933   9.784  38.350  1.00 31.76      A    N  
ATOM    304  CA  THR A  46       3.667  10.542  37.139  1.00 32.25      A    C  
ATOM    305  C   THR A  46       2.219  10.220  36.836  1.00 32.11      A    C  
ATOM    306  O   THR A  46       1.907   9.028  36.726  1.00 29.89      A    O  
ATOM    307  CB  THR A  46       4.571  10.123  35.970  1.00 29.32      A    C  
ATOM    308  CG2 THR A  46       4.840  11.308  35.038  1.00 25.57      A    C  
ATOM    309  OG1 THR A  46       5.831   9.683  36.431  1.00 25.37      A    O  
ATOM    310  N   PRO A  47       1.319  11.206  36.880  1.00 31.04      A    N  
ATOM    311  CA  PRO A  47      -0.082  10.901  36.704  1.00 31.08      A    C  
ATOM    312  C   PRO A  47      -0.175  10.059  35.442  1.00 32.08      A    C  
ATOM    313  O   PRO A  47       0.526  10.388  34.484  1.00 30.31      A    O  
ATOM    314  CB  PRO A  47      -0.805  12.243  36.555  1.00 27.74      A    C  
ATOM    315  CG  PRO A  47       0.158  13.241  37.191  1.00 26.89      A    C  
ATOM    316  CD  PRO A  47       1.541  12.624  36.968  1.00 30.09      A    C  
ATOM    317  N   PRO A  48      -0.927   8.952  35.443  1.00 27.73      A    N  
ATOM    318  CA  PRO A  48      -1.049   8.146  34.243  1.00 27.03      A    C  
ATOM    319  C   PRO A  48      -1.342   9.127  33.117  1.00 28.05      A    C  
ATOM    320  O   PRO A  48      -2.215   9.972  33.297  1.00 26.46      A    O  
ATOM    321  CB  PRO A  48      -2.192   7.158  34.509  1.00 24.16      A    C  
ATOM    322  CG  PRO A  48      -2.974   7.797  35.655  1.00 23.77      A    C  
ATOM    323  CD  PRO A  48      -1.907   8.571  36.434  1.00 26.70      A    C  
ATOM    324  N   GLN A  49      -0.530   9.093  32.058  1.00 29.36      A    N  
ATOM    325  CA  GLN A  49      -0.725   9.987  30.920  1.00 29.67      A    C  
ATOM    326  C   GLN A  49      -2.217   9.956  30.636  1.00 29.65      A    C  
ATOM    327  O   GLN A  49      -2.761   8.862  30.487  1.00 27.90      A    O  
ATOM    328  CB  GLN A  49       0.043   9.496  29.686  1.00 27.65      A    C  
ATOM    329  CG  GLN A  49       1.458  10.068  29.580  1.00 24.92      A    C  
ATOM    330  CD  GLN A  49       2.172   9.612  28.307  1.00 22.40      A    C  
ATOM    331  NE2 GLN A  49       3.182  10.319  27.861  1.00 22.37      A    N  
ATOM    332  OE1 GLN A  49       1.840   8.614  27.700  1.00 22.19      A    O  
ATOM    333  N   GLN A  50      -2.866  11.110  30.692  1.00 30.81      A    N  
ATOM    334  CA  GLN A  50      -4.308  11.172  30.548  1.00 30.73      A    C  
ATOM    335  C   GLN A  50      -4.633  10.410  29.276  1.00 31.35      A    C  
ATOM    336  O   GLN A  50      -4.208  10.826  28.198  1.00 29.75      A    O  
ATOM    337  CB  GLN A  50      -4.810  12.619  30.453  1.00 27.87      A    C  
ATOM    338  CG  GLN A  50      -4.957  13.277  31.829  1.00 24.89      A    C  
ATOM    339  CD  GLN A  50      -5.525  14.703  31.735  1.00 22.59      A    C  
ATOM    340  NE2 GLN A  50      -5.988  15.258  32.823  1.00 22.25      A    N  
ATOM    341  OE1 GLN A  50      -5.564  15.332  30.694  1.00 21.91      A    O  
ATOM    342  N   GLY A  51      -5.235   9.245  29.439  1.00 33.67      A    N  
ATOM    343  CA  GLY A  51      -5.570   8.387  28.320  1.00 32.44      A    C  
ATOM    344  C   GLY A  51      -6.315   9.258  27.330  1.00 33.62      A    C  
ATOM    345  O   GLY A  51      -7.075  10.135  27.743  1.00 31.60      A    O  
ATOM    346  N   SER A  52      -6.061   9.067  26.051  1.00 38.51      A    N  
ATOM    347  CA  SER A  52      -6.788   9.758  24.993  1.00 38.34      A    C  
ATOM    348  C   SER A  52      -8.257   9.787  25.396  1.00 39.16      A    C  
ATOM    349  O   SER A  52      -8.811   8.734  25.686  1.00 37.73      A    O  
ATOM    350  CB  SER A  52      -6.616   9.016  23.666  1.00 36.35      A    C  
ATOM    351  OG  SER A  52      -6.881   7.634  23.840  1.00 33.84      A    O  
ATOM    352  N   ALA A  53      -8.829  10.984  25.521  1.00 40.82      A    N  
ATOM    353  CA  ALA A  53     -10.181  11.133  26.033  1.00 40.80      A    C  
ATOM    354  C   ALA A  53     -11.069  10.105  25.323  1.00 42.43      A    C  
ATOM    355  O   ALA A  53     -10.988  10.036  24.096  1.00 40.81      A    O  
ATOM    356  CB  ALA A  53     -10.663  12.566  25.786  1.00 37.53      A    C  
ATOM    357  N   PRO A  54     -11.841   9.288  26.073  1.00 39.35      A    N  
ATOM    358  CA  PRO A  54     -12.512   8.136  25.502  1.00 38.61      A    C  
ATOM    359  C   PRO A  54     -13.263   8.589  24.263  1.00 41.71      A    C  
ATOM    360  O   PRO A  54     -14.107   9.499  24.349  1.00 39.87      A    O  
ATOM    361  CB  PRO A  54     -13.427   7.584  26.608  1.00 34.06      A    C  
ATOM    362  CG  PRO A  54     -13.538   8.745  27.594  1.00 33.18      A    C  
ATOM    363  CD  PRO A  54     -12.197   9.464  27.453  1.00 36.99      A    C  
ATOM    364  N   SER A  55     -12.886   8.044  23.122  1.00 55.35      A    N  
ATOM    365  CA  SER A  55     -13.412   8.479  21.840  1.00 57.19      A    C  
ATOM    366  C   SER A  55     -14.926   8.381  21.914  1.00 60.29      A    C  
ATOM    367  O   SER A  55     -15.468   7.345  22.299  1.00 57.07      A    O  
ATOM    368  CB  SER A  55     -12.816   7.661  20.692  1.00 52.61      A    C  
ATOM    369  OG  SER A  55     -12.990   6.278  20.917  1.00 48.43      A    O  
ATOM    370  N   ARG A  56     -15.625   9.477  21.633  1.00 61.76      A    N  
ATOM    371  CA  ARG A  56     -17.081   9.452  21.759  1.00 64.74      A    C  
ATOM    372  C   ARG A  56     -17.611   8.328  20.887  1.00 68.34      A    C  
ATOM    373  O   ARG A  56     -17.164   8.235  19.747  1.00 66.14      A    O  
ATOM    374  CB  ARG A  56     -17.708  10.788  21.343  1.00 60.03      A    C  
ATOM    375  CG  ARG A  56     -17.490  11.886  22.392  1.00 52.73      A    C  
ATOM    376  CD  ARG A  56     -18.218  13.155  21.960  1.00 48.51      A    C  
ATOM    377  NE  ARG A  56     -18.044  14.229  22.935  1.00 42.23      A    N  
ATOM    378  CZ  ARG A  56     -18.535  15.460  22.848  1.00 37.19      A    C  
ATOM    379  NH1 ARG A  56     -19.257  15.836  21.826  1.00 35.23      A    N1+
ATOM    380  NH2 ARG A  56     -18.309  16.332  23.787  1.00 32.56      A    N  
ATOM    381  N   PRO A  57     -18.558   7.508  21.351  1.00 71.60      A    N  
ATOM    382  CA  PRO A  57     -19.088   6.430  20.535  1.00 75.18      A    C  
ATOM    383  C   PRO A  57     -19.554   6.979  19.179  1.00 79.15      A    C  
ATOM    384  O   PRO A  57     -20.134   8.072  19.093  1.00 75.32      A    O  
ATOM    385  CB  PRO A  57     -20.205   5.784  21.351  1.00 69.71      A    C  
ATOM    386  CG  PRO A  57     -20.560   6.843  22.396  1.00 67.08      A    C  
ATOM    387  CD  PRO A  57     -19.252   7.579  22.619  1.00 71.32      A    C  
ATOM    388  N   VAL A  58     -19.240   6.254  18.123  1.00 78.67      A    N  
ATOM    389  CA  VAL A  58     -19.644   6.637  16.775  1.00 80.89      A    C  
ATOM    390  C   VAL A  58     -21.141   6.419  16.646  1.00 82.24      A    C  
ATOM    391  O   VAL A  58     -21.629   5.295  16.705  1.00 78.65      A    O  
ATOM    392  CB  VAL A  58     -18.856   5.875  15.695  1.00 77.63      A    C  
ATOM    393  CG1 VAL A  58     -19.337   6.274  14.301  1.00 71.10      A    C  
ATOM    394  CG2 VAL A  58     -17.360   6.189  15.787  1.00 73.78      A    C  
ATOM    395  N   ASN A  59     -21.883   7.503  16.460  1.00 80.06      A    N  
ATOM    396  CA  ASN A  59     -23.308   7.431  16.156  1.00 80.97      A    C  
ATOM    397  C   ASN A  59     -23.511   7.640  14.650  1.00 82.85      A    C  
ATOM    398  O   ASN A  59     -23.255   8.732  14.135  1.00 78.35      A    O  
ATOM    399  CB  ASN A  59     -24.077   8.426  17.038  1.00 75.29      A    C  
ATOM    400  CG  ASN A  59     -25.578   8.334  16.783  1.00 69.34      A    C  
ATOM    401  ND2 ASN A  59     -26.395   8.997  17.566  1.00 63.46      A    N  
ATOM    402  OD1 ASN A  59     -26.033   7.681  15.877  1.00 63.09      A    O  
ATOM    403  N   ASN A  60     -23.990   6.610  13.967  1.00 84.41      A    N  
ATOM    404  CA  ASN A  60     -24.284   6.634  12.539  1.00 85.79      A    C  
ATOM    405  C   ASN A  60     -25.774   6.851  12.206  1.00 87.16      A    C  
ATOM    406  O   ASN A  60     -26.145   6.813  11.029  1.00 82.62      A    O  
ATOM    407  CB  ASN A  60     -23.669   5.389  11.891  1.00 81.83      A    C  
ATOM    408  CG  ASN A  60     -22.175   5.573  11.670  1.00 81.40      A    C  
ATOM    409  ND2 ASN A  60     -21.363   4.633  12.097  1.00 76.78      A    N  
ATOM    410  OD1 ASN A  60     -21.739   6.558  11.097  1.00 78.19      A    O  
ATOM    411  N   ASP A  61     -26.619   7.134  13.197  1.00 81.45      A    N  
ATOM    412  CA  ASP A  61     -28.037   7.412  12.981  1.00 79.53      A    C  
ATOM    413  C   ASP A  61     -28.247   8.664  12.124  1.00 78.32      A    C  
ATOM    414  O   ASP A  61     -27.967   9.790  12.532  1.00 71.25      A    O  
ATOM    415  CB  ASP A  61     -28.789   7.586  14.308  1.00 75.98      A    C  
ATOM    416  CG  ASP A  61     -28.885   6.303  15.139  1.00 70.18      A    C  
ATOM    417  OD1 ASP A  61     -28.723   5.225  14.542  1.00 64.94      A    O  
ATOM    418  OD2 ASP A  61     -29.144   6.454  16.351  1.00 66.39      A    O1-
ATOM    419  N   GLY A  62     -28.759   8.477  10.918  1.00 81.01      A    N  
ATOM    420  CA  GLY A  62     -28.950   9.556   9.946  1.00 81.29      A    C  
ATOM    421  C   GLY A  62     -27.893   9.609   8.848  1.00 84.92      A    C  
ATOM    422  O   GLY A  62     -28.042  10.405   7.921  1.00 78.78      A    O  
ATOM    423  N   THR A  63     -26.868   8.758   8.891  1.00 86.08      A    N  
ATOM    424  CA  THR A  63     -26.039   8.504   7.712  1.00 86.65      A    C  
ATOM    425  C   THR A  63     -26.861   7.769   6.651  1.00 87.80      A    C  
ATOM    426  O   THR A  63     -27.756   6.980   6.957  1.00 83.50      A    O  
ATOM    427  CB  THR A  63     -24.746   7.733   8.007  1.00 84.03      A    C  
ATOM    428  CG2 THR A  63     -23.859   8.471   8.998  1.00 76.71      A    C  
ATOM    429  OG1 THR A  63     -25.007   6.448   8.516  1.00 75.77      A    O  
ATOM    430  N   GLY A  64     -26.570   8.031   5.379  1.00 88.51      A    N  
ATOM    431  CA  GLY A  64     -27.341   7.502   4.274  1.00 89.32      A    C  
ATOM    432  C   GLY A  64     -26.495   7.011   3.111  1.00 91.76      A    C  
ATOM    433  O   GLY A  64     -25.266   7.031   3.127  1.00 88.45      A    O  
ATOM    434  N   SER A  65     -27.172   6.566   2.056  1.00 89.54      A    N  
ATOM    435  CA  SER A  65     -26.515   6.114   0.833  1.00 90.76      A    C  
ATOM    436  C   SER A  65     -25.816   7.268   0.109  1.00 92.11      A    C  
ATOM    437  O   SER A  65     -26.396   8.332  -0.095  1.00 90.03      A    O  
ATOM    438  CB  SER A  65     -27.543   5.465  -0.091  1.00 87.66      A    C  
ATOM    439  OG  SER A  65     -26.937   5.002  -1.281  1.00 80.91      A    O  
ATOM    440  N   LEU A  66     -24.603   7.019  -0.392  1.00 92.38      A    N  
ATOM    441  CA  LEU A  66     -23.882   7.952  -1.260  1.00 93.60      A    C  
ATOM    442  C   LEU A  66     -24.296   7.842  -2.738  1.00 94.51      A    C  
ATOM    443  O   LEU A  66     -23.793   8.592  -3.570  1.00 92.60      A    O  
ATOM    444  CB  LEU A  66     -22.365   7.754  -1.087  1.00 92.33      A    C  
ATOM    445  CG  LEU A  66     -21.834   8.121   0.314  1.00 92.81      A    C  
ATOM    446  CD1 LEU A  66     -20.333   7.852   0.364  1.00 90.73      A    C  
ATOM    447  CD2 LEU A  66     -22.066   9.594   0.644  1.00 90.34      A    C  
ATOM    448  N   ARG A  67     -25.211   6.933  -3.087  1.00 92.38      A    N  
ATOM    449  CA  ARG A  67     -25.602   6.692  -4.491  1.00 92.49      A    C  
ATOM    450  C   ARG A  67     -26.149   7.956  -5.175  1.00 93.59      A    C  
ATOM    451  O   ARG A  67     -25.799   8.210  -6.322  1.00 92.36      A    O  
ATOM    452  CB  ARG A  67     -26.596   5.519  -4.557  1.00 90.07      A    C  
ATOM    453  CG  ARG A  67     -27.002   5.174  -6.002  1.00 77.96      A    C  
ATOM    454  CD  ARG A  67     -28.042   4.052  -6.073  1.00 74.91      A    C  
ATOM    455  NE  ARG A  67     -27.450   2.703  -6.100  1.00 62.74      A    N  
ATOM    456  CZ  ARG A  67     -28.111   1.555  -6.245  1.00 55.44      A    C  
ATOM    457  NH1 ARG A  67     -29.412   1.532  -6.292  1.00 49.57      A    N1+
ATOM    458  NH2 ARG A  67     -27.468   0.428  -6.371  1.00 47.41      A    N  
ATOM    459  N   GLY A  68     -26.972   8.724  -4.477  1.00 93.03      A    N  
ATOM    460  CA  GLY A  68     -27.545   9.964  -5.009  1.00 93.67      A    C  
ATOM    461  C   GLY A  68     -26.474  11.021  -5.287  1.00 95.06      A    C  
ATOM    462  O   GLY A  68     -26.334  11.470  -6.422  1.00 94.00      A    O  
ATOM    463  N   ALA A  69     -25.652  11.312  -4.288  1.00 95.13      A    N  
ATOM    464  CA  ALA A  69     -24.537  12.250  -4.406  1.00 95.64      A    C  
ATOM    465  C   ALA A  69     -23.561  11.842  -5.520  1.00 96.29      A    C  
ATOM    466  O   ALA A  69     -23.217  12.650  -6.377  1.00 95.89      A    O  
ATOM    467  CB  ALA A  69     -23.839  12.329  -3.045  1.00 95.36      A    C  
ATOM    468  N   ARG A  70     -23.195  10.549  -5.584  1.00 95.90      A    N  
ATOM    469  CA  ARG A  70     -22.306  10.015  -6.622  1.00 95.78      A    C  
ATOM    470  C   ARG A  70     -22.912  10.121  -8.029  1.00 95.93      A    C  
ATOM    471  O   ARG A  70     -22.190  10.407  -8.977  1.00 95.47      A    O  
ATOM    472  CB  ARG A  70     -21.939   8.566  -6.265  1.00 94.31      A    C  
ATOM    473  CG  ARG A  70     -20.794   8.029  -7.133  1.00 88.58      A    C  
ATOM    474  CD  ARG A  70     -20.426   6.590  -6.742  1.00 89.31      A    C  
ATOM    475  NE  ARG A  70     -19.925   6.498  -5.359  1.00 85.63      A    N  
ATOM    476  CZ  ARG A  70     -20.290   5.660  -4.397  1.00 85.72      A    C  
ATOM    477  NH1 ARG A  70     -21.160   4.714  -4.580  1.00 74.87      A    N1+
ATOM    478  NH2 ARG A  70     -19.776   5.780  -3.210  1.00 78.45      A    N  
ATOM    479  N   SER A  71     -24.211   9.910  -8.164  1.00 95.69      A    N  
ATOM    480  CA  SER A  71     -24.906  10.084  -9.441  1.00 95.79      A    C  
ATOM    481  C   SER A  71     -24.880  11.538  -9.909  1.00 96.23      A    C  
ATOM    482  O   SER A  71     -24.562  11.792 -11.069  1.00 95.72      A    O  
ATOM    483  CB  SER A  71     -26.353   9.594  -9.327  1.00 95.02      A    C  
ATOM    484  OG  SER A  71     -26.985   9.629 -10.589  1.00 82.05      A    O  
ATOM    485  N   SER A  72     -25.162  12.488  -9.022  1.00 96.32      A    N  
ATOM    486  CA  SER A  72     -25.083  13.918  -9.324  1.00 96.58      A    C  
ATOM    487  C   SER A  72     -23.650  14.355  -9.643  1.00 96.82      A    C  
ATOM    488  O   SER A  72     -23.447  15.045 -10.642  1.00 96.41      A    O  
ATOM    489  CB  SER A  72     -25.643  14.749  -8.169  1.00 96.43      A    C  
ATOM    490  OG  SER A  72     -27.021  14.479  -8.002  1.00 91.28      A    O  
ATOM    491  N   PHE A  73     -22.660  13.881  -8.899  1.00 96.91      A    N  
ATOM    492  CA  PHE A  73     -21.245  14.165  -9.185  1.00 96.90      A    C  
ATOM    493  C   PHE A  73     -20.803  13.597 -10.541  1.00 97.04      A    C  
ATOM    494  O   PHE A  73     -20.091  14.243 -11.295  1.00 96.65      A    O  
ATOM    495  CB  PHE A  73     -20.366  13.613  -8.063  1.00 96.65      A    C  
ATOM    496  CG  PHE A  73     -18.954  14.153  -8.121  1.00 96.68      A    C  
ATOM    497  CD1 PHE A  73     -17.974  13.536  -8.925  1.00 95.57      A    C  
ATOM    498  CD2 PHE A  73     -18.620  15.328  -7.419  1.00 95.43      A    C  
ATOM    499  CE1 PHE A  73     -16.687  14.085  -9.021  1.00 94.70      A    C  
ATOM    500  CE2 PHE A  73     -17.331  15.872  -7.506  1.00 94.34      A    C  
ATOM    501  CZ  PHE A  73     -16.370  15.253  -8.312  1.00 94.74      A    C  
ATOM    502  N   THR A  74     -21.275  12.392 -10.900  1.00 96.11      A    N  
ATOM    503  CA  THR A  74     -21.013  11.806 -12.223  1.00 95.61      A    C  
ATOM    504  C   THR A  74     -21.611  12.655 -13.340  1.00 95.83      A    C  
ATOM    505  O   THR A  74     -21.007  12.809 -14.397  1.00 95.27      A    O  
ATOM    506  CB  THR A  74     -21.570  10.377 -12.298  1.00 94.77      A    C  
ATOM    507  CG2 THR A  74     -21.296   9.706 -13.641  1.00 90.01      A    C  
ATOM    508  OG1 THR A  74     -20.981   9.556 -11.312  1.00 90.51      A    O  
ATOM    509  N   ARG A  75     -22.794  13.217 -13.120  1.00 96.43      A    N  
ATOM    510  CA  ARG A  75     -23.429  14.124 -14.079  1.00 96.52      A    C  
ATOM    511  C   ARG A  75     -22.660  15.448 -14.178  1.00 96.70      A    C  
ATOM    512  O   ARG A  75     -22.393  15.883 -15.296  1.00 95.94      A    O  
ATOM    513  CB  ARG A  75     -24.902  14.299 -13.698  1.00 95.83      A    C  
ATOM    514  CG  ARG A  75     -25.692  15.037 -14.783  1.00 87.23      A    C  
ATOM    515  CD  ARG A  75     -27.210  14.940 -14.536  1.00 86.77      A    C  
ATOM    516  NE  ARG A  75     -27.561  15.361 -13.171  1.00 77.65      A    N  
ATOM    517  CZ  ARG A  75     -28.463  14.858 -12.368  1.00 70.83      A    C  
ATOM    518  NH1 ARG A  75     -29.307  13.945 -12.742  1.00 61.99      A    N1+
ATOM    519  NH2 ARG A  75     -28.533  15.276 -11.133  1.00 61.90      A    N  
ATOM    520  N   PHE A  76     -22.209  16.001 -13.053  1.00 96.32      A    N  
ATOM    521  CA  PHE A  76     -21.308  17.154 -13.013  1.00 96.52      A    C  
ATOM    522  C   PHE A  76     -20.009  16.904 -13.791  1.00 96.83      A    C  
ATOM    523  O   PHE A  76     -19.641  17.703 -14.644  1.00 96.41      A    O  
ATOM    524  CB  PHE A  76     -20.996  17.510 -11.552  1.00 96.54      A    C  
ATOM    525  CG  PHE A  76     -19.833  18.470 -11.401  1.00 97.01      A    C  
ATOM    526  CD1 PHE A  76     -18.635  18.046 -10.797  1.00 96.04      A    C  
ATOM    527  CD2 PHE A  76     -19.931  19.776 -11.908  1.00 96.26      A    C  
ATOM    528  CE1 PHE A  76     -17.555  18.922 -10.682  1.00 95.79      A    C  
ATOM    529  CE2 PHE A  76     -18.846  20.654 -11.801  1.00 95.59      A    C  
ATOM    530  CZ  PHE A  76     -17.661  20.233 -11.183  1.00 95.96      A    C  
ATOM    531  N   ALA A  77     -19.373  15.746 -13.590  1.00 96.41      A    N  
ATOM    532  CA  ALA A  77     -18.153  15.375 -14.312  1.00 95.91      A    C  
ATOM    533  C   ALA A  77     -18.338  15.299 -15.841  1.00 95.54      A    C  
ATOM    534  O   ALA A  77     -17.384  15.460 -16.596  1.00 94.24      A    O  
ATOM    535  CB  ALA A  77     -17.649  14.044 -13.754  1.00 95.46      A    C  
ATOM    536  N   ARG A  78     -19.578  15.048 -16.317  1.00 95.43      A    N  
ATOM    537  CA  ARG A  78     -19.913  15.036 -17.740  1.00 94.90      A    C  
ATOM    538  C   ARG A  78     -20.308  16.411 -18.273  1.00 95.08      A    C  
ATOM    539  O   ARG A  78     -20.021  16.719 -19.422  1.00 93.27      A    O  
ATOM    540  CB  ARG A  78     -21.033  14.010 -17.968  1.00 93.28      A    C  
ATOM    541  CG  ARG A  78     -21.353  13.817 -19.456  1.00 84.09      A    C  
ATOM    542  CD  ARG A  78     -22.500  12.820 -19.650  1.00 81.75      A    C  
ATOM    543  NE  ARG A  78     -23.749  13.338 -19.069  1.00 71.38      A    N  
ATOM    544  CZ  ARG A  78     -24.934  12.745 -19.094  1.00 64.41      A    C  
ATOM    545  NH1 ARG A  78     -25.090  11.587 -19.661  1.00 57.30      A    N1+
ATOM    546  NH2 ARG A  78     -25.964  13.322 -18.543  1.00 55.87      A    N  
ATOM    547  N   THR A  79     -21.018  17.207 -17.477  1.00 94.65      A    N  
ATOM    548  CA  THR A  79     -21.676  18.443 -17.947  1.00 93.77      A    C  
ATOM    549  C   THR A  79     -20.944  19.723 -17.557  1.00 93.95      A    C  
ATOM    550  O   THR A  79     -21.154  20.752 -18.194  1.00 91.75      A    O  
ATOM    551  CB  THR A  79     -23.124  18.529 -17.444  1.00 92.65      A    C  
ATOM    552  CG2 THR A  79     -23.994  17.347 -17.901  1.00 87.15      A    C  
ATOM    553  OG1 THR A  79     -23.163  18.578 -16.037  1.00 88.02      A    O  
ATOM    554  N   GLY A  80     -20.141  19.694 -16.496  1.00 93.92      A    N  
ATOM    555  CA  GLY A  80     -19.580  20.884 -15.866  1.00 93.73      A    C  
ATOM    556  C   GLY A  80     -20.630  21.788 -15.186  1.00 95.08      A    C  
ATOM    557  O   GLY A  80     -20.341  22.931 -14.853  1.00 93.29      A    O  
ATOM    558  N   SER A  81     -21.865  21.292 -15.007  1.00 95.02      A    N  
ATOM    559  CA  SER A  81     -22.967  22.081 -14.461  1.00 95.53      A    C  
ATOM    560  C   SER A  81     -22.785  22.365 -12.973  1.00 96.27      A    C  
ATOM    561  O   SER A  81     -22.705  21.446 -12.161  1.00 95.42      A    O  
ATOM    562  CB  SER A  81     -24.294  21.353 -14.697  1.00 93.89      A    C  
ATOM    563  OG  SER A  81     -25.355  21.978 -13.999  1.00 85.33      A    O  
ATOM    564  N   SER A  82     -22.831  23.645 -12.595  1.00 95.23      A    N  
ATOM    565  CA  SER A  82     -22.791  24.054 -11.184  1.00 95.25      A    C  
ATOM    566  C   SER A  82     -23.989  23.529 -10.386  1.00 96.27      A    C  
ATOM    567  O   SER A  82     -23.823  23.187  -9.224  1.00 95.17      A    O  
ATOM    568  CB  SER A  82     -22.758  25.578 -11.083  1.00 92.75      A    C  
ATOM    569  OG  SER A  82     -21.670  26.092 -11.834  1.00 79.95      A    O  
ATOM    570  N   SER A  83     -25.167  23.387 -10.997  1.00 96.15      A    N  
ATOM    571  CA  SER A  83     -26.336  22.811 -10.314  1.00 96.31      A    C  
ATOM    572  C   SER A  83     -26.140  21.325 -10.007  1.00 96.98      A    C  
ATOM    573  O   SER A  83     -26.497  20.855  -8.930  1.00 96.04      A    O  
ATOM    574  CB  SER A  83     -27.627  23.076 -11.113  1.00 94.98      A    C  
ATOM    575  OG  SER A  83     -28.085  21.948 -11.831  1.00 81.65      A    O  
ATOM    576  N   ASP A  84     -25.505  20.579 -10.905  1.00 96.60      A    N  
ATOM    577  CA  ASP A  84     -25.167  19.184 -10.641  1.00 96.61      A    C  
ATOM    578  C   ASP A  84     -24.123  19.042  -9.521  1.00 97.11      A    C  
ATOM    579  O   ASP A  84     -24.224  18.124  -8.703  1.00 96.75      A    O  
ATOM    580  CB  ASP A  84     -24.660  18.503 -11.927  1.00 96.26      A    C  
ATOM    581  CG  ASP A  84     -25.760  18.126 -12.913  1.00 95.18      A    C  
ATOM    582  OD1 ASP A  84     -26.862  17.734 -12.470  1.00 91.88      A    O  
ATOM    583  OD2 ASP A  84     -25.476  18.057 -14.127  1.00 91.78      A    O1-
ATOM    584  N   LEU A  85     -23.148  19.949  -9.459  1.00 96.61      A    N  
ATOM    585  CA  LEU A  85     -22.178  20.021  -8.365  1.00 97.01      A    C  
ATOM    586  C   LEU A  85     -22.875  20.344  -7.038  1.00 97.33      A    C  
ATOM    587  O   LEU A  85     -22.647  19.646  -6.050  1.00 97.09      A    O  
ATOM    588  CB  LEU A  85     -21.082  21.046  -8.704  1.00 96.69      A    C  
ATOM    589  CG  LEU A  85     -20.013  21.214  -7.599  1.00 96.38      A    C  
ATOM    590  CD1 LEU A  85     -19.256  19.911  -7.331  1.00 95.07      A    C  
ATOM    591  CD2 LEU A  85     -19.002  22.288  -8.005  1.00 94.55      A    C  
ATOM    592  N   GLY A  86     -23.750  21.343  -7.021  1.00 97.02      A    N  
ATOM    593  CA  GLY A  86     -24.543  21.724  -5.857  1.00 97.19      A    C  
ATOM    594  C   GLY A  86     -25.354  20.547  -5.307  1.00 97.53      A    C  
ATOM    595  O   GLY A  86     -25.183  20.162  -4.155  1.00 97.05      A    O  
ATOM    596  N   ASN A  87     -26.117  19.882  -6.167  1.00 97.42      A    N  
ATOM    597  CA  ASN A  87     -26.867  18.679  -5.806  1.00 97.21      A    C  
ATOM    598  C   ASN A  87     -25.970  17.557  -5.250  1.00 97.31      A    C  
ATOM    599  O   ASN A  87     -26.353  16.846  -4.319  1.00 96.40      A    O  
ATOM    600  CB  ASN A  87     -27.620  18.181  -7.049  1.00 96.35      A    C  
ATOM    601  CG  ASN A  87     -28.941  18.874  -7.234  1.00 87.45      A    C  
ATOM    602  ND2 ASN A  87     -29.067  19.771  -8.182  1.00 74.96      A    N  
ATOM    603  OD1 ASN A  87     -29.884  18.582  -6.536  1.00 76.86      A    O  
ATOM    604  N   ALA A  88     -24.783  17.367  -5.823  1.00 97.11      A    N  
ATOM    605  CA  ALA A  88     -23.854  16.349  -5.361  1.00 97.03      A    C  
ATOM    606  C   ALA A  88     -23.352  16.647  -3.947  1.00 97.28      A    C  
ATOM    607  O   ALA A  88     -23.436  15.781  -3.081  1.00 96.72      A    O  
ATOM    608  CB  ALA A  88     -22.695  16.218  -6.362  1.00 96.65      A    C  
ATOM    609  N   LEU A  89     -22.887  17.867  -3.704  1.00 97.16      A    N  
ATOM    610  CA  LEU A  89     -22.273  18.258  -2.431  1.00 97.12      A    C  
ATOM    611  C   LEU A  89     -23.310  18.430  -1.314  1.00 97.00      A    C  
ATOM    612  O   LEU A  89     -23.074  17.956  -0.200  1.00 96.29      A    O  
ATOM    613  CB  LEU A  89     -21.447  19.539  -2.632  1.00 97.02      A    C  
ATOM    614  CG  LEU A  89     -20.246  19.397  -3.592  1.00 96.21      A    C  
ATOM    615  CD1 LEU A  89     -19.480  20.712  -3.641  1.00 94.51      A    C  
ATOM    616  CD2 LEU A  89     -19.272  18.293  -3.174  1.00 93.89      A    C  
ATOM    617  N   SER A  90     -24.472  19.001  -1.597  1.00 97.19      A    N  
ATOM    618  CA  SER A  90     -25.580  19.086  -0.643  1.00 96.89      A    C  
ATOM    619  C   SER A  90     -26.040  17.689  -0.213  1.00 96.71      A    C  
ATOM    620  O   SER A  90     -26.065  17.363   0.979  1.00 95.85      A    O  
ATOM    621  CB  SER A  90     -26.721  19.942  -1.220  1.00 95.87      A    C  
ATOM    622  OG  SER A  90     -27.917  19.209  -1.380  1.00 87.81      A    O  
ATOM    623  N   SER A  91     -26.276  16.786  -1.170  1.00 96.57      A    N  
ATOM    624  CA  SER A  91     -26.645  15.393  -0.884  1.00 96.10      A    C  
ATOM    625  C   SER A  91     -25.545  14.648  -0.131  1.00 96.29      A    C  
ATOM    626  O   SER A  91     -25.855  13.835   0.748  1.00 94.91      A    O  
ATOM    627  CB  SER A  91     -26.984  14.665  -2.183  1.00 95.33      A    C  
ATOM    628  OG  SER A  91     -27.436  13.339  -1.902  1.00 82.34      A    O  
ATOM    629  N   TYR A  92     -24.282  14.900  -0.448  1.00 96.67      A    N  
ATOM    630  CA  TYR A  92     -23.145  14.293   0.235  1.00 96.79      A    C  
ATOM    631  C   TYR A  92     -23.125  14.643   1.720  1.00 96.75      A    C  
ATOM    632  O   TYR A  92     -23.152  13.742   2.560  1.00 95.93      A    O  
ATOM    633  CB  TYR A  92     -21.846  14.712  -0.452  1.00 96.59      A    C  
ATOM    634  CG  TYR A  92     -20.591  14.232   0.252  1.00 97.09      A    C  
ATOM    635  CD1 TYR A  92     -19.745  15.146   0.928  1.00 95.85      A    C  
ATOM    636  CD2 TYR A  92     -20.252  12.864   0.240  1.00 95.86      A    C  
ATOM    637  CE1 TYR A  92     -18.581  14.696   1.567  1.00 95.28      A    C  
ATOM    638  CE2 TYR A  92     -19.087  12.406   0.877  1.00 95.18      A    C  
ATOM    639  CZ  TYR A  92     -18.250  13.333   1.536  1.00 96.01      A    C  
ATOM    640  OH  TYR A  92     -17.115  12.891   2.141  1.00 94.86      A    O  
ATOM    641  N   VAL A  93     -23.166  15.930   2.056  1.00 96.17      A    N  
ATOM    642  CA  VAL A  93     -23.086  16.380   3.453  1.00 95.83      A    C  
ATOM    643  C   VAL A  93     -24.364  16.060   4.217  1.00 95.33      A    C  
ATOM    644  O   VAL A  93     -24.313  15.436   5.276  1.00 94.26      A    O  
ATOM    645  CB  VAL A  93     -22.740  17.880   3.537  1.00 95.70      A    C  
ATOM    646  CG1 VAL A  93     -22.636  18.331   5.003  1.00 93.08      A    C  
ATOM    647  CG2 VAL A  93     -21.401  18.187   2.862  1.00 94.01      A    C  
ATOM    648  N   ARG A  94     -25.526  16.435   3.683  1.00 94.81      A    N  
ATOM    649  CA  ARG A  94     -26.794  16.357   4.423  1.00 93.86      A    C  
ATOM    650  C   ARG A  94     -27.343  14.931   4.517  1.00 93.44      A    C  
ATOM    651  O   ARG A  94     -27.790  14.528   5.589  1.00 91.12      A    O  
ATOM    652  CB  ARG A  94     -27.846  17.277   3.785  1.00 92.47      A    C  
ATOM    653  CG  ARG A  94     -27.480  18.776   3.731  1.00 90.67      A    C  
ATOM    654  CD  ARG A  94     -27.238  19.398   5.113  1.00 87.67      A    C  
ATOM    655  NE  ARG A  94     -27.159  20.859   4.993  1.00 86.19      A    N  
ATOM    656  CZ  ARG A  94     -26.680  21.743   5.851  1.00 83.84      A    C  
ATOM    657  NH1 ARG A  94     -26.211  21.383   7.016  1.00 76.79      A    N1+
ATOM    658  NH2 ARG A  94     -26.667  22.992   5.523  1.00 81.33      A    N  
ATOM    659  N   LYS A  95     -27.342  14.176   3.406  1.00 93.21      A    N  
ATOM    660  CA  LYS A  95     -27.992  12.858   3.324  1.00 92.02      A    C  
ATOM    661  C   LYS A  95     -26.999  11.693   3.390  1.00 92.17      A    C  
ATOM    662  O   LYS A  95     -27.326  10.660   3.962  1.00 86.49      A    O  
ATOM    663  CB  LYS A  95     -28.837  12.749   2.047  1.00 89.86      A    C  
ATOM    664  CG  LYS A  95     -29.968  13.792   1.975  1.00 83.91      A    C  
ATOM    665  CD  LYS A  95     -30.731  13.668   0.645  1.00 76.94      A    C  
ATOM    666  CE  LYS A  95     -31.788  14.767   0.557  1.00 68.32      A    C  
ATOM    667  NZ  LYS A  95     -32.359  14.891  -0.811  1.00 58.92      A    N1+
ATOM    668  N   GLY A  96     -25.832  11.843   2.778  1.00 92.90      A    N  
ATOM    669  CA  GLY A  96     -24.823  10.791   2.724  1.00 92.28      A    C  
ATOM    670  C   GLY A  96     -24.089  10.638   4.048  1.00 93.15      A    C  
ATOM    671  O   GLY A  96     -24.228   9.625   4.727  1.00 90.45      A    O  
ATOM    672  N   VAL A  97     -23.355  11.669   4.438  1.00 93.89      A    N  
ATOM    673  CA  VAL A  97     -22.560  11.674   5.674  1.00 92.63      A    C  
ATOM    674  C   VAL A  97     -23.436  11.943   6.911  1.00 91.50      A    C  
ATOM    675  O   VAL A  97     -23.098  11.530   8.015  1.00 85.68      A    O  
ATOM    676  CB  VAL A  97     -21.395  12.674   5.554  1.00 91.39      A    C  
ATOM    677  CG1 VAL A  97     -20.454  12.570   6.740  1.00 82.93      A    C  
ATOM    678  CG2 VAL A  97     -20.549  12.432   4.301  1.00 84.62      A    C  
ATOM    679  N   GLY A  98     -24.576  12.580   6.738  1.00 91.94      A    N  
ATOM    680  CA  GLY A  98     -25.519  12.810   7.838  1.00 91.12      A    C  
ATOM    681  C   GLY A  98     -25.199  14.045   8.686  1.00 92.28      A    C  
ATOM    682  O   GLY A  98     -25.455  14.047   9.887  1.00 87.83      A    O  
ATOM    683  N   GLY A  99     -24.645  15.078   8.066  1.00 92.24      A    N  
ATOM    684  CA  GLY A  99     -24.376  16.379   8.673  1.00 92.81      A    C  
ATOM    685  C   GLY A  99     -22.888  16.719   8.827  1.00 94.24      A    C  
ATOM    686  O   GLY A  99     -22.013  15.865   8.708  1.00 92.65      A    O  
ATOM    687  N   SER A 100     -22.626  17.986   9.116  1.00 93.94      A    N  
ATOM    688  CA  SER A 100     -21.289  18.572   9.216  1.00 94.10      A    C  
ATOM    689  C   SER A 100     -20.435  17.962  10.333  1.00 94.48      A    C  
ATOM    690  O   SER A 100     -19.267  17.661  10.107  1.00 93.22      A    O  
ATOM    691  CB  SER A 100     -21.434  20.068   9.456  1.00 92.88      A    C  
ATOM    692  OG  SER A 100     -22.342  20.287  10.514  1.00 82.90      A    O  
ATOM    693  N   SER A 101     -21.018  17.686  11.498  1.00 94.32      A    N  
ATOM    694  CA  SER A 101     -20.307  17.072  12.632  1.00 93.57      A    C  
ATOM    695  C   SER A 101     -19.784  15.673  12.289  1.00 93.85      A    C  
ATOM    696  O   SER A 101     -18.612  15.353  12.528  1.00 92.74      A    O  
ATOM    697  CB  SER A 101     -21.241  17.019  13.844  1.00 92.09      A    C  
ATOM    698  OG  SER A 101     -20.547  16.559  14.982  1.00 79.57      A    O  
ATOM    699  N   ARG A 102     -20.597  14.840  11.641  1.00 94.09      A    N  
ATOM    700  CA  ARG A 102     -20.156  13.525  11.149  1.00 93.77      A    C  
ATOM    701  C   ARG A 102     -19.151  13.659  10.011  1.00 94.36      A    C  
ATOM    702  O   ARG A 102     -18.186  12.909   9.990  1.00 93.29      A    O  
ATOM    703  CB  ARG A 102     -21.348  12.676  10.701  1.00 91.97      A    C  
ATOM    704  CG  ARG A 102     -22.202  12.212  11.880  1.00 86.31      A    C  
ATOM    705  CD  ARG A 102     -23.222  11.191  11.384  1.00 84.47      A    C  
ATOM    706  NE  ARG A 102     -24.162  10.792  12.445  1.00 79.71      A    N  
ATOM    707  CZ  ARG A 102     -25.431  11.129  12.530  1.00 75.65      A    C  
ATOM    708  NH1 ARG A 102     -26.026  11.888  11.663  1.00 66.44      A    N1+
ATOM    709  NH2 ARG A 102     -26.144  10.677  13.510  1.00 69.13      A    N  
ATOM    710  N   GLY A 103     -19.329  14.626   9.125  1.00 94.63      A    N  
ATOM    711  CA  GLY A 103     -18.371  14.957   8.074  1.00 94.76      A    C  
ATOM    712  C   GLY A 103     -16.985  15.254   8.645  1.00 95.58      A    C  
ATOM    713  O   GLY A 103     -16.010  14.599   8.279  1.00 95.03      A    O  
ATOM    714  N   ALA A 104     -16.931  16.141   9.624  1.00 95.42      A    N  
ATOM    715  CA  ALA A 104     -15.706  16.503  10.317  1.00 95.21      A    C  
ATOM    716  C   ALA A 104     -15.045  15.304  11.011  1.00 95.29      A    C  
ATOM    717  O   ALA A 104     -13.830  15.118  10.922  1.00 94.37      A    O  
ATOM    718  CB  ALA A 104     -16.040  17.603  11.333  1.00 94.57      A    C  
ATOM    719  N   ARG A 105     -15.828  14.454  11.678  1.00 94.12      A    N  
ATOM    720  CA  ARG A 105     -15.298  13.256  12.346  1.00 93.52      A    C  
ATOM    721  C   ARG A 105     -14.767  12.227  11.351  1.00 93.95      A    C  
ATOM    722  O   ARG A 105     -13.680  11.695  11.547  1.00 92.90      A    O  
ATOM    723  CB  ARG A 105     -16.373  12.677  13.280  1.00 91.78      A    C  
ATOM    724  CG  ARG A 105     -15.760  11.653  14.248  1.00 85.34      A    C  
ATOM    725  CD  ARG A 105     -16.794  11.226  15.286  1.00 83.88      A    C  
ATOM    726  NE  ARG A 105     -16.208  10.297  16.267  1.00 82.71      A    N  
ATOM    727  CZ  ARG A 105     -16.843   9.663  17.224  1.00 79.47      A    C  
ATOM    728  NH1 ARG A 105     -18.115   9.811  17.433  1.00 74.49      A    N1+
ATOM    729  NH2 ARG A 105     -16.192   8.845  17.986  1.00 74.30      A    N  
ATOM    730  N   ARG A 106     -15.486  12.014  10.259  1.00 94.56      A    N  
ATOM    731  CA  ARG A 106     -15.153  11.053   9.203  1.00 94.87      A    C  
ATOM    732  C   ARG A 106     -13.860  11.391   8.445  1.00 95.20      A    C  
ATOM    733  O   ARG A 106     -13.287  10.497   7.835  1.00 94.25      A    O  
ATOM    734  CB  ARG A 106     -16.355  10.952   8.262  1.00 93.98      A    C  
ATOM    735  CG  ARG A 106     -16.234   9.790   7.263  1.00 91.19      A    C  
ATOM    736  CD  ARG A 106     -17.537   9.605   6.485  1.00 91.15      A    C  
ATOM    737  NE  ARG A 106     -17.352   8.629   5.407  1.00 89.32      A    N  
ATOM    738  CZ  ARG A 106     -16.863   8.905   4.199  1.00 90.87      A    C  
ATOM    739  NH1 ARG A 106     -16.511  10.115   3.857  1.00 81.44      A    N1+
ATOM    740  NH2 ARG A 106     -16.727   7.981   3.324  1.00 84.14      A    N  
ATOM    741  N   MET A 107     -13.363  12.620   8.533  1.00 95.68      A    N  
ATOM    742  CA  MET A 107     -12.059  12.995   7.965  1.00 95.75      A    C  
ATOM    743  C   MET A 107     -10.888  12.238   8.614  1.00 95.38      A    C  
ATOM    744  O   MET A 107      -9.849  12.098   7.975  1.00 93.48      A    O  
ATOM    745  CB  MET A 107     -11.846  14.500   8.081  1.00 95.93      A    C  
ATOM    746  CG  MET A 107     -12.817  15.324   7.226  1.00 95.48      A    C  
ATOM    747  SD  MET A 107     -12.826  14.959   5.449  1.00 96.13      A    S  
ATOM    748  CE  MET A 107     -11.141  15.401   5.002  1.00 92.49      A    C  
ATOM    749  N   GLY A 108     -11.022  11.750   9.838  1.00 95.03      A    N  
ATOM    750  CA  GLY A 108     -10.068  10.861  10.504  1.00 94.71      A    C  
ATOM    751  C   GLY A 108      -8.628  11.379  10.500  1.00 95.54      A    C  
ATOM    752  O   GLY A 108      -8.313  12.363  11.168  1.00 94.25      A    O  
ATOM    753  N   ALA A 109      -7.768  10.737   9.710  1.00 95.64      A    N  
ATOM    754  CA  ALA A 109      -6.355  11.072   9.588  1.00 96.05      A    C  
ATOM    755  C   ALA A 109      -6.105  12.530   9.158  1.00 96.77      A    C  
ATOM    756  O   ALA A 109      -5.168  13.150   9.662  1.00 96.42      A    O  
ATOM    757  CB  ALA A 109      -5.707  10.094   8.610  1.00 95.32      A    C  
ATOM    758  N   SER A 110      -6.944  13.127   8.307  1.00 96.79      A    N  
ATOM    759  CA  SER A 110      -6.819  14.546   7.936  1.00 97.10      A    C  
ATOM    760  C   SER A 110      -7.042  15.467   9.134  1.00 97.33      A    C  
ATOM    761  O   SER A 110      -6.323  16.444   9.297  1.00 97.05      A    O  
ATOM    762  CB  SER A 110      -7.809  14.931   6.842  1.00 97.12      A    C  
ATOM    763  OG  SER A 110      -7.559  14.204   5.658  1.00 94.77      A    O  
ATOM    764  N   ARG A 111      -7.993  15.141  10.010  1.00 96.74      A    N  
ATOM    765  CA  ARG A 111      -8.233  15.893  11.243  1.00 96.32      A    C  
ATOM    766  C   ARG A 111      -7.035  15.816  12.188  1.00 96.48      A    C  
ATOM    767  O   ARG A 111      -6.647  16.826  12.760  1.00 95.68      A    O  
ATOM    768  CB  ARG A 111      -9.502  15.383  11.934  1.00 94.67      A    C  
ATOM    769  CG  ARG A 111     -10.565  16.473  12.058  1.00 84.72      A    C  
ATOM    770  CD  ARG A 111     -11.803  15.959  12.789  1.00 85.27      A    C  
ATOM    771  NE  ARG A 111     -11.492  15.621  14.185  1.00 79.64      A    N  
ATOM    772  CZ  ARG A 111     -12.308  15.027  15.036  1.00 76.55      A    C  
ATOM    773  NH1 ARG A 111     -13.532  14.721  14.724  1.00 67.20      A    N1+
ATOM    774  NH2 ARG A 111     -11.888  14.728  16.233  1.00 67.64      A    N  
ATOM    775  N   ALA A 112      -6.442  14.626  12.326  1.00 96.32      A    N  
ATOM    776  CA  ALA A 112      -5.250  14.432  13.141  1.00 95.92      A    C  
ATOM    777  C   ALA A 112      -4.028  15.170  12.568  1.00 96.36      A    C  
ATOM    778  O   ALA A 112      -3.300  15.819  13.313  1.00 96.07      A    O  
ATOM    779  CB  ALA A 112      -4.996  12.929  13.270  1.00 95.11      A    C  
ATOM    780  N   ALA A 113      -3.841  15.129  11.244  1.00 96.81      A    N  
ATOM    781  CA  ALA A 113      -2.785  15.863  10.556  1.00 97.23      A    C  
ATOM    782  C   ALA A 113      -2.950  17.384  10.711  1.00 97.30      A    C  
ATOM    783  O   ALA A 113      -1.995  18.074  11.067  1.00 97.12      A    O  
ATOM    784  CB  ALA A 113      -2.788  15.435   9.087  1.00 97.21      A    C  
ATOM    785  N   ALA A 114      -4.165  17.893  10.536  1.00 97.22      A    N  
ATOM    786  CA  ALA A 114      -4.483  19.293  10.752  1.00 97.23      A    C  
ATOM    787  C   ALA A 114      -4.221  19.731  12.199  1.00 97.10      A    C  
ATOM    788  O   ALA A 114      -3.634  20.782  12.427  1.00 96.76      A    O  
ATOM    789  CB  ALA A 114      -5.945  19.536  10.359  1.00 97.11      A    C  
ATOM    790  N   ALA A 115      -4.587  18.899  13.181  1.00 96.88      A    N  
ATOM    791  CA  ALA A 115      -4.317  19.175  14.589  1.00 96.33      A    C  
ATOM    792  C   ALA A 115      -2.811  19.255  14.883  1.00 96.20      A    C  
ATOM    793  O   ALA A 115      -2.363  20.208  15.529  1.00 95.65      A    O  
ATOM    794  CB  ALA A 115      -5.010  18.109  15.444  1.00 95.64      A    C  
ATOM    795  N   LYS A 116      -2.004  18.337  14.358  1.00 96.37      A    N  
ATOM    796  CA  LYS A 116      -0.543  18.382  14.483  1.00 95.89      A    C  
ATOM    797  C   LYS A 116       0.052  19.618  13.808  1.00 95.95      A    C  
ATOM    798  O   LYS A 116       0.897  20.281  14.396  1.00 95.26      A    O  
ATOM    799  CB  LYS A 116       0.096  17.131  13.887  1.00 95.16      A    C  
ATOM    800  CG  LYS A 116      -0.112  15.883  14.751  1.00 88.46      A    C  
ATOM    801  CD  LYS A 116       0.609  14.716  14.078  1.00 83.03      A    C  
ATOM    802  CE  LYS A 116       0.452  13.410  14.844  1.00 75.79      A    C  
ATOM    803  NZ  LYS A 116       1.210  12.348  14.164  1.00 67.75      A    N1+
ATOM    804  N   LEU A 117      -0.415  19.949  12.609  1.00 96.44      A    N  
ATOM    805  CA  LEU A 117       0.023  21.139  11.886  1.00 96.40      A    C  
ATOM    806  C   LEU A 117      -0.275  22.415  12.685  1.00 96.20      A    C  
ATOM    807  O   LEU A 117       0.581  23.282  12.828  1.00 95.53      A    O  
ATOM    808  CB  LEU A 117      -0.648  21.142  10.509  1.00 96.06      A    C  
ATOM    809  CG  LEU A 117      -0.216  22.314   9.605  1.00 92.05      A    C  
ATOM    810  CD1 LEU A 117       1.265  22.228   9.234  1.00 91.90      A    C  
ATOM    811  CD2 LEU A 117      -1.039  22.298   8.323  1.00 91.51      A    C  
ATOM    812  N   LEU A 118      -1.480  22.508  13.253  1.00 96.14      A    N  
ATOM    813  CA  LEU A 118      -1.884  23.652  14.060  1.00 95.68      A    C  
ATOM    814  C   LEU A 118      -1.100  23.737  15.378  1.00 95.33      A    C  
ATOM    815  O   LEU A 118      -0.744  24.839  15.789  1.00 94.39      A    O  
ATOM    816  CB  LEU A 118      -3.405  23.565  14.290  1.00 94.81      A    C  
ATOM    817  CG  LEU A 118      -4.018  24.846  14.885  1.00 89.72      A    C  
ATOM    818  CD1 LEU A 118      -3.898  26.040  13.937  1.00 87.21      A    C  
ATOM    819  CD2 LEU A 118      -5.503  24.610  15.156  1.00 86.99      A    C  
ATOM    820  N   SER A 119      -0.764  22.598  15.999  1.00 95.38      A    N  
ATOM    821  CA  SER A 119       0.114  22.539  17.177  1.00 94.70      A    C  
ATOM    822  C   SER A 119       1.516  23.058  16.852  1.00 94.78      A    C  
ATOM    823  O   SER A 119       2.014  23.952  17.539  1.00 93.97      A    O  
ATOM    824  CB  SER A 119       0.163  21.115  17.745  1.00 93.98      A    C  
ATOM    825  OG  SER A 119       1.165  20.971  18.732  1.00 79.06      A    O  
ATOM    826  N   ILE A 120       2.114  22.614  15.730  1.00 95.01      A    N  
ATOM    827  CA  ILE A 120       3.414  23.095  15.264  1.00 95.08      A    C  
ATOM    828  C   ILE A 120       3.378  24.610  15.029  1.00 94.86      A    C  
ATOM    829  O   ILE A 120       4.254  25.332  15.492  1.00 94.27      A    O  
ATOM    830  CB  ILE A 120       3.862  22.338  13.992  1.00 95.05      A    C  
ATOM    831  CG1 ILE A 120       4.164  20.855  14.313  1.00 94.14      A    C  
ATOM    832  CG2 ILE A 120       5.109  22.993  13.354  1.00 94.22      A    C  
ATOM    833  CD1 ILE A 120       4.212  19.962  13.063  1.00 91.16      A    C  
ATOM    834  N   PHE A 121       2.359  25.122  14.345  1.00 94.48      A    N  
ATOM    835  CA  PHE A 121       2.229  26.557  14.095  1.00 94.36      A    C  
ATOM    836  C   PHE A 121       1.979  27.369  15.376  1.00 93.68      A    C  
ATOM    837  O   PHE A 121       2.504  28.475  15.505  1.00 92.53      A    O  
ATOM    838  CB  PHE A 121       1.136  26.795  13.054  1.00 94.56      A    C  
ATOM    839  CG  PHE A 121       1.454  26.378  11.625  1.00 95.06      A    C  
ATOM    840  CD1 PHE A 121       2.768  26.159  11.178  1.00 93.90      A    C  
ATOM    841  CD2 PHE A 121       0.393  26.263  10.698  1.00 93.84      A    C  
ATOM    842  CE1 PHE A 121       3.032  25.846   9.835  1.00 93.47      A    C  
ATOM    843  CE2 PHE A 121       0.650  25.958   9.353  1.00 93.48      A    C  
ATOM    844  CZ  PHE A 121       1.967  25.747   8.918  1.00 94.49      A    C  
ATOM    845  N   GLY A 122       1.252  26.814  16.339  1.00 93.46      A    N  
ATOM    846  CA  GLY A 122       1.099  27.391  17.677  1.00 92.86      A    C  
ATOM    847  C   GLY A 122       2.431  27.479  18.426  1.00 93.02      A    C  
ATOM    848  O   GLY A 122       2.740  28.514  19.021  1.00 92.30      A    O  
ATOM    849  N   ASP A 123       3.257  26.438  18.344  1.00 93.19      A    N  
ATOM    850  CA  ASP A 123       4.598  26.437  18.925  1.00 92.96      A    C  
ATOM    851  C   ASP A 123       5.535  27.434  18.227  1.00 93.27      A    C  
ATOM    852  O   ASP A 123       6.267  28.148  18.910  1.00 92.44      A    O  
ATOM    853  CB  ASP A 123       5.195  25.026  18.889  1.00 92.20      A    C  
ATOM    854  CG  ASP A 123       4.791  24.154  20.080  1.00 84.67      A    C  
ATOM    855  OD1 ASP A 123       4.221  24.695  21.064  1.00 78.32      A    O  
ATOM    856  OD2 ASP A 123       5.173  22.962  20.051  1.00 77.09      A    O1-
ATOM    857  N   VAL A 124       5.477  27.545  16.899  1.00 93.16      A    N  
ATOM    858  CA  VAL A 124       6.216  28.577  16.159  1.00 93.00      A    C  
ATOM    859  C   VAL A 124       5.803  29.977  16.615  1.00 92.83      A    C  
ATOM    860  O   VAL A 124       6.667  30.828  16.825  1.00 91.96      A    O  
ATOM    861  CB  VAL A 124       6.024  28.432  14.632  1.00 92.83      A    C  
ATOM    862  CG1 VAL A 124       6.642  29.597  13.852  1.00 90.83      A    C  
ATOM    863  CG2 VAL A 124       6.692  27.156  14.113  1.00 91.47      A    C  
ATOM    864  N   GLN A 125       4.519  30.208  16.829  1.00 92.22      A    N  
ATOM    865  CA  GLN A 125       4.017  31.499  17.301  1.00 91.53      A    C  
ATOM    866  C   GLN A 125       4.486  31.828  18.728  1.00 91.65      A    C  
ATOM    867  O   GLN A 125       4.778  32.980  19.027  1.00 90.51      A    O  
ATOM    868  CB  GLN A 125       2.480  31.498  17.194  1.00 90.34      A    C  
ATOM    869  CG  GLN A 125       1.848  32.878  17.485  1.00 82.18      A    C  
ATOM    870  CD  GLN A 125       2.190  33.942  16.437  1.00 78.29      A    C  
ATOM    871  NE2 GLN A 125       2.023  35.196  16.761  1.00 66.79      A    N  
ATOM    872  OE1 GLN A 125       2.590  33.662  15.320  1.00 70.09      A    O  
ATOM    873  N   ARG A 126       4.571  30.817  19.610  1.00 91.37      A    N  
ATOM    874  CA  ARG A 126       4.971  30.987  21.018  1.00 91.07      A    C  
ATOM    875  C   ARG A 126       6.487  31.035  21.222  1.00 91.59      A    C  
ATOM    876  O   ARG A 126       6.972  31.843  22.016  1.00 90.34      A    O  
ATOM    877  CB  ARG A 126       4.380  29.856  21.865  1.00 89.57      A    C  
ATOM    878  CG  ARG A 126       2.863  29.998  22.077  1.00 84.40      A    C  
ATOM    879  CD  ARG A 126       2.333  28.913  23.021  1.00 83.06      A    C  
ATOM    880  NE  ARG A 126       2.351  27.571  22.415  1.00 78.36      A    N  
ATOM    881  CZ  ARG A 126       1.304  26.869  21.975  1.00 74.59      A    C  
ATOM    882  NH1 ARG A 126       0.091  27.342  22.022  1.00 64.69      A    N1+
ATOM    883  NH2 ARG A 126       1.461  25.683  21.478  1.00 68.08      A    N  
ATOM    884  N   ASN A 127       7.221  30.152  20.548  1.00 92.28      A    N  
ATOM    885  CA  ASN A 127       8.628  29.855  20.828  1.00 92.01      A    C  
ATOM    886  C   ASN A 127       9.572  30.210  19.661  1.00 92.39      A    C  
ATOM    887  O   ASN A 127      10.789  30.130  19.812  1.00 89.45      A    O  
ATOM    888  CB  ASN A 127       8.752  28.371  21.218  1.00 91.00      A    C  
ATOM    889  CG  ASN A 127       7.872  27.961  22.379  1.00 88.92      A    C  
ATOM    890  ND2 ASN A 127       7.170  26.848  22.254  1.00 77.18      A    N  
ATOM    891  OD1 ASN A 127       7.810  28.586  23.422  1.00 78.92      A    O  
ATOM    892  N   GLY A 128       9.040  30.573  18.514  1.00 91.18      A    N  
ATOM    893  CA  GLY A 128       9.804  30.801  17.288  1.00 91.13      A    C  
ATOM    894  C   GLY A 128      10.030  29.525  16.465  1.00 92.06      A    C  
ATOM    895  O   GLY A 128       9.946  28.402  16.966  1.00 90.88      A    O  
ATOM    896  N   ALA A 129      10.327  29.710  15.173  1.00 91.24      A    N  
ATOM    897  CA  ALA A 129      10.533  28.617  14.229  1.00 91.36      A    C  
ATOM    898  C   ALA A 129      11.737  27.738  14.608  1.00 91.92      A    C  
ATOM    899  O   ALA A 129      11.586  26.520  14.737  1.00 90.91      A    O  
ATOM    900  CB  ALA A 129      10.691  29.214  12.828  1.00 90.19      A    C  
ATOM    901  N   ALA A 130      12.891  28.338  14.874  1.00 90.21      A    N  
ATOM    902  CA  ALA A 130      14.130  27.620  15.181  1.00 89.88      A    C  
ATOM    903  C   ALA A 130      14.000  26.695  16.401  1.00 90.83      A    C  
ATOM    904  O   ALA A 130      14.390  25.528  16.356  1.00 89.84      A    O  
ATOM    905  CB  ALA A 130      15.242  28.656  15.383  1.00 88.18      A    C  
ATOM    906  N   GLU A 131      13.401  27.170  17.487  1.00 91.16      A    N  
ATOM    907  CA  GLU A 131      13.191  26.372  18.700  1.00 91.82      A    C  
ATOM    908  C   GLU A 131      12.184  25.239  18.473  1.00 92.59      A    C  
ATOM    909  O   GLU A 131      12.384  24.121  18.948  1.00 91.94      A    O  
ATOM    910  CB  GLU A 131      12.739  27.305  19.837  1.00 91.81      A    C  
ATOM    911  CG  GLU A 131      12.423  26.604  21.171  1.00 86.59      A    C  
ATOM    912  CD  GLU A 131      13.580  25.798  21.782  1.00 83.67      A    C  
ATOM    913  OE1 GLU A 131      13.316  25.001  22.707  1.00 75.89      A    O  
ATOM    914  OE2 GLU A 131      14.743  25.927  21.359  1.00 77.35      A    O1-
ATOM    915  N   THR A 132      11.140  25.505  17.707  1.00 92.66      A    N  
ATOM    916  CA  THR A 132      10.134  24.486  17.360  1.00 92.65      A    C  
ATOM    917  C   THR A 132      10.754  23.363  16.535  1.00 92.91      A    C  
ATOM    918  O   THR A 132      10.593  22.195  16.867  1.00 92.10      A    O  
ATOM    919  CB  THR A 132       8.956  25.124  16.607  1.00 92.14      A    C  
ATOM    920  CG2 THR A 132       7.850  24.116  16.311  1.00 87.80      A    C  
ATOM    921  OG1 THR A 132       8.398  26.146  17.401  1.00 87.64      A    O  
ATOM    922  N   LEU A 133      11.526  23.690  15.504  1.00 92.57      A    N  
ATOM    923  CA  LEU A 133      12.224  22.708  14.667  1.00 92.05      A    C  
ATOM    924  C   LEU A 133      13.259  21.915  15.470  1.00 91.76      A    C  
ATOM    925  O   LEU A 133      13.358  20.694  15.316  1.00 90.38      A    O  
ATOM    926  CB  LEU A 133      12.875  23.427  13.476  1.00 91.63      A    C  
ATOM    927  CG  LEU A 133      11.880  24.073  12.495  1.00 90.58      A    C  
ATOM    928  CD1 LEU A 133      12.634  24.888  11.449  1.00 87.92      A    C  
ATOM    929  CD2 LEU A 133      11.009  23.038  11.779  1.00 87.40      A    C  
ATOM    930  N   ARG A 134      13.984  22.559  16.390  1.00 91.45      A    N  
ATOM    931  CA  ARG A 134      14.927  21.900  17.295  1.00 90.81      A    C  
ATOM    932  C   ARG A 134      14.239  20.874  18.198  1.00 91.10      A    C  
ATOM    933  O   ARG A 134      14.747  19.766  18.349  1.00 90.49      A    O  
ATOM    934  CB  ARG A 134      15.653  22.968  18.123  1.00 90.54      A    C  
ATOM    935  CG  ARG A 134      16.819  22.391  18.934  1.00 83.68      A    C  
ATOM    936  CD  ARG A 134      17.453  23.472  19.825  1.00 80.54      A    C  
ATOM    937  NE  ARG A 134      16.592  23.824  20.968  1.00 72.50      A    N  
ATOM    938  CZ  ARG A 134      16.631  23.321  22.203  1.00 64.93      A    C  
ATOM    939  NH1 ARG A 134      17.505  22.424  22.546  1.00 57.96      A    N1+
ATOM    940  NH2 ARG A 134      15.782  23.720  23.096  1.00 58.44      A    N  
ATOM    941  N   ARG A 135      13.074  21.203  18.778  1.00 91.76      A    N  
ATOM    942  CA  ARG A 135      12.277  20.269  19.599  1.00 91.18      A    C  
ATOM    943  C   ARG A 135      11.768  19.073  18.796  1.00 91.34      A    C  
ATOM    944  O   ARG A 135      11.705  17.974  19.335  1.00 89.30      A    O  
ATOM    945  CB  ARG A 135      11.084  20.999  20.224  1.00 89.67      A    C  
ATOM    946  CG  ARG A 135      11.506  21.921  21.372  1.00 82.07      A    C  
ATOM    947  CD  ARG A 135      10.266  22.627  21.907  1.00 78.91      A    C  
ATOM    948  NE  ARG A 135      10.629  23.647  22.908  1.00 70.89      A    N  
ATOM    949  CZ  ARG A 135       9.786  24.284  23.706  1.00 65.43      A    C  
ATOM    950  NH1 ARG A 135       8.513  23.996  23.731  1.00 59.57      A    N1+
ATOM    951  NH2 ARG A 135      10.232  25.222  24.468  1.00 56.20      A    N  
ATOM    952  N   LEU A 136      11.469  19.283  17.519  1.00 91.04      A    N  
ATOM    953  CA  LEU A 136      11.077  18.223  16.593  1.00 90.10      A    C  
ATOM    954  C   LEU A 136      12.274  17.412  16.052  1.00 89.64      A    C  
ATOM    955  O   LEU A 136      12.084  16.535  15.212  1.00 86.45      A    O  
ATOM    956  CB  LEU A 136      10.239  18.838  15.455  1.00 90.17      A    C  
ATOM    957  CG  LEU A 136       8.891  19.427  15.927  1.00 89.10      A    C  
ATOM    958  CD1 LEU A 136       8.249  20.200  14.781  1.00 86.08      A    C  
ATOM    959  CD2 LEU A 136       7.912  18.340  16.385  1.00 86.09      A    C  
ATOM    960  N   GLN A 137      13.490  17.701  16.528  1.00 88.89      A    N  
ATOM    961  CA  GLN A 137      14.749  17.063  16.100  1.00 87.40      A    C  
ATOM    962  C   GLN A 137      15.020  17.207  14.594  1.00 87.05      A    C  
ATOM    963  O   GLN A 137      15.713  16.384  13.994  1.00 82.78      A    O  
ATOM    964  CB  GLN A 137      14.830  15.611  16.595  1.00 85.54      A    C  
ATOM    965  CG  GLN A 137      14.644  15.473  18.118  1.00 80.20      A    C  
ATOM    966  CD  GLN A 137      14.823  14.038  18.611  1.00 72.62      A    C  
ATOM    967  NE2 GLN A 137      14.739  13.814  19.897  1.00 62.97      A    N  
ATOM    968  OE1 GLN A 137      15.042  13.102  17.865  1.00 64.80      A    O  
ATOM    969  N   LEU A 138      14.498  18.262  13.976  1.00 87.17      A    N  
ATOM    970  CA  LEU A 138      14.729  18.565  12.571  1.00 85.50      A    C  
ATOM    971  C   LEU A 138      15.920  19.505  12.417  1.00 83.67      A    C  
ATOM    972  O   LEU A 138      15.919  20.637  12.893  1.00 78.87      A    O  
ATOM    973  CB  LEU A 138      13.448  19.139  11.948  1.00 84.18      A    C  
ATOM    974  CG  LEU A 138      12.535  18.019  11.441  1.00 79.93      A    C  
ATOM    975  CD1 LEU A 138      11.110  18.510  11.353  1.00 75.01      A    C  
ATOM    976  CD2 LEU A 138      12.962  17.549  10.039  1.00 73.87      A    C  
ATOM    977  N   THR A 139      16.924  19.022  11.690  1.00 80.86      A    N  
ATOM    978  CA  THR A 139      18.057  19.846  11.268  1.00 78.58      A    C  
ATOM    979  C   THR A 139      17.706  20.483   9.929  1.00 78.84      A    C  
ATOM    980  O   THR A 139      17.652  19.804   8.909  1.00 74.81      A    O  
ATOM    981  CB  THR A 139      19.347  19.033  11.171  1.00 73.81      A    C  
ATOM    982  CG2 THR A 139      20.571  19.941  11.183  1.00 62.86      A    C  
ATOM    983  OG1 THR A 139      19.473  18.161  12.278  1.00 65.71      A    O  
ATOM    984  N   VAL A 140      17.464  21.788   9.940  1.00 79.88      A    N  
ATOM    985  CA  VAL A 140      17.118  22.555   8.746  1.00 78.59      A    C  
ATOM    986  C   VAL A 140      18.308  23.419   8.357  1.00 79.28      A    C  
ATOM    987  O   VAL A 140      18.884  24.103   9.208  1.00 76.16      A    O  
ATOM    988  CB  VAL A 140      15.848  23.385   8.967  1.00 74.94      A    C  
ATOM    989  CG1 VAL A 140      15.429  24.107   7.693  1.00 67.36      A    C  
ATOM    990  CG2 VAL A 140      14.680  22.484   9.397  1.00 68.84      A    C  
ATOM    991  N   ALA A 141      18.696  23.377   7.089  1.00 77.55      A    N  
ATOM    992  CA  ALA A 141      19.739  24.256   6.596  1.00 77.25      A    C  
ATOM    993  C   ALA A 141      19.231  25.717   6.582  1.00 79.28      A    C  
ATOM    994  O   ALA A 141      18.078  25.954   6.219  1.00 76.91      A    O  
ATOM    995  CB  ALA A 141      20.194  23.794   5.211  1.00 73.27      A    C  
ATOM    996  N   PRO A 142      20.072  26.699   6.933  1.00 75.88      A    N  
ATOM    997  CA  PRO A 142      19.690  28.104   6.876  1.00 75.10      A    C  
ATOM    998  C   PRO A 142      19.187  28.500   5.481  1.00 78.05      A    C  
ATOM    999  O   PRO A 142      19.827  28.186   4.475  1.00 75.29      A    O  
ATOM   1000  CB  PRO A 142      20.945  28.890   7.266  1.00 71.63      A    C  
ATOM   1001  CG  PRO A 142      21.756  27.889   8.081  1.00 69.25      A    C  
ATOM   1002  CD  PRO A 142      21.419  26.548   7.440  1.00 71.73      A    C  
ATOM   1003  N   GLY A 143      18.056  29.188   5.422  1.00 78.88      A    N  
ATOM   1004  CA  GLY A 143      17.470  29.654   4.159  1.00 80.71      A    C  
ATOM   1005  C   GLY A 143      16.779  28.569   3.322  1.00 84.57      A    C  
ATOM   1006  O   GLY A 143      16.429  28.832   2.169  1.00 81.76      A    O  
ATOM   1007  N   GLN A 144      16.579  27.370   3.861  1.00 86.73      A    N  
ATOM   1008  CA  GLN A 144      15.780  26.360   3.166  1.00 88.30      A    C  
ATOM   1009  C   GLN A 144      14.350  26.861   2.912  1.00 90.63      A    C  
ATOM   1010  O   GLN A 144      13.740  27.420   3.825  1.00 89.99      A    O  
ATOM   1011  CB  GLN A 144      15.748  25.032   3.939  1.00 85.79      A    C  
ATOM   1012  CG  GLN A 144      16.487  23.928   3.168  1.00 79.05      A    C  
ATOM   1013  CD  GLN A 144      16.382  22.557   3.826  1.00 76.34      A    C  
ATOM   1014  NE2 GLN A 144      16.725  21.501   3.128  1.00 65.73      A    N  
ATOM   1015  OE1 GLN A 144      15.998  22.397   4.965  1.00 68.25      A    O  
ATOM   1016  N   PRO A 145      13.800  26.638   1.709  1.00 92.17      A    N  
ATOM   1017  CA  PRO A 145      12.430  27.016   1.413  1.00 93.24      A    C  
ATOM   1018  C   PRO A 145      11.435  26.400   2.401  1.00 94.59      A    C  
ATOM   1019  O   PRO A 145      11.582  25.236   2.788  1.00 93.96      A    O  
ATOM   1020  CB  PRO A 145      12.163  26.529  -0.018  1.00 91.43      A    C  
ATOM   1021  CG  PRO A 145      13.554  26.467  -0.642  1.00 87.97      A    C  
ATOM   1022  CD  PRO A 145      14.437  26.071   0.534  1.00 90.64      A    C  
ATOM   1023  N   ALA A 146      10.384  27.131   2.739  1.00 95.28      A    N  
ATOM   1024  CA  ALA A 146       9.340  26.655   3.640  1.00 95.64      A    C  
ATOM   1025  C   ALA A 146       8.723  25.318   3.187  1.00 95.83      A    C  
ATOM   1026  O   ALA A 146       8.469  24.441   4.017  1.00 95.26      A    O  
ATOM   1027  CB  ALA A 146       8.271  27.749   3.744  1.00 94.93      A    C  
ATOM   1028  N   SER A 147       8.572  25.127   1.875  1.00 96.12      A    N  
ATOM   1029  CA  SER A 147       8.093  23.874   1.280  1.00 96.11      A    C  
ATOM   1030  C   SER A 147       8.975  22.671   1.625  1.00 96.03      A    C  
ATOM   1031  O   SER A 147       8.454  21.598   1.920  1.00 95.39      A    O  
ATOM   1032  CB  SER A 147       7.994  24.031  -0.246  1.00 95.65      A    C  
ATOM   1033  OG  SER A 147       9.236  24.397  -0.809  1.00 91.13      A    O  
ATOM   1034  N   GLN A 148      10.301  22.827   1.673  1.00 95.07      A    N  
ATOM   1035  CA  GLN A 148      11.224  21.747   2.023  1.00 94.38      A    C  
ATOM   1036  C   GLN A 148      11.177  21.409   3.514  1.00 94.43      A    C  
ATOM   1037  O   GLN A 148      11.249  20.240   3.890  1.00 93.41      A    O  
ATOM   1038  CB  GLN A 148      12.661  22.120   1.614  1.00 93.00      A    C  
ATOM   1039  CG  GLN A 148      12.863  22.157   0.089  1.00 82.80      A    C  
ATOM   1040  CD  GLN A 148      12.734  20.790  -0.578  1.00 74.29      A    C  
ATOM   1041  NE2 GLN A 148      12.651  20.736  -1.887  1.00 61.45      A    N  
ATOM   1042  OE1 GLN A 148      12.693  19.743   0.042  1.00 65.40      A    O  
ATOM   1043  N   VAL A 149      11.000  22.410   4.371  1.00 95.26      A    N  
ATOM   1044  CA  VAL A 149      10.841  22.197   5.819  1.00 95.30      A    C  
ATOM   1045  C   VAL A 149       9.523  21.465   6.104  1.00 95.59      A    C  
ATOM   1046  O   VAL A 149       9.509  20.475   6.833  1.00 94.93      A    O  
ATOM   1047  CB  VAL A 149      10.908  23.526   6.590  1.00 94.83      A    C  
ATOM   1048  CG1 VAL A 149      10.732  23.296   8.092  1.00 92.57      A    C  
ATOM   1049  CG2 VAL A 149      12.262  24.216   6.349  1.00 92.85      A    C  
ATOM   1050  N   LEU A 150       8.432  21.884   5.469  1.00 96.00      A    N  
ATOM   1051  CA  LEU A 150       7.124  21.238   5.608  1.00 96.32      A    C  
ATOM   1052  C   LEU A 150       7.116  19.822   5.016  1.00 96.36      A    C  
ATOM   1053  O   LEU A 150       6.487  18.931   5.588  1.00 95.65      A    O  
ATOM   1054  CB  LEU A 150       6.059  22.133   4.961  1.00 96.23      A    C  
ATOM   1055  CG  LEU A 150       5.762  23.403   5.783  1.00 95.30      A    C  
ATOM   1056  CD1 LEU A 150       4.993  24.402   4.941  1.00 93.49      A    C  
ATOM   1057  CD2 LEU A 150       4.919  23.092   7.026  1.00 92.98      A    C  
ATOM   1058  N   LEU A 151       7.870  19.584   3.944  1.00 95.71      A    N  
ATOM   1059  CA  LEU A 151       8.082  18.236   3.407  1.00 95.75      A    C  
ATOM   1060  C   LEU A 151       8.835  17.341   4.406  1.00 95.43      A    C  
ATOM   1061  O   LEU A 151       8.472  16.181   4.583  1.00 94.42      A    O  
ATOM   1062  CB  LEU A 151       8.828  18.343   2.065  1.00 95.56      A    C  
ATOM   1063  CG  LEU A 151       9.018  16.992   1.355  1.00 94.71      A    C  
ATOM   1064  CD1 LEU A 151       7.693  16.376   0.921  1.00 93.42      A    C  
ATOM   1065  CD2 LEU A 151       9.887  17.191   0.104  1.00 92.78      A    C  
ATOM   1066  N   SER A 152       9.816  17.880   5.108  1.00 94.66      A    N  
ATOM   1067  CA  SER A 152      10.542  17.155   6.160  1.00 93.66      A    C  
ATOM   1068  C   SER A 152       9.658  16.845   7.375  1.00 93.75      A    C  
ATOM   1069  O   SER A 152       9.859  15.846   8.049  1.00 92.10      A    O  
ATOM   1070  CB  SER A 152      11.774  17.952   6.609  1.00 92.30      A    C  
ATOM   1071  OG  SER A 152      12.601  18.267   5.506  1.00 81.96      A    O  
ATOM   1072  N   LEU A 153       8.644  17.678   7.631  1.00 94.85      A    N  
ATOM   1073  CA  LEU A 153       7.628  17.461   8.663  1.00 94.90      A    C  
ATOM   1074  C   LEU A 153       6.544  16.454   8.250  1.00 95.36      A    C  
ATOM   1075  O   LEU A 153       5.790  16.011   9.109  1.00 94.32      A    O  
ATOM   1076  CB  LEU A 153       6.999  18.815   9.037  1.00 94.14      A    C  
ATOM   1077  CG  LEU A 153       7.888  19.699   9.932  1.00 91.47      A    C  
ATOM   1078  CD1 LEU A 153       7.354  21.130   9.978  1.00 88.95      A    C  
ATOM   1079  CD2 LEU A 153       7.898  19.160  11.356  1.00 88.65      A    C  
ATOM   1080  N   LEU A 154       6.450  16.094   6.967  1.00 95.49      A    N  
ATOM   1081  CA  LEU A 154       5.366  15.280   6.420  1.00 95.97      A    C  
ATOM   1082  C   LEU A 154       5.151  13.981   7.198  1.00 95.77      A    C  
ATOM   1083  O   LEU A 154       4.018  13.655   7.537  1.00 94.70      A    O  
ATOM   1084  CB  LEU A 154       5.651  14.996   4.941  1.00 95.92      A    C  
ATOM   1085  CG  LEU A 154       4.573  14.144   4.236  1.00 95.59      A    C  
ATOM   1086  CD1 LEU A 154       3.251  14.887   4.106  1.00 94.56      A    C  
ATOM   1087  CD2 LEU A 154       5.065  13.758   2.846  1.00 94.11      A    C  
ATOM   1088  N   GLU A 155       6.220  13.257   7.524  1.00 94.83      A    N  
ATOM   1089  CA  GLU A 155       6.134  11.963   8.219  1.00 93.83      A    C  
ATOM   1090  C   GLU A 155       5.664  12.094   9.671  1.00 93.72      A    C  
ATOM   1091  O   GLU A 155       5.072  11.173  10.225  1.00 91.96      A    O  
ATOM   1092  CB  GLU A 155       7.479  11.235   8.168  1.00 93.16      A    C  
ATOM   1093  CG  GLU A 155       8.051  11.036   6.753  1.00 91.55      A    C  
ATOM   1094  CD  GLU A 155       7.033  10.449   5.755  1.00 91.73      A    C  
ATOM   1095  OE1 GLU A 155       7.126  10.763   4.556  1.00 86.20      A    O  
ATOM   1096  OE2 GLU A 155       6.109   9.708   6.144  1.00 88.11      A    O1-
ATOM   1097  N   PHE A 156       5.893  13.253  10.292  1.00 94.17      A    N  
ATOM   1098  CA  PHE A 156       5.375  13.543  11.620  1.00 93.85      A    C  
ATOM   1099  C   PHE A 156       3.893  13.949  11.569  1.00 94.10      A    C  
ATOM   1100  O   PHE A 156       3.102  13.540  12.418  1.00 93.01      A    O  
ATOM   1101  CB  PHE A 156       6.233  14.632  12.274  1.00 93.01      A    C  
ATOM   1102  CG  PHE A 156       5.758  14.988  13.668  1.00 90.09      A    C  
ATOM   1103  CD1 PHE A 156       5.030  16.176  13.884  1.00 86.51      A    C  
ATOM   1104  CD2 PHE A 156       6.005  14.119  14.737  1.00 85.80      A    C  
ATOM   1105  CE1 PHE A 156       4.562  16.490  15.164  1.00 83.65      A    C  
ATOM   1106  CE2 PHE A 156       5.530  14.430  16.025  1.00 82.87      A    C  
ATOM   1107  CZ  PHE A 156       4.814  15.615  16.239  1.00 83.22      A    C  
ATOM   1108  N   ILE A 157       3.508  14.719  10.545  1.00 95.32      A    N  
ATOM   1109  CA  ILE A 157       2.122  15.181  10.357  1.00 95.51      A    C  
ATOM   1110  C   ILE A 157       1.229  14.029   9.880  1.00 95.89      A    C  
ATOM   1111  O   ILE A 157       0.162  13.791  10.452  1.00 94.30      A    O  
ATOM   1112  CB  ILE A 157       2.095  16.394   9.396  1.00 94.09      A    C  
ATOM   1113  CG1 ILE A 157       2.888  17.587   9.990  1.00 85.10      A    C  
ATOM   1114  CG2 ILE A 157       0.650  16.824   9.114  1.00 82.36      A    C  
ATOM   1115  CD1 ILE A 157       3.126  18.720   8.988  1.00 79.74      A    C  
ATOM   1116  N   CYS A 158       1.677  13.288   8.879  1.00 95.28      A    N  
ATOM   1117  CA  CYS A 158       0.986  12.189   8.225  1.00 94.80      A    C  
ATOM   1118  C   CYS A 158       1.759  10.877   8.414  1.00 93.42      A    C  
ATOM   1119  O   CYS A 158       2.524  10.487   7.528  1.00 89.80      A    O  
ATOM   1120  CB  CYS A 158       0.813  12.519   6.727  1.00 94.16      A    C  
ATOM   1121  SG  CYS A 158      -0.257  13.965   6.503  1.00 92.18      A    S  
ATOM   1122  N   PRO A 159       1.581  10.175   9.550  1.00 91.27      A    N  
ATOM   1123  CA  PRO A 159       2.207   8.872   9.769  1.00 88.86      A    C  
ATOM   1124  C   PRO A 159       1.914   7.883   8.635  1.00 89.12      A    C  
ATOM   1125  O   PRO A 159       0.853   7.969   8.002  1.00 85.20      A    O  
ATOM   1126  CB  PRO A 159       1.669   8.364  11.105  1.00 84.99      A    C  
ATOM   1127  CG  PRO A 159       1.292   9.651  11.837  1.00 82.30      A    C  
ATOM   1128  CD  PRO A 159       0.810  10.553  10.714  1.00 86.34      A    C  
ATOM   1129  N   PRO A 160       2.822   6.936   8.355  1.00 90.75      A    N  
ATOM   1130  CA  PRO A 160       2.626   5.977   7.280  1.00 88.98      A    C  
ATOM   1131  C   PRO A 160       1.414   5.090   7.553  1.00 87.46      A    C  
ATOM   1132  O   PRO A 160       1.289   4.467   8.603  1.00 77.69      A    O  
ATOM   1133  CB  PRO A 160       3.931   5.184   7.203  1.00 86.20      A    C  
ATOM   1134  CG  PRO A 160       4.499   5.292   8.612  1.00 85.81      A    C  
ATOM   1135  CD  PRO A 160       4.064   6.681   9.056  1.00 89.12      A    C  
ATOM   1136  N   GLY A 161       0.542   4.984   6.546  1.00 86.64      A    N  
ATOM   1137  CA  GLY A 161      -0.638   4.144   6.591  1.00 84.57      A    C  
ATOM   1138  C   GLY A 161      -1.175   3.872   5.186  1.00 86.24      A    C  
ATOM   1139  O   GLY A 161      -0.856   4.580   4.226  1.00 77.41      A    O  
ATOM   1140  N   GLY A 162      -1.961   2.815   5.055  1.00 88.46      A    N  
ATOM   1141  CA  GLY A 162      -2.534   2.397   3.778  1.00 89.35      A    C  
ATOM   1142  C   GLY A 162      -4.030   2.671   3.628  1.00 92.42      A    C  
ATOM   1143  O   GLY A 162      -4.570   2.468   2.541  1.00 88.76      A    O  
ATOM   1144  N   ALA A 163      -4.695   3.122   4.702  1.00 92.71      A    N  
ATOM   1145  CA  ALA A 163      -6.125   3.396   4.694  1.00 93.63      A    C  
ATOM   1146  C   ALA A 163      -6.474   4.601   3.800  1.00 94.37      A    C  
ATOM   1147  O   ALA A 163      -5.618   5.410   3.440  1.00 93.34      A    O  
ATOM   1148  CB  ALA A 163      -6.605   3.571   6.138  1.00 92.60      A    C  
ATOM   1149  N   ILE A 164      -7.749   4.705   3.409  1.00 94.50      A    N  
ATOM   1150  CA  ILE A 164      -8.201   5.761   2.493  1.00 94.76      A    C  
ATOM   1151  C   ILE A 164      -8.078   7.152   3.120  1.00 95.22      A    C  
ATOM   1152  O   ILE A 164      -7.569   8.062   2.471  1.00 94.88      A    O  
ATOM   1153  CB  ILE A 164      -9.641   5.492   2.009  1.00 93.98      A    C  
ATOM   1154  CG1 ILE A 164      -9.766   4.154   1.242  1.00 91.51      A    C  
ATOM   1155  CG2 ILE A 164     -10.192   6.647   1.151  1.00 91.60      A    C  
ATOM   1156  CD1 ILE A 164      -8.946   4.046  -0.048  1.00 84.49      A    C  
ATOM   1157  N   ASP A 165      -8.478   7.309   4.375  1.00 94.64      A    N  
ATOM   1158  CA  ASP A 165      -8.384   8.576   5.103  1.00 94.83      A    C  
ATOM   1159  C   ASP A 165      -6.921   9.011   5.319  1.00 95.81      A    C  
ATOM   1160  O   ASP A 165      -6.604  10.198   5.201  1.00 95.32      A    O  
ATOM   1161  CB  ASP A 165      -9.143   8.461   6.436  1.00 93.46      A    C  
ATOM   1162  CG  ASP A 165      -8.508   7.450   7.396  1.00 93.03      A    C  
ATOM   1163  OD1 ASP A 165      -8.287   6.299   6.961  1.00 88.52      A    O  
ATOM   1164  OD2 ASP A 165      -8.201   7.846   8.539  1.00 88.68      A    O1-
ATOM   1165  N   GLU A 166      -6.009   8.055   5.522  1.00 95.92      A    N  
ATOM   1166  CA  GLU A 166      -4.574   8.313   5.610  1.00 96.02      A    C  
ATOM   1167  C   GLU A 166      -3.991   8.742   4.257  1.00 96.49      A    C  
ATOM   1168  O   GLU A 166      -3.186   9.677   4.185  1.00 96.10      A    O  
ATOM   1169  CB  GLU A 166      -3.858   7.049   6.119  1.00 95.39      A    C  
ATOM   1170  CG  GLU A 166      -4.257   6.698   7.558  1.00 93.76      A    C  
ATOM   1171  CD  GLU A 166      -3.719   5.343   8.023  1.00 93.16      A    C  
ATOM   1172  OE1 GLU A 166      -3.453   5.201   9.233  1.00 86.56      A    O  
ATOM   1173  OE2 GLU A 166      -3.609   4.396   7.205  1.00 87.61      A    O1-
ATOM   1174  N   GLY A 167      -4.436   8.112   3.172  1.00 95.67      A    N  
ATOM   1175  CA  GLY A 167      -4.075   8.506   1.816  1.00 95.90      A    C  
ATOM   1176  C   GLY A 167      -4.577   9.911   1.452  1.00 96.65      A    C  
ATOM   1177  O   GLY A 167      -3.824  10.690   0.871  1.00 96.26      A    O  
ATOM   1178  N   VAL A 168      -5.807  10.239   1.839  1.00 96.51      A    N  
ATOM   1179  CA  VAL A 168      -6.405  11.574   1.664  1.00 96.82      A    C  
ATOM   1180  C   VAL A 168      -5.583  12.641   2.390  1.00 97.29      A    C  
ATOM   1181  O   VAL A 168      -5.221  13.645   1.786  1.00 97.12      A    O  
ATOM   1182  CB  VAL A 168      -7.870  11.579   2.148  1.00 96.35      A    C  
ATOM   1183  CG1 VAL A 168      -8.440  12.977   2.350  1.00 94.74      A    C  
ATOM   1184  CG2 VAL A 168      -8.775  10.861   1.149  1.00 95.04      A    C  
ATOM   1185  N   ALA A 169      -5.244  12.413   3.662  1.00 97.24      A    N  
ATOM   1186  CA  ALA A 169      -4.455  13.352   4.449  1.00 97.46      A    C  
ATOM   1187  C   ALA A 169      -3.074  13.606   3.830  1.00 97.72      A    C  
ATOM   1188  O   ALA A 169      -2.642  14.753   3.716  1.00 97.60      A    O  
ATOM   1189  CB  ALA A 169      -4.317  12.800   5.879  1.00 97.15      A    C  
ATOM   1190  N   ARG A 170      -2.411  12.549   3.371  1.00 97.29      A    N  
ATOM   1191  CA  ARG A 170      -1.079  12.635   2.767  1.00 97.35      A    C  
ATOM   1192  C   ARG A 170      -1.094  13.345   1.416  1.00 97.57      A    C  
ATOM   1193  O   ARG A 170      -0.256  14.209   1.176  1.00 97.29      A    O  
ATOM   1194  CB  ARG A 170      -0.483  11.223   2.690  1.00 96.50      A    C  
ATOM   1195  CG  ARG A 170       1.027  11.273   2.434  1.00 92.95      A    C  
ATOM   1196  CD  ARG A 170       1.618   9.862   2.502  1.00 92.49      A    C  
ATOM   1197  NE  ARG A 170       3.083   9.899   2.399  1.00 91.27      A    N  
ATOM   1198  CZ  ARG A 170       3.958   9.919   3.399  1.00 93.62      A    C  
ATOM   1199  NH1 ARG A 170       3.633   9.816   4.653  1.00 84.81      A    N1+
ATOM   1200  NH2 ARG A 170       5.220  10.038   3.132  1.00 87.42      A    N  
ATOM   1201  N   GLN A 171      -2.060  13.032   0.567  1.00 96.82      A    N  
ATOM   1202  CA  GLN A 171      -2.244  13.730  -0.710  1.00 96.64      A    C  
ATOM   1203  C   GLN A 171      -2.535  15.219  -0.489  1.00 97.27      A    C  
ATOM   1204  O   GLN A 171      -1.912  16.056  -1.132  1.00 97.14      A    O  
ATOM   1205  CB  GLN A 171      -3.383  13.052  -1.496  1.00 95.49      A    C  
ATOM   1206  CG  GLN A 171      -3.660  13.777  -2.822  1.00 91.47      A    C  
ATOM   1207  CD  GLN A 171      -4.622  12.986  -3.706  1.00 89.47      A    C  
ATOM   1208  NE2 GLN A 171      -4.100  12.168  -4.591  1.00 77.96      A    N  
ATOM   1209  OE1 GLN A 171      -5.835  13.074  -3.604  1.00 81.53      A    O  
ATOM   1210  N   ALA A 172      -3.422  15.552   0.441  1.00 97.46      A    N  
ATOM   1211  CA  ALA A 172      -3.747  16.937   0.754  1.00 97.77      A    C  
ATOM   1212  C   ALA A 172      -2.537  17.719   1.273  1.00 97.94      A    C  
ATOM   1213  O   ALA A 172      -2.279  18.828   0.811  1.00 97.77      A    O  
ATOM   1214  CB  ALA A 172      -4.895  16.949   1.765  1.00 97.61      A    C  
ATOM   1215  N   ALA A 173      -1.745  17.126   2.172  1.00 98.06      A    N  
ATOM   1216  CA  ALA A 173      -0.526  17.752   2.674  1.00 98.12      A    C  
ATOM   1217  C   ALA A 173       0.469  18.034   1.536  1.00 98.16      A    C  
ATOM   1218  O   ALA A 173       0.966  19.157   1.425  1.00 97.95      A    O  
ATOM   1219  CB  ALA A 173       0.092  16.850   3.748  1.00 97.94      A    C  
ATOM   1220  N   LEU A 174       0.706  17.060   0.658  1.00 98.04      A    N  
ATOM   1221  CA  LEU A 174       1.631  17.221  -0.467  1.00 97.99      A    C  
ATOM   1222  C   LEU A 174       1.145  18.240  -1.502  1.00 97.74      A    C  
ATOM   1223  O   LEU A 174       1.956  19.006  -2.012  1.00 97.27      A    O  
ATOM   1224  CB  LEU A 174       1.868  15.861  -1.126  1.00 97.67      A    C  
ATOM   1225  CG  LEU A 174       2.775  14.948  -0.287  1.00 97.02      A    C  
ATOM   1226  CD1 LEU A 174       2.695  13.529  -0.819  1.00 96.22      A    C  
ATOM   1227  CD2 LEU A 174       4.237  15.403  -0.336  1.00 96.03      A    C  
ATOM   1228  N   ASN A 175      -0.157  18.286  -1.786  1.00 97.61      A    N  
ATOM   1229  CA  ASN A 175      -0.737  19.297  -2.663  1.00 97.28      A    C  
ATOM   1230  C   ASN A 175      -0.548  20.699  -2.077  1.00 97.34      A    C  
ATOM   1231  O   ASN A 175      -0.052  21.578  -2.775  1.00 96.88      A    O  
ATOM   1232  CB  ASN A 175      -2.216  18.988  -2.923  1.00 96.57      A    C  
ATOM   1233  CG  ASN A 175      -2.434  17.819  -3.873  1.00 91.38      A    C  
ATOM   1234  ND2 ASN A 175      -3.629  17.271  -3.874  1.00 79.03      A    N  
ATOM   1235  OD1 ASN A 175      -1.581  17.411  -4.641  1.00 81.29      A    O  
ATOM   1236  N   THR A 176      -0.827  20.879  -0.794  1.00 97.66      A    N  
ATOM   1237  CA  THR A 176      -0.667  22.177  -0.122  1.00 97.70      A    C  
ATOM   1238  C   THR A 176       0.801  22.615  -0.073  1.00 97.64      A    C  
ATOM   1239  O   THR A 176       1.110  23.783  -0.299  1.00 97.26      A    O  
ATOM   1240  CB  THR A 176      -1.244  22.127   1.295  1.00 97.66      A    C  
ATOM   1241  CG2 THR A 176      -1.410  23.520   1.889  1.00 95.67      A    C  
ATOM   1242  OG1 THR A 176      -2.532  21.545   1.318  1.00 95.61      A    O  
ATOM   1243  N   ILE A 177       1.736  21.675   0.148  1.00 97.82      A    N  
ATOM   1244  CA  ILE A 177       3.179  21.956   0.106  1.00 97.87      A    C  
ATOM   1245  C   ILE A 177       3.626  22.344  -1.313  1.00 97.62      A    C  
ATOM   1246  O   ILE A 177       4.405  23.275  -1.471  1.00 97.21      A    O  
ATOM   1247  CB  ILE A 177       3.975  20.745   0.644  1.00 97.74      A    C  
ATOM   1248  CG1 ILE A 177       3.736  20.573   2.163  1.00 97.25      A    C  
ATOM   1249  CG2 ILE A 177       5.488  20.911   0.385  1.00 97.15      A    C  
ATOM   1250  CD1 ILE A 177       4.197  19.216   2.717  1.00 95.91      A    C  
ATOM   1251  N   ALA A 178       3.126  21.649  -2.338  1.00 97.53      A    N  
ATOM   1252  CA  ALA A 178       3.450  21.960  -3.727  1.00 97.37      A    C  
ATOM   1253  C   ALA A 178       2.907  23.328  -4.162  1.00 97.08      A    C  
ATOM   1254  O   ALA A 178       3.596  24.067  -4.866  1.00 96.30      A    O  
ATOM   1255  CB  ALA A 178       2.915  20.835  -4.625  1.00 97.03      A    C  
ATOM   1256  N   GLU A 179       1.708  23.696  -3.715  1.00 96.82      A    N  
ATOM   1257  CA  GLU A 179       1.120  25.022  -3.943  1.00 96.37      A    C  
ATOM   1258  C   GLU A 179       1.931  26.131  -3.270  1.00 96.33      A    C  
ATOM   1259  O   GLU A 179       2.195  27.163  -3.888  1.00 95.46      A    O  
ATOM   1260  CB  GLU A 179      -0.331  25.032  -3.438  1.00 95.70      A    C  
ATOM   1261  CG  GLU A 179      -1.262  24.245  -4.366  1.00 92.59      A    C  
ATOM   1262  CD  GLU A 179      -2.623  23.889  -3.734  1.00 89.81      A    C  
ATOM   1263  OE1 GLU A 179      -3.267  22.963  -4.271  1.00 82.61      A    O  
ATOM   1264  OE2 GLU A 179      -3.007  24.504  -2.719  1.00 83.98      A    O1-
ATOM   1265  N   LEU A 180       2.411  25.898  -2.049  1.00 96.50      A    N  
ATOM   1266  CA  LEU A 180       3.302  26.831  -1.362  1.00 96.42      A    C  
ATOM   1267  C   LEU A 180       4.635  27.004  -2.105  1.00 96.44      A    C  
ATOM   1268  O   LEU A 180       5.134  28.124  -2.209  1.00 95.50      A    O  
ATOM   1269  CB  LEU A 180       3.526  26.323   0.077  1.00 96.16      A    C  
ATOM   1270  CG  LEU A 180       4.421  27.244   0.926  1.00 95.42      A    C  
ATOM   1271  CD1 LEU A 180       3.755  28.579   1.225  1.00 93.31      A    C  
ATOM   1272  CD2 LEU A 180       4.745  26.550   2.250  1.00 93.09      A    C  
ATOM   1273  N   ASP A 181       5.208  25.927  -2.633  1.00 96.42      A    N  
ATOM   1274  CA  ASP A 181       6.438  25.969  -3.429  1.00 95.91      A    C  
ATOM   1275  C   ASP A 181       6.240  26.770  -4.728  1.00 95.73      A    C  
ATOM   1276  O   ASP A 181       7.086  27.589  -5.088  1.00 94.75      A    O  
ATOM   1277  CB  ASP A 181       6.882  24.533  -3.726  1.00 95.39      A    C  
ATOM   1278  CG  ASP A 181       8.275  24.412  -4.344  1.00 93.75      A    C  
ATOM   1279  OD1 ASP A 181       9.276  24.508  -3.599  1.00 88.62      A    O  
ATOM   1280  OD2 ASP A 181       8.387  24.022  -5.525  1.00 88.20      A    O1-
ATOM   1281  N   GLU A 182       5.104  26.589  -5.400  1.00 95.22      A    N  
ATOM   1282  CA  GLU A 182       4.741  27.327  -6.617  1.00 94.37      A    C  
ATOM   1283  C   GLU A 182       4.511  28.823  -6.365  1.00 93.53      A    C  
ATOM   1284  O   GLU A 182       4.824  29.642  -7.230  1.00 90.66      A    O  
ATOM   1285  CB  GLU A 182       3.478  26.712  -7.249  1.00 92.93      A    C  
ATOM   1286  CG  GLU A 182       3.807  25.410  -7.968  1.00 85.01      A    C  
ATOM   1287  CD  GLU A 182       2.589  24.621  -8.472  1.00 83.57      A    C  
ATOM   1288  OE1 GLU A 182       2.803  23.507  -9.000  1.00 77.03      A    O  
ATOM   1289  OE2 GLU A 182       1.427  25.035  -8.315  1.00 77.47      A    O1-
ATOM   1290  N   ALA A 183       4.015  29.174  -5.193  1.00 93.07      A    N  
ATOM   1291  CA  ALA A 183       3.814  30.568  -4.807  1.00 91.13      A    C  
ATOM   1292  C   ALA A 183       5.131  31.334  -4.576  1.00 89.39      A    C  
ATOM   1293  O   ALA A 183       5.118  32.562  -4.468  1.00 83.55      A    O  
ATOM   1294  CB  ALA A 183       2.900  30.606  -3.582  1.00 89.63      A    C  
ATOM   1295  N   GLY A 184       6.266  30.620  -4.508  1.00 87.26      A    N  
ATOM   1296  CA  GLY A 184       7.585  31.240  -4.355  1.00 82.88      A    C  
ATOM   1297  C   GLY A 184       7.825  31.822  -2.965  1.00 80.64      A    C  
ATOM   1298  O   GLY A 184       8.420  32.892  -2.836  1.00 69.38      A    O  
ATOM   1299  N   GLY A 185       7.358  31.159  -1.928  1.00 74.89      A    N  
ATOM   1300  CA  GLY A 185       7.569  31.563  -0.542  1.00 73.65      A    C  
ATOM   1301  C   GLY A 185       9.046  31.601  -0.134  1.00 76.86      A    C  
ATOM   1302  O   GLY A 185       9.894  30.916  -0.711  1.00 69.94      A    O  
ATOM   1303  N   GLY A 186       9.330  32.384   0.911  1.00 84.30      A    N  
ATOM   1304  CA  GLY A 186      10.646  32.445   1.541  1.00 88.04      A    C  
ATOM   1305  C   GLY A 186      10.965  31.210   2.388  1.00 91.32      A    C  
ATOM   1306  O   GLY A 186      10.471  30.102   2.160  1.00 88.69      A    O  
ATOM   1307  N   SER A 187      11.817  31.409   3.399  1.00 91.20      A    N  
ATOM   1308  CA  SER A 187      12.128  30.354   4.360  1.00 92.19      A    C  
ATOM   1309  C   SER A 187      10.936  30.062   5.280  1.00 93.05      A    C  
ATOM   1310  O   SER A 187       9.983  30.830   5.380  1.00 91.70      A    O  
ATOM   1311  CB  SER A 187      13.375  30.738   5.159  1.00 89.80      A    C  
ATOM   1312  OG  SER A 187      13.065  31.728   6.112  1.00 83.64      A    O  
ATOM   1313  N   PHE A 188      10.993  28.944   6.000  1.00 92.11      A    N  
ATOM   1314  CA  PHE A 188       9.995  28.617   7.014  1.00 92.64      A    C  
ATOM   1315  C   PHE A 188       9.941  29.657   8.145  1.00 92.93      A    C  
ATOM   1316  O   PHE A 188       8.876  29.916   8.719  1.00 92.14      A    O  
ATOM   1317  CB  PHE A 188      10.305  27.225   7.575  1.00 92.28      A    C  
ATOM   1318  CG  PHE A 188       9.295  26.719   8.567  1.00 93.24      A    C  
ATOM   1319  CD1 PHE A 188       9.567  26.750   9.946  1.00 92.23      A    C  
ATOM   1320  CD2 PHE A 188       8.059  26.223   8.122  1.00 92.15      A    C  
ATOM   1321  CE1 PHE A 188       8.619  26.272  10.867  1.00 91.28      A    C  
ATOM   1322  CE2 PHE A 188       7.107  25.744   9.037  1.00 91.13      A    C  
ATOM   1323  CZ  PHE A 188       7.391  25.765  10.413  1.00 91.95      A    C  
ATOM   1324  N   GLU A 189      11.087  30.276   8.440  1.00 91.83      A    N  
ATOM   1325  CA  GLU A 189      11.222  31.335   9.441  1.00 91.15      A    C  
ATOM   1326  C   GLU A 189      10.542  32.635   8.987  1.00 91.80      A    C  
ATOM   1327  O   GLU A 189       9.987  33.350   9.819  1.00 90.08      A    O  
ATOM   1328  CB  GLU A 189      12.714  31.565   9.723  1.00 89.05      A    C  
ATOM   1329  CG  GLU A 189      13.395  30.313  10.308  1.00 77.64      A    C  
ATOM   1330  CD  GLU A 189      14.907  30.433  10.498  1.00 68.66      A    C  
ATOM   1331  OE1 GLU A 189      15.479  29.457  11.047  1.00 61.56      A    O  
ATOM   1332  OE2 GLU A 189      15.498  31.468  10.113  1.00 60.16      A    O1-
ATOM   1333  N   ASP A 190      10.520  32.888   7.681  1.00 92.33      A    N  
ATOM   1334  CA  ASP A 190       9.905  34.082   7.091  1.00 92.17      A    C  
ATOM   1335  C   ASP A 190       8.377  33.994   7.009  1.00 92.80      A    C  
ATOM   1336  O   ASP A 190       7.712  35.006   6.772  1.00 91.02      A    O  
ATOM   1337  CB  ASP A 190      10.478  34.334   5.687  1.00 90.35      A    C  
ATOM   1338  CG  ASP A 190      11.989  34.561   5.661  1.00 86.05      A    C  
ATOM   1339  OD1 ASP A 190      12.491  35.329   6.502  1.00 80.92      A    O  
ATOM   1340  OD2 ASP A 190      12.636  33.949   4.776  1.00 81.19      A    O1-
ATOM   1341  N   MET A 191       7.783  32.811   7.203  1.00 92.34      A    N  
ATOM   1342  CA  MET A 191       6.332  32.653   7.184  1.00 92.84      A    C  
ATOM   1343  C   MET A 191       5.684  33.487   8.287  1.00 92.85      A    C  
ATOM   1344  O   MET A 191       5.893  33.256   9.484  1.00 91.69      A    O  
ATOM   1345  CB  MET A 191       5.898  31.193   7.339  1.00 93.00      A    C  
ATOM   1346  CG  MET A 191       6.223  30.325   6.127  1.00 91.76      A    C  
ATOM   1347  SD  MET A 191       5.550  28.632   6.250  1.00 92.21      A    S  
ATOM   1348  CE  MET A 191       3.806  28.940   5.881  1.00 86.01      A    C  
ATOM   1349  N   THR A 192       4.823  34.421   7.892  1.00 93.36      A    N  
ATOM   1350  CA  THR A 192       4.032  35.208   8.837  1.00 93.10      A    C  
ATOM   1351  C   THR A 192       2.933  34.347   9.478  1.00 93.44      A    C  
ATOM   1352  O   THR A 192       2.658  33.218   9.072  1.00 92.81      A    O  
ATOM   1353  CB  THR A 192       3.423  36.450   8.167  1.00 92.42      A    C  
ATOM   1354  CG2 THR A 192       4.452  37.310   7.427  1.00 86.50      A    C  
ATOM   1355  OG1 THR A 192       2.400  36.094   7.293  1.00 87.48      A    O  
ATOM   1356  N   GLN A 193       2.269  34.871  10.503  1.00 92.35      A    N  
ATOM   1357  CA  GLN A 193       1.106  34.200  11.084  1.00 91.93      A    C  
ATOM   1358  C   GLN A 193      -0.000  33.988  10.047  1.00 92.54      A    C  
ATOM   1359  O   GLN A 193      -0.623  32.935  10.026  1.00 91.90      A    O  
ATOM   1360  CB  GLN A 193       0.608  35.006  12.285  1.00 90.40      A    C  
ATOM   1361  CG  GLN A 193      -0.532  34.285  13.025  1.00 82.46      A    C  
ATOM   1362  CD  GLN A 193      -0.956  35.029  14.298  1.00 75.27      A    C  
ATOM   1363  NE2 GLN A 193      -1.849  34.459  15.079  1.00 63.45      A    N  
ATOM   1364  OE1 GLN A 193      -0.481  36.096  14.612  1.00 67.63      A    O  
ATOM   1365  N   VAL A 194      -0.207  34.969   9.163  1.00 92.26      A    N  
ATOM   1366  CA  VAL A 194      -1.192  34.896   8.080  1.00 92.42      A    C  
ATOM   1367  C   VAL A 194      -0.816  33.798   7.077  1.00 93.01      A    C  
ATOM   1368  O   VAL A 194      -1.687  33.034   6.676  1.00 92.59      A    O  
ATOM   1369  CB  VAL A 194      -1.346  36.256   7.383  1.00 91.52      A    C  
ATOM   1370  CG1 VAL A 194      -2.322  36.202   6.213  1.00 86.70      A    C  
ATOM   1371  CG2 VAL A 194      -1.853  37.314   8.373  1.00 86.64      A    C  
ATOM   1372  N   ASP A 195       0.467  33.653   6.737  1.00 93.50      A    N  
ATOM   1373  CA  ASP A 195       0.924  32.603   5.815  1.00 93.64      A    C  
ATOM   1374  C   ASP A 195       0.707  31.204   6.401  1.00 94.41      A    C  
ATOM   1375  O   ASP A 195       0.188  30.321   5.723  1.00 94.41      A    O  
ATOM   1376  CB  ASP A 195       2.413  32.784   5.470  1.00 93.30      A    C  
ATOM   1377  CG  ASP A 195       2.714  34.147   4.864  1.00 92.38      A    C  
ATOM   1378  OD1 ASP A 195       1.915  34.611   4.017  1.00 90.27      A    O  
ATOM   1379  OD2 ASP A 195       3.693  34.767   5.337  1.00 89.99      A    O1-
ATOM   1380  N   ARG A 196       1.011  31.024   7.699  1.00 93.90      A    N  
ATOM   1381  CA  ARG A 196       0.762  29.766   8.403  1.00 94.36      A    C  
ATOM   1382  C   ARG A 196      -0.735  29.448   8.492  1.00 94.88      A    C  
ATOM   1383  O   ARG A 196      -1.136  28.304   8.298  1.00 94.62      A    O  
ATOM   1384  CB  ARG A 196       1.388  29.818   9.807  1.00 93.72      A    C  
ATOM   1385  CG  ARG A 196       2.924  29.829   9.766  1.00 92.25      A    C  
ATOM   1386  CD  ARG A 196       3.526  29.652  11.166  1.00 91.15      A    C  
ATOM   1387  NE  ARG A 196       3.240  30.786  12.059  1.00 88.35      A    N  
ATOM   1388  CZ  ARG A 196       3.989  31.858  12.255  1.00 88.47      A    C  
ATOM   1389  NH1 ARG A 196       5.106  32.045  11.619  1.00 78.98      A    N1+
ATOM   1390  NH2 ARG A 196       3.632  32.762  13.111  1.00 82.25      A    N  
ATOM   1391  N   GLN A 197      -1.548  30.450   8.754  1.00 94.27      A    N  
ATOM   1392  CA  GLN A 197      -3.003  30.307   8.811  1.00 94.19      A    C  
ATOM   1393  C   GLN A 197      -3.585  29.956   7.436  1.00 94.84      A    C  
ATOM   1394  O   GLN A 197      -4.408  29.043   7.342  1.00 94.69      A    O  
ATOM   1395  CB  GLN A 197      -3.589  31.605   9.377  1.00 93.17      A    C  
ATOM   1396  CG  GLN A 197      -5.093  31.512   9.674  1.00 85.37      A    C  
ATOM   1397  CD  GLN A 197      -5.619  32.794  10.339  1.00 79.42      A    C  
ATOM   1398  NE2 GLN A 197      -6.873  32.865  10.687  1.00 69.38      A    N  
ATOM   1399  OE1 GLN A 197      -4.902  33.745  10.561  1.00 73.62      A    O  
ATOM   1400  N   ASN A 198      -3.120  30.597   6.375  1.00 94.45      A    N  
ATOM   1401  CA  ASN A 198      -3.517  30.268   5.012  1.00 94.52      A    C  
ATOM   1402  C   ASN A 198      -3.105  28.839   4.640  1.00 95.45      A    C  
ATOM   1403  O   ASN A 198      -3.955  28.084   4.183  1.00 95.30      A    O  
ATOM   1404  CB  ASN A 198      -2.911  31.289   4.029  1.00 93.78      A    C  
ATOM   1405  CG  ASN A 198      -3.612  32.636   4.076  1.00 90.88      A    C  
ATOM   1406  ND2 ASN A 198      -2.901  33.686   3.753  1.00 84.86      A    N  
ATOM   1407  OD1 ASN A 198      -4.801  32.758   4.348  1.00 86.01      A    O  
ATOM   1408  N   PHE A 199      -1.868  28.431   4.940  1.00 95.40      A    N  
ATOM   1409  CA  PHE A 199      -1.410  27.057   4.704  1.00 96.17      A    C  
ATOM   1410  C   PHE A 199      -2.285  26.026   5.422  1.00 96.61      A    C  
ATOM   1411  O   PHE A 199      -2.684  25.018   4.833  1.00 96.66      A    O  
ATOM   1412  CB  PHE A 199       0.052  26.927   5.147  1.00 96.37      A    C  
ATOM   1413  CG  PHE A 199       0.648  25.576   4.818  1.00 96.81      A    C  
ATOM   1414  CD1 PHE A 199       0.498  24.494   5.700  1.00 96.61      A    C  
ATOM   1415  CD2 PHE A 199       1.314  25.375   3.591  1.00 96.53      A    C  
ATOM   1416  CE1 PHE A 199       1.000  23.217   5.358  1.00 96.41      A    C  
ATOM   1417  CE2 PHE A 199       1.822  24.116   3.253  1.00 96.32      A    C  
ATOM   1418  CZ  PHE A 199       1.657  23.040   4.130  1.00 96.68      A    C  
ATOM   1419  N   PHE A 200      -2.657  26.283   6.676  1.00 96.18      A    N  
ATOM   1420  CA  PHE A 200      -3.564  25.409   7.423  1.00 96.57      A    C  
ATOM   1421  C   PHE A 200      -4.953  25.318   6.765  1.00 97.19      A    C  
ATOM   1422  O   PHE A 200      -5.489  24.219   6.621  1.00 97.24      A    O  
ATOM   1423  CB  PHE A 200      -3.668  25.913   8.870  1.00 96.35      A    C  
ATOM   1424  CG  PHE A 200      -4.725  25.201   9.683  1.00 96.37      A    C  
ATOM   1425  CD1 PHE A 200      -6.021  25.761   9.819  1.00 95.44      A    C  
ATOM   1426  CD2 PHE A 200      -4.455  23.954  10.266  1.00 95.36      A    C  
ATOM   1427  CE1 PHE A 200      -7.016  25.085  10.541  1.00 94.79      A    C  
ATOM   1428  CE2 PHE A 200      -5.444  23.277  10.996  1.00 94.56      A    C  
ATOM   1429  CZ  PHE A 200      -6.723  23.844  11.129  1.00 95.07      A    C  
ATOM   1430  N   LEU A 201      -5.525  26.441   6.341  1.00 96.69      A    N  
ATOM   1431  CA  LEU A 201      -6.842  26.466   5.700  1.00 96.71      A    C  
ATOM   1432  C   LEU A 201      -6.826  25.820   4.314  1.00 97.13      A    C  
ATOM   1433  O   LEU A 201      -7.776  25.129   3.957  1.00 96.79      A    O  
ATOM   1434  CB  LEU A 201      -7.347  27.915   5.622  1.00 96.18      A    C  
ATOM   1435  CG  LEU A 201      -7.671  28.545   6.986  1.00 94.79      A    C  
ATOM   1436  CD1 LEU A 201      -8.064  30.001   6.774  1.00 93.29      A    C  
ATOM   1437  CD2 LEU A 201      -8.812  27.834   7.718  1.00 92.89      A    C  
ATOM   1438  N   ASP A 202      -5.738  25.985   3.573  1.00 97.08      A    N  
ATOM   1439  CA  ASP A 202      -5.544  25.346   2.276  1.00 96.90      A    C  
ATOM   1440  C   ASP A 202      -5.403  23.825   2.439  1.00 97.40      A    C  
ATOM   1441  O   ASP A 202      -6.031  23.068   1.701  1.00 97.27      A    O  
ATOM   1442  CB  ASP A 202      -4.330  25.977   1.560  1.00 96.15      A    C  
ATOM   1443  CG  ASP A 202      -4.548  27.450   1.153  1.00 94.07      A    C  
ATOM   1444  OD1 ASP A 202      -5.713  27.910   1.056  1.00 91.01      A    O  
ATOM   1445  OD2 ASP A 202      -3.562  28.183   0.914  1.00 90.08      A    O1-
ATOM   1446  N   PHE A 203      -4.717  23.346   3.491  1.00 97.35      A    N  
ATOM   1447  CA  PHE A 203      -4.699  21.922   3.843  1.00 97.78      A    C  
ATOM   1448  C   PHE A 203      -6.098  21.394   4.172  1.00 97.96      A    C  
ATOM   1449  O   PHE A 203      -6.484  20.324   3.689  1.00 97.97      A    O  
ATOM   1450  CB  PHE A 203      -3.734  21.680   5.014  1.00 97.96      A    C  
ATOM   1451  CG  PHE A 203      -3.813  20.257   5.542  1.00 98.13      A    C  
ATOM   1452  CD1 PHE A 203      -4.626  19.951   6.653  1.00 97.83      A    C  
ATOM   1453  CD2 PHE A 203      -3.166  19.218   4.859  1.00 97.79      A    C  
ATOM   1454  CE1 PHE A 203      -4.785  18.620   7.063  1.00 97.58      A    C  
ATOM   1455  CE2 PHE A 203      -3.318  17.887   5.274  1.00 97.50      A    C  
ATOM   1456  CZ  PHE A 203      -4.135  17.582   6.371  1.00 97.66      A    C  
ATOM   1457  N   VAL A 204      -6.887  22.123   4.960  1.00 97.65      A    N  
ATOM   1458  CA  VAL A 204      -8.264  21.737   5.279  1.00 97.52      A    C  
ATOM   1459  C   VAL A 204      -9.109  21.621   4.010  1.00 97.79      A    C  
ATOM   1460  O   VAL A 204      -9.773  20.601   3.814  1.00 97.60      A    O  
ATOM   1461  CB  VAL A 204      -8.904  22.700   6.302  1.00 97.18      A    C  
ATOM   1462  CG1 VAL A 204     -10.406  22.471   6.485  1.00 95.93      A    C  
ATOM   1463  CG2 VAL A 204      -8.249  22.540   7.684  1.00 96.18      A    C  
ATOM   1464  N   ALA A 205      -9.045  22.613   3.121  1.00 97.66      A    N  
ATOM   1465  CA  ALA A 205      -9.774  22.614   1.856  1.00 97.59      A    C  
ATOM   1466  C   ALA A 205      -9.349  21.447   0.946  1.00 97.58      A    C  
ATOM   1467  O   ALA A 205     -10.194  20.657   0.518  1.00 97.24      A    O  
ATOM   1468  CB  ALA A 205      -9.583  23.974   1.181  1.00 97.14      A    C  
ATOM   1469  N   ASN A 206      -8.036  21.246   0.740  1.00 97.74      A    N  
ATOM   1470  CA  ASN A 206      -7.473  20.166  -0.066  1.00 97.64      A    C  
ATOM   1471  C   ASN A 206      -7.824  18.774   0.487  1.00 97.65      A    C  
ATOM   1472  O   ASN A 206      -8.091  17.834  -0.268  1.00 97.30      A    O  
ATOM   1473  CB  ASN A 206      -5.945  20.358  -0.144  1.00 97.31      A    C  
ATOM   1474  CG  ASN A 206      -5.525  21.389  -1.180  1.00 96.42      A    C  
ATOM   1475  ND2 ASN A 206      -4.391  22.036  -1.006  1.00 89.37      A    N  
ATOM   1476  OD1 ASN A 206      -6.192  21.573  -2.182  1.00 89.35      A    O  
ATOM   1477  N   SER A 207      -7.885  18.612   1.813  1.00 97.83      A    N  
ATOM   1478  CA  SER A 207      -8.282  17.343   2.434  1.00 97.78      A    C  
ATOM   1479  C   SER A 207      -9.759  17.020   2.206  1.00 97.65      A    C  
ATOM   1480  O   SER A 207     -10.100  15.873   1.902  1.00 97.19      A    O  
ATOM   1481  CB  SER A 207      -7.917  17.324   3.919  1.00 97.54      A    C  
ATOM   1482  OG  SER A 207      -8.753  18.158   4.688  1.00 95.37      A    O  
ATOM   1483  N   ILE A 208     -10.643  18.017   2.284  1.00 97.78      A    N  
ATOM   1484  CA  ILE A 208     -12.068  17.843   2.001  1.00 97.61      A    C  
ATOM   1485  C   ILE A 208     -12.282  17.541   0.518  1.00 97.38      A    C  
ATOM   1486  O   ILE A 208     -13.029  16.612   0.192  1.00 96.84      A    O  
ATOM   1487  CB  ILE A 208     -12.880  19.076   2.467  1.00 97.59      A    C  
ATOM   1488  CG1 ILE A 208     -12.860  19.174   4.008  1.00 96.93      A    C  
ATOM   1489  CG2 ILE A 208     -14.331  18.996   1.960  1.00 97.12      A    C  
ATOM   1490  CD1 ILE A 208     -13.424  20.490   4.557  1.00 95.63      A    C  
ATOM   1491  N   GLU A 209     -11.593  18.237  -0.379  1.00 97.58      A    N  
ATOM   1492  CA  GLU A 209     -11.627  17.960  -1.814  1.00 97.31      A    C  
ATOM   1493  C   GLU A 209     -11.198  16.524  -2.123  1.00 97.01      A    C  
ATOM   1494  O   GLU A 209     -11.905  15.776  -2.800  1.00 96.53      A    O  
ATOM   1495  CB  GLU A 209     -10.724  18.958  -2.559  1.00 96.80      A    C  
ATOM   1496  CG  GLU A 209     -10.868  18.797  -4.084  1.00 92.73      A    C  
ATOM   1497  CD  GLU A 209      -9.876  19.619  -4.901  1.00 90.44      A    C  
ATOM   1498  OE1 GLU A 209      -9.585  19.178  -6.043  1.00 82.48      A    O  
ATOM   1499  OE2 GLU A 209      -9.447  20.697  -4.450  1.00 85.09      A    O1-
ATOM   1500  N   SER A 210     -10.072  16.087  -1.546  1.00 97.27      A    N  
ATOM   1501  CA  SER A 210      -9.542  14.732  -1.722  1.00 97.08      A    C  
ATOM   1502  C   SER A 210     -10.500  13.668  -1.180  1.00 96.85      A    C  
ATOM   1503  O   SER A 210     -10.682  12.629  -1.823  1.00 96.11      A    O  
ATOM   1504  CB  SER A 210      -8.176  14.605  -1.050  1.00 96.53      A    C  
ATOM   1505  OG  SER A 210      -7.226  15.408  -1.706  1.00 87.79      A    O  
ATOM   1506  N   MET A 211     -11.161  13.918  -0.055  1.00 97.21      A    N  
ATOM   1507  CA  MET A 211     -12.180  13.011   0.492  1.00 97.19      A    C  
ATOM   1508  C   MET A 211     -13.417  12.938  -0.405  1.00 97.03      A    C  
ATOM   1509  O   MET A 211     -13.901  11.844  -0.691  1.00 96.48      A    O  
ATOM   1510  CB  MET A 211     -12.546  13.434   1.924  1.00 96.78      A    C  
ATOM   1511  CG  MET A 211     -13.500  12.437   2.601  1.00 95.02      A    C  
ATOM   1512  SD  MET A 211     -12.846  10.754   2.824  1.00 93.94      A    S  
ATOM   1513  CE  MET A 211     -11.783  11.017   4.272  1.00 87.07      A    C  
ATOM   1514  N   ILE A 212     -13.912  14.064  -0.918  1.00 96.71      A    N  
ATOM   1515  CA  ILE A 212     -15.037  14.101  -1.866  1.00 96.68      A    C  
ATOM   1516  C   ILE A 212     -14.692  13.321  -3.137  1.00 96.34      A    C  
ATOM   1517  O   ILE A 212     -15.510  12.538  -3.616  1.00 95.47      A    O  
ATOM   1518  CB  ILE A 212     -15.437  15.562  -2.172  1.00 96.68      A    C  
ATOM   1519  CG1 ILE A 212     -16.110  16.191  -0.936  1.00 95.93      A    C  
ATOM   1520  CG2 ILE A 212     -16.388  15.639  -3.380  1.00 96.13      A    C  
ATOM   1521  CD1 ILE A 212     -16.252  17.714  -1.019  1.00 93.67      A    C  
ATOM   1522  N   MET A 213     -13.475  13.471  -3.656  1.00 96.20      A    N  
ATOM   1523  CA  MET A 213     -13.004  12.698  -4.806  1.00 95.88      A    C  
ATOM   1524  C   MET A 213     -12.917  11.196  -4.503  1.00 95.40      A    C  
ATOM   1525  O   MET A 213     -13.301  10.386  -5.351  1.00 94.18      A    O  
ATOM   1526  CB  MET A 213     -11.650  13.235  -5.288  1.00 95.26      A    C  
ATOM   1527  CG  MET A 213     -11.786  14.554  -6.044  1.00 91.53      A    C  
ATOM   1528  SD  MET A 213     -12.812  14.472  -7.556  1.00 90.64      A    S  
ATOM   1529  CE  MET A 213     -11.806  13.391  -8.594  1.00 82.39      A    C  
ATOM   1530  N   ALA A 214     -12.490  10.808  -3.314  1.00 95.55      A    N  
ATOM   1531  CA  ALA A 214     -12.469   9.408  -2.901  1.00 95.10      A    C  
ATOM   1532  C   ALA A 214     -13.888   8.811  -2.794  1.00 95.03      A    C  
ATOM   1533  O   ALA A 214     -14.144   7.707  -3.271  1.00 93.70      A    O  
ATOM   1534  CB  ALA A 214     -11.701   9.298  -1.574  1.00 94.79      A    C  
ATOM   1535  N   ASP A 215     -14.836   9.559  -2.226  1.00 94.98      A    N  
ATOM   1536  CA  ASP A 215     -16.195   9.085  -1.970  1.00 94.57      A    C  
ATOM   1537  C   ASP A 215     -17.112   9.136  -3.200  1.00 94.55      A    C  
ATOM   1538  O   ASP A 215     -17.917   8.219  -3.435  1.00 93.12      A    O  
ATOM   1539  CB  ASP A 215     -16.796   9.924  -0.842  1.00 94.54      A    C  
ATOM   1540  CG  ASP A 215     -16.224   9.589   0.535  1.00 94.37      A    C  
ATOM   1541  OD1 ASP A 215     -15.922   8.399   0.796  1.00 91.63      A    O  
ATOM   1542  OD2 ASP A 215     -16.232  10.477   1.402  1.00 91.61      A    O1-
ATOM   1543  N   LEU A 216     -17.011  10.183  -4.002  1.00 94.80      A    N  
ATOM   1544  CA  LEU A 216     -17.923  10.480  -5.113  1.00 94.84      A    C  
ATOM   1545  C   LEU A 216     -17.255  10.430  -6.489  1.00 94.30      A    C  
ATOM   1546  O   LEU A 216     -17.919  10.144  -7.488  1.00 90.81      A    O  
ATOM   1547  CB  LEU A 216     -18.566  11.867  -4.896  1.00 94.45      A    C  
ATOM   1548  CG  LEU A 216     -19.256  12.104  -3.544  1.00 94.96      A    C  
ATOM   1549  CD1 LEU A 216     -19.940  13.481  -3.578  1.00 93.61      A    C  
ATOM   1550  CD2 LEU A 216     -20.325  11.052  -3.245  1.00 93.58      A    C  
ATOM   1551  N   GLY A 217     -15.957  10.691  -6.559  1.00 93.68      A    N  
ATOM   1552  CA  GLY A 217     -15.193  10.949  -7.775  1.00 92.45      A    C  
ATOM   1553  C   GLY A 217     -14.888   9.730  -8.634  1.00 92.63      A    C  
ATOM   1554  O   GLY A 217     -14.089   9.822  -9.563  1.00 88.79      A    O  
ATOM   1555  N   GLY A 218     -15.523   8.585  -8.386  1.00 89.19      A    N  
ATOM   1556  CA  GLY A 218     -15.274   7.329  -9.107  1.00 87.32      A    C  
ATOM   1557  C   GLY A 218     -15.324   7.461 -10.638  1.00 89.49      A    C  
ATOM   1558  O   GLY A 218     -14.514   6.846 -11.338  1.00 85.72      A    O  
ATOM   1559  N   ARG A 219     -16.224   8.291 -11.175  1.00 89.86      A    N  
ATOM   1560  CA  ARG A 219     -16.296   8.614 -12.607  1.00 91.53      A    C  
ATOM   1561  C   ARG A 219     -15.805  10.026 -12.961  1.00 93.53      A    C  
ATOM   1562  O   ARG A 219     -15.849  10.400 -14.119  1.00 91.02      A    O  
ATOM   1563  CB  ARG A 219     -17.703   8.349 -13.143  1.00 89.61      A    C  
ATOM   1564  CG  ARG A 219     -18.049   6.851 -13.119  1.00 86.51      A    C  
ATOM   1565  CD  ARG A 219     -19.307   6.599 -13.949  1.00 78.47      A    C  
ATOM   1566  NE  ARG A 219     -19.660   5.165 -14.004  1.00 70.87      A    N  
ATOM   1567  CZ  ARG A 219     -20.455   4.611 -14.903  1.00 63.63      A    C  
ATOM   1568  NH1 ARG A 219     -21.064   5.315 -15.823  1.00 57.53      A    N1+
ATOM   1569  NH2 ARG A 219     -20.653   3.325 -14.891  1.00 56.82      A    N  
ATOM   1570  N   GLY A 220     -15.298  10.775 -11.996  1.00 91.11      A    N  
ATOM   1571  CA  GLY A 220     -14.757  12.119 -12.224  1.00 91.08      A    C  
ATOM   1572  C   GLY A 220     -13.508  12.145 -13.102  1.00 93.34      A    C  
ATOM   1573  O   GLY A 220     -13.220  13.163 -13.726  1.00 91.15      A    O  
ATOM   1574  N   ILE A 221     -12.817  11.013 -13.219  1.00 92.57      A    N  
ATOM   1575  CA  ILE A 221     -11.641  10.861 -14.082  1.00 92.86      A    C  
ATOM   1576  C   ILE A 221     -12.017  10.302 -15.463  1.00 93.83      A    C  
ATOM   1577  O   ILE A 221     -11.354  10.592 -16.458  1.00 91.83      A    O  
ATOM   1578  CB  ILE A 221     -10.588   9.980 -13.378  1.00 91.27      A    C  
ATOM   1579  CG1 ILE A 221     -10.228  10.482 -11.950  1.00 87.75      A    C  
ATOM   1580  CG2 ILE A 221      -9.311   9.836 -14.219  1.00 86.66      A    C  
ATOM   1581  CD1 ILE A 221      -9.750  11.932 -11.878  1.00 78.88      A    C  
ATOM   1582  N   THR A 222     -13.076   9.487 -15.544  1.00 92.44      A    N  
ATOM   1583  CA  THR A 222     -13.400   8.723 -16.756  1.00 92.23      A    C  
ATOM   1584  C   THR A 222     -14.502   9.341 -17.606  1.00 93.13      A    C  
ATOM   1585  O   THR A 222     -14.550   9.098 -18.805  1.00 91.43      A    O  
ATOM   1586  CB  THR A 222     -13.792   7.284 -16.399  1.00 91.04      A    C  
ATOM   1587  CG2 THR A 222     -12.670   6.543 -15.661  1.00 86.10      A    C  
ATOM   1588  OG1 THR A 222     -14.926   7.254 -15.556  1.00 85.82      A    O  
ATOM   1589  N   MET A 223     -15.404  10.102 -16.993  1.00 92.55      A    N  
ATOM   1590  CA  MET A 223     -16.579  10.658 -17.671  1.00 92.52      A    C  
ATOM   1591  C   MET A 223     -16.279  11.904 -18.521  1.00 93.81      A    C  
ATOM   1592  O   MET A 223     -16.954  12.077 -19.540  1.00 91.80      A    O  
ATOM   1593  CB  MET A 223     -17.676  10.942 -16.631  1.00 91.32      A    C  
ATOM   1594  CG  MET A 223     -19.041  11.262 -17.261  1.00 86.43      A    C  
ATOM   1595  SD  MET A 223     -19.809   9.899 -18.193  1.00 84.18      A    S  
ATOM   1596  CE  MET A 223     -20.132   8.724 -16.865  1.00 74.07      A    C  
ATOM   1597  N   PRO A 224     -15.325  12.776 -18.165  1.00 93.76      A    N  
ATOM   1598  CA  PRO A 224     -14.982  13.909 -19.019  1.00 93.43      A    C  
ATOM   1599  C   PRO A 224     -14.382  13.465 -20.356  1.00 94.25      A    C  
ATOM   1600  O   PRO A 224     -13.721  12.430 -20.423  1.00 93.08      A    O  
ATOM   1601  CB  PRO A 224     -14.005  14.767 -18.205  1.00 92.37      A    C  
ATOM   1602  CG  PRO A 224     -14.264  14.355 -16.760  1.00 92.24      A    C  
ATOM   1603  CD  PRO A 224     -14.607  12.870 -16.903  1.00 93.89      A    C  
ATOM   1604  N   ASP A 225     -14.571  14.246 -21.411  1.00 94.46      A    N  
ATOM   1605  CA  ASP A 225     -14.189  13.863 -22.779  1.00 93.72      A    C  
ATOM   1606  C   ASP A 225     -12.680  13.648 -22.937  1.00 94.46      A    C  
ATOM   1607  O   ASP A 225     -12.237  12.681 -23.553  1.00 91.87      A    O  
ATOM   1608  CB  ASP A 225     -14.690  14.918 -23.772  1.00 91.60      A    C  
ATOM   1609  CG  ASP A 225     -16.221  14.970 -23.868  1.00 84.89      A    C  
ATOM   1610  OD1 ASP A 225     -16.853  13.904 -23.719  1.00 78.05      A    O  
ATOM   1611  OD2 ASP A 225     -16.749  16.082 -24.070  1.00 78.28      A    O1-
ATOM   1612  N   ASP A 226     -11.882  14.519 -22.328  1.00 93.95      A    N  
ATOM   1613  CA  ASP A 226     -10.424  14.480 -22.391  1.00 93.85      A    C  
ATOM   1614  C   ASP A 226      -9.778  14.838 -21.042  1.00 94.99      A    C  
ATOM   1615  O   ASP A 226     -10.453  15.069 -20.030  1.00 94.10      A    O  
ATOM   1616  CB  ASP A 226      -9.948  15.378 -23.559  1.00 92.04      A    C  
ATOM   1617  CG  ASP A 226     -10.357  16.848 -23.414  1.00 91.18      A    C  
ATOM   1618  OD1 ASP A 226     -10.376  17.343 -22.267  1.00 86.80      A    O  
ATOM   1619  OD2 ASP A 226     -10.654  17.477 -24.445  1.00 86.67      A    O1-
ATOM   1620  N   VAL A 227      -8.456  14.831 -21.008  1.00 95.44      A    N  
ATOM   1621  CA  VAL A 227      -7.679  15.152 -19.804  1.00 95.55      A    C  
ATOM   1622  C   VAL A 227      -7.871  16.611 -19.372  1.00 95.79      A    C  
ATOM   1623  O   VAL A 227      -7.957  16.877 -18.177  1.00 94.21      A    O  
ATOM   1624  CB  VAL A 227      -6.189  14.827 -20.027  1.00 93.88      A    C  
ATOM   1625  CG1 VAL A 227      -5.307  15.299 -18.874  1.00 86.97      A    C  
ATOM   1626  CG2 VAL A 227      -5.994  13.309 -20.165  1.00 87.25      A    C  
ATOM   1627  N   ASP A 228      -8.011  17.541 -20.307  1.00 95.51      A    N  
ATOM   1628  CA  ASP A 228      -8.223  18.952 -19.981  1.00 95.21      A    C  
ATOM   1629  C   ASP A 228      -9.609  19.178 -19.354  1.00 95.69      A    C  
ATOM   1630  O   ASP A 228      -9.768  19.988 -18.446  1.00 94.61      A    O  
ATOM   1631  CB  ASP A 228      -8.068  19.820 -21.238  1.00 94.56      A    C  
ATOM   1632  CG  ASP A 228      -6.631  19.889 -21.766  1.00 88.87      A    C  
ATOM   1633  OD1 ASP A 228      -5.695  19.708 -20.960  1.00 82.40      A    O  
ATOM   1634  OD2 ASP A 228      -6.483  20.174 -22.977  1.00 82.02      A    O1-
ATOM   1635  N   ALA A 229     -10.611  18.413 -19.789  1.00 95.53      A    N  
ATOM   1636  CA  ALA A 229     -11.921  18.388 -19.156  1.00 95.22      A    C  
ATOM   1637  C   ALA A 229     -11.862  17.799 -17.738  1.00 95.53      A    C  
ATOM   1638  O   ALA A 229     -12.516  18.337 -16.851  1.00 94.63      A    O  
ATOM   1639  CB  ALA A 229     -12.902  17.655 -20.066  1.00 94.67      A    C  
ATOM   1640  N   VAL A 230     -11.054  16.764 -17.491  1.00 95.59      A    N  
ATOM   1641  CA  VAL A 230     -10.815  16.252 -16.128  1.00 95.35      A    C  
ATOM   1642  C   VAL A 230     -10.254  17.352 -15.232  1.00 95.55      A    C  
ATOM   1643  O   VAL A 230     -10.751  17.560 -14.129  1.00 95.13      A    O  
ATOM   1644  CB  VAL A 230      -9.867  15.036 -16.103  1.00 94.99      A    C  
ATOM   1645  CG1 VAL A 230      -9.571  14.574 -14.677  1.00 92.57      A    C  
ATOM   1646  CG2 VAL A 230     -10.449  13.834 -16.843  1.00 93.50      A    C  
ATOM   1647  N   GLU A 231      -9.258  18.094 -15.703  1.00 95.43      A    N  
ATOM   1648  CA  GLU A 231      -8.642  19.175 -14.934  1.00 94.96      A    C  
ATOM   1649  C   GLU A 231      -9.605  20.347 -14.698  1.00 95.46      A    C  
ATOM   1650  O   GLU A 231      -9.612  20.910 -13.612  1.00 94.84      A    O  
ATOM   1651  CB  GLU A 231      -7.375  19.665 -15.630  1.00 94.07      A    C  
ATOM   1652  CG  GLU A 231      -6.251  18.615 -15.691  1.00 88.52      A    C  
ATOM   1653  CD  GLU A 231      -5.621  18.265 -14.333  1.00 87.74      A    C  
ATOM   1654  OE1 GLU A 231      -4.637  17.496 -14.349  1.00 79.36      A    O  
ATOM   1655  OE2 GLU A 231      -6.038  18.745 -13.270  1.00 80.87      A    O1-
ATOM   1656  N   ARG A 232     -10.444  20.673 -15.679  1.00 95.38      A    N  
ATOM   1657  CA  ARG A 232     -11.495  21.687 -15.488  1.00 95.24      A    C  
ATOM   1658  C   ARG A 232     -12.483  21.287 -14.394  1.00 95.65      A    C  
ATOM   1659  O   ARG A 232     -12.794  22.118 -13.547  1.00 95.08      A    O  
ATOM   1660  CB  ARG A 232     -12.240  21.960 -16.800  1.00 94.49      A    C  
ATOM   1661  CG  ARG A 232     -11.456  22.889 -17.731  1.00 85.91      A    C  
ATOM   1662  CD  ARG A 232     -12.276  23.264 -18.977  1.00 84.92      A    C  
ATOM   1663  NE  ARG A 232     -12.539  22.091 -19.837  1.00 77.92      A    N  
ATOM   1664  CZ  ARG A 232     -12.157  21.903 -21.099  1.00 71.82      A    C  
ATOM   1665  NH1 ARG A 232     -11.518  22.818 -21.752  1.00 63.60      A    N1+
ATOM   1666  NH2 ARG A 232     -12.418  20.791 -21.716  1.00 65.58      A    N  
ATOM   1667  N   ILE A 233     -12.932  20.031 -14.371  1.00 95.56      A    N  
ATOM   1668  CA  ILE A 233     -13.843  19.517 -13.339  1.00 95.11      A    C  
ATOM   1669  C   ILE A 233     -13.186  19.565 -11.958  1.00 95.46      A    C  
ATOM   1670  O   ILE A 233     -13.808  20.036 -11.001  1.00 95.18      A    O  
ATOM   1671  CB  ILE A 233     -14.315  18.091 -13.714  1.00 94.43      A    C  
ATOM   1672  CG1 ILE A 233     -15.226  18.098 -14.960  1.00 90.28      A    C  
ATOM   1673  CG2 ILE A 233     -15.007  17.367 -12.548  1.00 90.69      A    C  
ATOM   1674  CD1 ILE A 233     -16.527  18.899 -14.844  1.00 84.05      A    C  
ATOM   1675  N   GLN A 234     -11.925  19.147 -11.857  1.00 95.89      A    N  
ATOM   1676  CA  GLN A 234     -11.168  19.211 -10.613  1.00 95.49      A    C  
ATOM   1677  C   GLN A 234     -11.004  20.669 -10.139  1.00 96.05      A    C  
ATOM   1678  O   GLN A 234     -11.267  20.978  -8.978  1.00 95.72      A    O  
ATOM   1679  CB  GLN A 234      -9.800  18.540 -10.834  1.00 93.83      A    C  
ATOM   1680  CG  GLN A 234      -9.050  18.278  -9.513  1.00 81.41      A    C  
ATOM   1681  CD  GLN A 234      -9.543  17.045  -8.756  1.00 77.64      A    C  
ATOM   1682  NE2 GLN A 234      -9.611  17.101  -7.455  1.00 66.88      A    N  
ATOM   1683  OE1 GLN A 234      -9.830  16.002  -9.337  1.00 71.50      A    O  
ATOM   1684  N   SER A 235     -10.645  21.562 -11.037  1.00 95.75      A    N  
ATOM   1685  CA  SER A 235     -10.484  22.989 -10.739  1.00 95.62      A    C  
ATOM   1686  C   SER A 235     -11.796  23.653 -10.327  1.00 96.15      A    C  
ATOM   1687  O   SER A 235     -11.794  24.497  -9.435  1.00 95.60      A    O  
ATOM   1688  CB  SER A 235      -9.885  23.708 -11.951  1.00 94.76      A    C  
ATOM   1689  OG  SER A 235      -9.713  25.086 -11.697  1.00 80.85      A    O  
ATOM   1690  N   GLN A 236     -12.927  23.280 -10.930  1.00 96.07      A    N  
ATOM   1691  CA  GLN A 236     -14.245  23.775 -10.526  1.00 95.91      A    C  
ATOM   1692  C   GLN A 236     -14.604  23.332  -9.103  1.00 96.31      A    C  
ATOM   1693  O   GLN A 236     -15.090  24.150  -8.324  1.00 95.97      A    O  
ATOM   1694  CB  GLN A 236     -15.324  23.306 -11.507  1.00 95.43      A    C  
ATOM   1695  CG  GLN A 236     -15.349  24.124 -12.804  1.00 87.04      A    C  
ATOM   1696  CD  GLN A 236     -16.409  23.616 -13.778  1.00 85.49      A    C  
ATOM   1697  NE2 GLN A 236     -17.305  24.456 -14.235  1.00 74.45      A    N  
ATOM   1698  OE1 GLN A 236     -16.459  22.457 -14.133  1.00 78.80      A    O  
ATOM   1699  N   LEU A 237     -14.346  22.072  -8.756  1.00 96.19      A    N  
ATOM   1700  CA  LEU A 237     -14.551  21.562  -7.404  1.00 96.23      A    C  
ATOM   1701  C   LEU A 237     -13.671  22.301  -6.390  1.00 96.57      A    C  
ATOM   1702  O   LEU A 237     -14.191  22.807  -5.394  1.00 96.40      A    O  
ATOM   1703  CB  LEU A 237     -14.290  20.039  -7.404  1.00 96.16      A    C  
ATOM   1704  CG  LEU A 237     -14.384  19.389  -6.007  1.00 95.91      A    C  
ATOM   1705  CD1 LEU A 237     -15.783  19.494  -5.412  1.00 94.48      A    C  
ATOM   1706  CD2 LEU A 237     -14.017  17.905  -6.102  1.00 94.46      A    C  
ATOM   1707  N   SER A 238     -12.377  22.420  -6.667  1.00 96.76      A    N  
ATOM   1708  CA  SER A 238     -11.413  23.095  -5.797  1.00 96.45      A    C  
ATOM   1709  C   SER A 238     -11.767  24.568  -5.581  1.00 96.60      A    C  
ATOM   1710  O   SER A 238     -11.864  25.054  -4.460  1.00 95.81      A    O  
ATOM   1711  CB  SER A 238     -10.015  22.965  -6.414  1.00 95.49      A    C  
ATOM   1712  OG  SER A 238      -9.046  23.238  -5.438  1.00 83.34      A    O  
ATOM   1713  N   SER A 239     -12.086  25.272  -6.673  1.00 96.33      A    N  
ATOM   1714  CA  SER A 239     -12.487  26.682  -6.626  1.00 96.19      A    C  
ATOM   1715  C   SER A 239     -13.773  26.889  -5.825  1.00 96.34      A    C  
ATOM   1716  O   SER A 239     -13.892  27.870  -5.100  1.00 95.26      A    O  
ATOM   1717  CB  SER A 239     -12.709  27.243  -8.033  1.00 95.41      A    C  
ATOM   1718  OG  SER A 239     -11.541  27.147  -8.818  1.00 82.77      A    O  
ATOM   1719  N   PHE A 240     -14.733  25.958  -5.934  1.00 95.94      A    N  
ATOM   1720  CA  PHE A 240     -15.965  26.024  -5.163  1.00 95.97      A    C  
ATOM   1721  C   PHE A 240     -15.703  25.858  -3.663  1.00 96.27      A    C  
ATOM   1722  O   PHE A 240     -16.132  26.695  -2.869  1.00 95.62      A    O  
ATOM   1723  CB  PHE A 240     -16.968  24.980  -5.677  1.00 96.12      A    C  
ATOM   1724  CG  PHE A 240     -18.250  24.975  -4.879  1.00 96.44      A    C  
ATOM   1725  CD1 PHE A 240     -18.431  24.042  -3.840  1.00 95.10      A    C  
ATOM   1726  CD2 PHE A 240     -19.232  25.949  -5.122  1.00 95.16      A    C  
ATOM   1727  CE1 PHE A 240     -19.602  24.080  -3.059  1.00 94.54      A    C  
ATOM   1728  CE2 PHE A 240     -20.395  25.994  -4.346  1.00 94.36      A    C  
ATOM   1729  CZ  PHE A 240     -20.575  25.064  -3.313  1.00 94.75      A    C  
ATOM   1730  N   ILE A 241     -14.957  24.818  -3.273  1.00 96.09      A    N  
ATOM   1731  CA  ILE A 241     -14.633  24.551  -1.861  1.00 95.88      A    C  
ATOM   1732  C   ILE A 241     -13.860  25.726  -1.263  1.00 95.32      A    C  
ATOM   1733  O   ILE A 241     -14.254  26.254  -0.225  1.00 94.54      A    O  
ATOM   1734  CB  ILE A 241     -13.865  23.216  -1.715  1.00 95.87      A    C  
ATOM   1735  CG1 ILE A 241     -14.786  22.037  -2.091  1.00 94.24      A    C  
ATOM   1736  CG2 ILE A 241     -13.340  23.037  -0.275  1.00 94.54      A    C  
ATOM   1737  CD1 ILE A 241     -14.051  20.704  -2.220  1.00 89.62      A    C  
ATOM   1738  N   THR A 242     -12.818  26.193  -1.933  1.00 95.77      A    N  
ATOM   1739  CA  THR A 242     -12.004  27.316  -1.481  1.00 94.46      A    C  
ATOM   1740  C   THR A 242     -12.837  28.599  -1.383  1.00 94.46      A    C  
ATOM   1741  O   THR A 242     -12.815  29.293  -0.368  1.00 92.50      A    O  
ATOM   1742  CB  THR A 242     -10.803  27.525  -2.418  1.00 92.36      A    C  
ATOM   1743  CG2 THR A 242      -9.837  28.586  -1.896  1.00 78.41      A    C  
ATOM   1744  OG1 THR A 242     -10.061  26.326  -2.523  1.00 80.67      A    O  
ATOM   1745  N   GLY A 243     -13.628  28.887  -2.398  1.00 93.94      A    N  
ATOM   1746  CA  GLY A 243     -14.442  30.102  -2.473  1.00 93.33      A    C  
ATOM   1747  C   GLY A 243     -15.494  30.208  -1.366  1.00 93.93      A    C  
ATOM   1748  O   GLY A 243     -15.713  31.297  -0.834  1.00 92.16      A    O  
ATOM   1749  N   CYS A 244     -16.138  29.097  -0.987  1.00 93.04      A    N  
ATOM   1750  CA  CYS A 244     -17.167  29.122   0.049  1.00 92.20      A    C  
ATOM   1751  C   CYS A 244     -16.620  29.001   1.475  1.00 93.24      A    C  
ATOM   1752  O   CYS A 244     -17.332  29.365   2.417  1.00 91.01      A    O  
ATOM   1753  CB  CYS A 244     -18.247  28.078  -0.266  1.00 89.23      A    C  
ATOM   1754  SG  CYS A 244     -17.657  26.375  -0.007  1.00 87.23      A    S  
ATOM   1755  N   THR A 245     -15.381  28.555   1.667  1.00 92.39      A    N  
ATOM   1756  CA  THR A 245     -14.811  28.292   2.997  1.00 91.69      A    C  
ATOM   1757  C   THR A 245     -13.773  29.323   3.436  1.00 91.29      A    C  
ATOM   1758  O   THR A 245     -13.883  29.847   4.544  1.00 90.07      A    O  
ATOM   1759  CB  THR A 245     -14.231  26.870   3.104  1.00 90.99      A    C  
ATOM   1760  CG2 THR A 245     -15.273  25.787   2.885  1.00 87.21      A    C  
ATOM   1761  OG1 THR A 245     -13.198  26.686   2.172  1.00 86.81      A    O  
ATOM   1762  N   ARG A 246     -12.810  29.674   2.597  1.00 91.52      A    N  
ATOM   1763  CA  ARG A 246     -11.556  30.329   3.006  1.00 89.42      A    C  
ATOM   1764  C   ARG A 246     -11.760  31.589   3.848  1.00 89.71      A    C  
ATOM   1765  O   ARG A 246     -11.238  31.672   4.952  1.00 85.27      A    O  
ATOM   1766  CB  ARG A 246     -10.693  30.605   1.755  1.00 85.35      A    C  
ATOM   1767  CG  ARG A 246      -9.220  30.858   2.082  1.00 76.63      A    C  
ATOM   1768  CD  ARG A 246      -8.428  31.093   0.793  1.00 72.57      A    C  
ATOM   1769  NE  ARG A 246      -6.976  30.977   0.993  1.00 66.97      A    N  
ATOM   1770  CZ  ARG A 246      -6.036  31.124   0.083  1.00 61.08      A    C  
ATOM   1771  NH1 ARG A 246      -6.295  31.576  -1.114  1.00 55.99      A    N1+
ATOM   1772  NH2 ARG A 246      -4.812  30.800   0.344  1.00 53.78      A    N  
ATOM   1773  N   GLY A 247     -12.540  32.524   3.379  1.00 88.35      A    N  
ATOM   1774  CA  GLY A 247     -12.754  33.796   4.081  1.00 88.51      A    C  
ATOM   1775  C   GLY A 247     -13.473  33.633   5.425  1.00 90.68      A    C  
ATOM   1776  O   GLY A 247     -13.093  34.242   6.421  1.00 86.76      A    O  
ATOM   1777  N   GLN A 248     -14.505  32.791   5.486  1.00 90.03      A    N  
ATOM   1778  CA  GLN A 248     -15.257  32.581   6.725  1.00 89.53      A    C  
ATOM   1779  C   GLN A 248     -14.489  31.746   7.753  1.00 90.76      A    C  
ATOM   1780  O   GLN A 248     -14.624  31.973   8.953  1.00 87.66      A    O  
ATOM   1781  CB  GLN A 248     -16.610  31.928   6.433  1.00 88.58      A    C  
ATOM   1782  CG  GLN A 248     -17.515  32.800   5.545  1.00 83.13      A    C  
ATOM   1783  CD  GLN A 248     -18.992  32.412   5.662  1.00 78.32      A    C  
ATOM   1784  NE2 GLN A 248     -19.785  32.666   4.660  1.00 66.24      A    N  
ATOM   1785  OE1 GLN A 248     -19.447  31.908   6.672  1.00 69.43      A    O  
ATOM   1786  N   LEU A 249     -13.689  30.785   7.296  1.00 92.37      A    N  
ATOM   1787  CA  LEU A 249     -12.834  29.991   8.170  1.00 92.27      A    C  
ATOM   1788  C   LEU A 249     -11.678  30.823   8.734  1.00 92.33      A    C  
ATOM   1789  O   LEU A 249     -11.372  30.663   9.912  1.00 91.08      A    O  
ATOM   1790  CB  LEU A 249     -12.303  28.760   7.433  1.00 91.93      A    C  
ATOM   1791  CG  LEU A 249     -13.365  27.707   7.058  1.00 91.35      A    C  
ATOM   1792  CD1 LEU A 249     -12.668  26.536   6.359  1.00 89.71      A    C  
ATOM   1793  CD2 LEU A 249     -14.124  27.162   8.263  1.00 90.59      A    C  
ATOM   1794  N   ALA A 250     -11.101  31.734   7.959  1.00 91.75      A    N  
ATOM   1795  CA  ALA A 250     -10.078  32.658   8.444  1.00 90.04      A    C  
ATOM   1796  C   ALA A 250     -10.587  33.472   9.642  1.00 89.59      A    C  
ATOM   1797  O   ALA A 250      -9.987  33.428  10.713  1.00 87.40      A    O  
ATOM   1798  CB  ALA A 250      -9.616  33.555   7.291  1.00 88.73      A    C  
ATOM   1799  N   ASN A 251     -11.770  34.067   9.528  1.00 89.81      A    N  
ATOM   1800  CA  ASN A 251     -12.399  34.813  10.619  1.00 87.84      A    C  
ATOM   1801  C   ASN A 251     -12.665  33.956  11.865  1.00 87.91      A    C  
ATOM   1802  O   ASN A 251     -12.649  34.464  12.988  1.00 85.32      A    O  
ATOM   1803  CB  ASN A 251     -13.730  35.392  10.120  1.00 86.67      A    C  
ATOM   1804  CG  ASN A 251     -13.583  36.462   9.053  1.00 80.33      A    C  
ATOM   1805  ND2 ASN A 251     -14.663  36.799   8.379  1.00 71.93      A    N  
ATOM   1806  OD1 ASN A 251     -12.546  37.032   8.806  1.00 73.07      A    O  
ATOM   1807  N   ARG A 252     -12.948  32.662  11.702  1.00 86.92      A    N  
ATOM   1808  CA  ARG A 252     -13.129  31.746  12.840  1.00 84.82      A    C  
ATOM   1809  C   ARG A 252     -11.800  31.377  13.480  1.00 85.09      A    C  
ATOM   1810  O   ARG A 252     -11.714  31.346  14.698  1.00 82.62      A    O  
ATOM   1811  CB  ARG A 252     -13.885  30.478  12.422  1.00 83.64      A    C  
ATOM   1812  CG  ARG A 252     -15.367  30.754  12.124  1.00 79.46      A    C  
ATOM   1813  CD  ARG A 252     -16.077  29.429  11.850  1.00 77.08      A    C  
ATOM   1814  NE  ARG A 252     -17.478  29.635  11.436  1.00 72.78      A    N  
ATOM   1815  CZ  ARG A 252     -18.510  28.839  11.712  1.00 67.03      A    C  
ATOM   1816  NH1 ARG A 252     -18.394  27.801  12.490  1.00 61.15      A    N1+
ATOM   1817  NH2 ARG A 252     -19.673  29.073  11.189  1.00 61.64      A    N  
ATOM   1818  N   LEU A 253     -10.786  31.131  12.679  1.00 88.03      A    N  
ATOM   1819  CA  LEU A 253      -9.462  30.740  13.155  1.00 87.37      A    C  
ATOM   1820  C   LEU A 253      -8.762  31.892  13.907  1.00 86.99      A    C  
ATOM   1821  O   LEU A 253      -8.056  31.641  14.874  1.00 83.98      A    O  
ATOM   1822  CB  LEU A 253      -8.643  30.229  11.960  1.00 86.32      A    C  
ATOM   1823  CG  LEU A 253      -7.326  29.533  12.348  1.00 86.01      A    C  
ATOM   1824  CD1 LEU A 253      -7.552  28.243  13.147  1.00 83.83      A    C  
ATOM   1825  CD2 LEU A 253      -6.558  29.147  11.084  1.00 83.41      A    C  
ATOM   1826  N   GLU A 254      -9.039  33.150  13.535  1.00 86.17      A    N  
ATOM   1827  CA  GLU A 254      -8.565  34.341  14.255  1.00 83.93      A    C  
ATOM   1828  C   GLU A 254      -9.021  34.400  15.719  1.00 83.53      A    C  
ATOM   1829  O   GLU A 254      -8.385  35.061  16.533  1.00 79.36      A    O  
ATOM   1830  CB  GLU A 254      -9.047  35.610  13.539  1.00 81.17      A    C  
ATOM   1831  CG  GLU A 254      -8.202  35.950  12.309  1.00 72.85      A    C  
ATOM   1832  CD  GLU A 254      -8.670  37.214  11.573  1.00 66.93      A    C  
ATOM   1833  OE1 GLU A 254      -8.058  37.519  10.522  1.00 58.09      A    O  
ATOM   1834  OE2 GLU A 254      -9.620  37.874  12.053  1.00 59.98      A    O1-
ATOM   1835  N   GLN A 255     -10.080  33.684  16.090  1.00 82.34      A    N  
ATOM   1836  CA  GLN A 255     -10.524  33.585  17.481  1.00 80.47      A    C  
ATOM   1837  C   GLN A 255      -9.550  32.770  18.352  1.00 80.73      A    C  
ATOM   1838  O   GLN A 255      -9.583  32.883  19.577  1.00 76.43      A    O  
ATOM   1839  CB  GLN A 255     -11.931  32.957  17.548  1.00 78.39      A    C  
ATOM   1840  CG  GLN A 255     -12.957  33.773  16.751  1.00 71.60      A    C  
ATOM   1841  CD  GLN A 255     -14.365  33.182  16.781  1.00 66.51      A    C  
ATOM   1842  NE2 GLN A 255     -15.272  33.764  16.030  1.00 57.27      A    N  
ATOM   1843  OE1 GLN A 255     -14.683  32.225  17.467  1.00 59.26      A    O  
ATOM   1844  N   TRP A 256      -8.668  31.975  17.736  1.00 83.69      A    N  
ATOM   1845  CA  TRP A 256      -7.656  31.154  18.394  1.00 79.92      A    C  
ATOM   1846  C   TRP A 256      -6.270  31.421  17.788  1.00 79.43      A    C  
ATOM   1847  O   TRP A 256      -5.714  30.569  17.089  1.00 75.31      A    O  
ATOM   1848  CB  TRP A 256      -8.056  29.685  18.302  1.00 77.42      A    C  
ATOM   1849  CG  TRP A 256      -9.367  29.338  18.928  1.00 74.63      A    C  
ATOM   1850  CD1 TRP A 256      -9.625  29.304  20.254  1.00 65.75      A    C  
ATOM   1851  CD2 TRP A 256     -10.613  28.959  18.258  1.00 70.94      A    C  
ATOM   1852  CE2 TRP A 256     -11.575  28.690  19.267  1.00 65.89      A    C  
ATOM   1853  CE3 TRP A 256     -10.995  28.801  16.912  1.00 62.54      A    C  
ATOM   1854  NE1 TRP A 256     -10.945  28.915  20.463  1.00 62.35      A    N  
ATOM   1855  CZ2 TRP A 256     -12.890  28.265  18.946  1.00 63.21      A    C  
ATOM   1856  CZ3 TRP A 256     -12.294  28.387  16.594  1.00 60.26      A    C  
ATOM   1857  CH2 TRP A 256     -13.232  28.113  17.602  1.00 61.81      A    C  
ATOM   1858  N   PRO A 257      -5.653  32.585  18.058  1.00 77.04      A    N  
ATOM   1859  CA  PRO A 257      -4.415  32.992  17.393  1.00 74.61      A    C  
ATOM   1860  C   PRO A 257      -3.202  32.120  17.757  1.00 76.27      A    C  
ATOM   1861  O   PRO A 257      -2.275  31.975  16.963  1.00 71.56      A    O  
ATOM   1862  CB  PRO A 257      -4.209  34.451  17.806  1.00 70.56      A    C  
ATOM   1863  CG  PRO A 257      -4.966  34.571  19.132  1.00 69.40      A    C  
ATOM   1864  CD  PRO A 257      -6.140  33.628  18.935  1.00 72.39      A    C  
ATOM   1865  N   ALA A 258      -3.206  31.530  18.955  1.00 76.96      A    N  
ATOM   1866  CA  ALA A 258      -2.158  30.641  19.435  1.00 77.28      A    C  
ATOM   1867  C   ALA A 258      -2.763  29.513  20.301  1.00 80.19      A    C  
ATOM   1868  O   ALA A 258      -2.562  29.511  21.520  1.00 75.92      A    O  
ATOM   1869  CB  ALA A 258      -1.096  31.469  20.171  1.00 71.86      A    C  
ATOM   1870  N   PRO A 259      -3.519  28.590  19.711  1.00 80.54      A    N  
ATOM   1871  CA  PRO A 259      -4.178  27.532  20.459  1.00 81.21      A    C  
ATOM   1872  C   PRO A 259      -3.148  26.659  21.183  1.00 83.16      A    C  
ATOM   1873  O   PRO A 259      -2.090  26.318  20.637  1.00 81.05      A    O  
ATOM   1874  CB  PRO A 259      -5.008  26.746  19.445  1.00 78.28      A    C  
ATOM   1875  CG  PRO A 259      -4.279  26.995  18.129  1.00 75.89      A    C  
ATOM   1876  CD  PRO A 259      -3.734  28.408  18.287  1.00 78.77      A    C  
ATOM   1877  N   THR A 260      -3.448  26.313  22.427  1.00 81.20      A    N  
ATOM   1878  CA  THR A 260      -2.668  25.346  23.196  1.00 81.66      A    C  
ATOM   1879  C   THR A 260      -2.913  23.932  22.670  1.00 83.94      A    C  
ATOM   1880  O   THR A 260      -3.923  23.669  22.021  1.00 82.34      A    O  
ATOM   1881  CB  THR A 260      -3.023  25.406  24.694  1.00 78.89      A    C  
ATOM   1882  CG2 THR A 260      -2.782  26.793  25.297  1.00 71.68      A    C  
ATOM   1883  OG1 THR A 260      -4.362  25.065  24.893  1.00 73.34      A    O  
ATOM   1884  N   ASP A 261      -2.037  22.976  23.016  1.00 82.19      A    N  
ATOM   1885  CA  ASP A 261      -2.207  21.583  22.577  1.00 82.26      A    C  
ATOM   1886  C   ASP A 261      -3.547  20.969  23.006  1.00 84.20      A    C  
ATOM   1887  O   ASP A 261      -4.099  20.111  22.324  1.00 82.33      A    O  
ATOM   1888  CB  ASP A 261      -1.059  20.725  23.116  1.00 78.99      A    C  
ATOM   1889  CG  ASP A 261       0.307  21.127  22.547  1.00 74.38      A    C  
ATOM   1890  OD1 ASP A 261       0.332  21.731  21.443  1.00 68.73      A    O  
ATOM   1891  OD2 ASP A 261       1.300  20.834  23.235  1.00 67.67      A    O1-
ATOM   1892  N   GLN A 262      -4.099  21.438  24.130  1.00 82.53      A    N  
ATOM   1893  CA  GLN A 262      -5.418  21.001  24.599  1.00 82.27      A    C  
ATOM   1894  C   GLN A 262      -6.564  21.577  23.751  1.00 84.54      A    C  
ATOM   1895  O   GLN A 262      -7.584  20.916  23.562  1.00 82.44      A    O  
ATOM   1896  CB  GLN A 262      -5.607  21.400  26.069  1.00 79.35      A    C  
ATOM   1897  CG  GLN A 262      -4.669  20.614  27.002  1.00 71.01      A    C  
ATOM   1898  CD  GLN A 262      -4.881  20.949  28.485  1.00 63.86      A    C  
ATOM   1899  NE2 GLN A 262      -4.249  20.221  29.382  1.00 54.65      A    N  
ATOM   1900  OE1 GLN A 262      -5.612  21.844  28.870  1.00 57.02      A    O  
ATOM   1901  N   GLU A 263      -6.390  22.773  23.217  1.00 87.42      A    N  
ATOM   1902  CA  GLU A 263      -7.404  23.451  22.401  1.00 88.58      A    C  
ATOM   1903  C   GLU A 263      -7.334  23.029  20.935  1.00 90.42      A    C  
ATOM   1904  O   GLU A 263      -8.371  22.991  20.261  1.00 89.51      A    O  
ATOM   1905  CB  GLU A 263      -7.215  24.971  22.513  1.00 86.27      A    C  
ATOM   1906  CG  GLU A 263      -7.551  25.498  23.916  1.00 81.26      A    C  
ATOM   1907  CD  GLU A 263      -7.005  26.908  24.148  1.00 80.81      A    C  
ATOM   1908  OE1 GLU A 263      -7.692  27.704  24.815  1.00 72.14      A    O  
ATOM   1909  OE2 GLU A 263      -5.864  27.171  23.690  1.00 75.68      A    O1-
ATOM   1910  N   VAL A 264      -6.151  22.647  20.442  1.00 91.17      A    N  
ATOM   1911  CA  VAL A 264      -5.897  22.323  19.028  1.00 92.05      A    C  
ATOM   1912  C   VAL A 264      -6.911  21.334  18.447  1.00 92.81      A    C  
ATOM   1913  O   VAL A 264      -7.454  21.560  17.364  1.00 91.88      A    O  
ATOM   1914  CB  VAL A 264      -4.464  21.786  18.867  1.00 90.43      A    C  
ATOM   1915  CG1 VAL A 264      -4.241  21.029  17.568  1.00 82.33      A    C  
ATOM   1916  CG2 VAL A 264      -3.458  22.938  18.893  1.00 83.75      A    C  
ATOM   1917  N   ASN A 265      -7.232  20.269  19.174  1.00 91.51      A    N  
ATOM   1918  CA  ASN A 265      -8.195  19.270  18.707  1.00 91.27      A    C  
ATOM   1919  C   ASN A 265      -9.616  19.840  18.602  1.00 92.07      A    C  
ATOM   1920  O   ASN A 265     -10.358  19.503  17.675  1.00 91.11      A    O  
ATOM   1921  CB  ASN A 265      -8.161  18.057  19.655  1.00 89.49      A    C  
ATOM   1922  CG  ASN A 265      -6.937  17.179  19.430  1.00 84.66      A    C  
ATOM   1923  ND2 ASN A 265      -6.452  16.521  20.456  1.00 75.55      A    N  
ATOM   1924  OD1 ASN A 265      -6.425  17.061  18.340  1.00 77.65      A    O  
ATOM   1925  N   GLN A 266      -9.992  20.693  19.539  1.00 91.86      A    N  
ATOM   1926  CA  GLN A 266     -11.306  21.332  19.539  1.00 91.44      A    C  
ATOM   1927  C   GLN A 266     -11.415  22.352  18.403  1.00 92.77      A    C  
ATOM   1928  O   GLN A 266     -12.397  22.325  17.657  1.00 91.78      A    O  
ATOM   1929  CB  GLN A 266     -11.560  21.959  20.909  1.00 89.40      A    C  
ATOM   1930  CG  GLN A 266     -13.005  22.468  21.032  1.00 76.72      A    C  
ATOM   1931  CD  GLN A 266     -13.306  23.072  22.409  1.00 70.40      A    C  
ATOM   1932  NE2 GLN A 266     -14.537  23.472  22.662  1.00 58.73      A    N  
ATOM   1933  OE1 GLN A 266     -12.466  23.200  23.268  1.00 62.26      A    O  
ATOM   1934  N   VAL A 267     -10.394  23.192  18.240  1.00 92.80      A    N  
ATOM   1935  CA  VAL A 267     -10.311  24.187  17.160  1.00 93.41      A    C  
ATOM   1936  C   VAL A 267     -10.357  23.499  15.797  1.00 94.54      A    C  
ATOM   1937  O   VAL A 267     -11.195  23.835  14.966  1.00 94.31      A    O  
ATOM   1938  CB  VAL A 267      -9.035  25.044  17.285  1.00 92.58      A    C  
ATOM   1939  CG1 VAL A 267      -8.916  26.045  16.136  1.00 88.71      A    C  
ATOM   1940  CG2 VAL A 267      -9.029  25.832  18.594  1.00 89.70      A    C  
ATOM   1941  N   THR A 268      -9.529  22.475  15.591  1.00 94.52      A    N  
ATOM   1942  CA  THR A 268      -9.490  21.714  14.339  1.00 94.99      A    C  
ATOM   1943  C   THR A 268     -10.850  21.083  14.018  1.00 95.26      A    C  
ATOM   1944  O   THR A 268     -11.332  21.165  12.893  1.00 94.77      A    O  
ATOM   1945  CB  THR A 268      -8.418  20.620  14.404  1.00 94.16      A    C  
ATOM   1946  CG2 THR A 268      -8.293  19.858  13.098  1.00 85.73      A    C  
ATOM   1947  OG1 THR A 268      -7.166  21.194  14.656  1.00 85.36      A    O  
ATOM   1948  N   SER A 269     -11.505  20.489  15.015  1.00 94.56      A    N  
ATOM   1949  CA  SER A 269     -12.835  19.899  14.830  1.00 94.21      A    C  
ATOM   1950  C   SER A 269     -13.879  20.957  14.460  1.00 95.08      A    C  
ATOM   1951  O   SER A 269     -14.667  20.736  13.542  1.00 94.79      A    O  
ATOM   1952  CB  SER A 269     -13.291  19.155  16.090  1.00 92.76      A    C  
ATOM   1953  OG  SER A 269     -12.347  18.147  16.431  1.00 83.85      A    O  
ATOM   1954  N   ALA A 270     -13.852  22.107  15.114  1.00 94.46      A    N  
ATOM   1955  CA  ALA A 270     -14.766  23.211  14.835  1.00 94.45      A    C  
ATOM   1956  C   ALA A 270     -14.551  23.796  13.426  1.00 95.43      A    C  
ATOM   1957  O   ALA A 270     -15.521  24.125  12.748  1.00 95.21      A    O  
ATOM   1958  CB  ALA A 270     -14.583  24.276  15.918  1.00 93.50      A    C  
ATOM   1959  N   ILE A 271     -13.311  23.896  12.969  1.00 95.29      A    N  
ATOM   1960  CA  ILE A 271     -12.985  24.362  11.614  1.00 95.56      A    C  
ATOM   1961  C   ILE A 271     -13.492  23.379  10.558  1.00 96.29      A    C  
ATOM   1962  O   ILE A 271     -14.149  23.810   9.612  1.00 96.42      A    O  
ATOM   1963  CB  ILE A 271     -11.472  24.642  11.481  1.00 95.19      A    C  
ATOM   1964  CG1 ILE A 271     -11.030  25.855  12.334  1.00 92.70      A    C  
ATOM   1965  CG2 ILE A 271     -11.055  24.857  10.018  1.00 93.02      A    C  
ATOM   1966  CD1 ILE A 271     -11.570  27.227  11.900  1.00 86.57      A    C  
ATOM   1967  N   TYR A 272     -13.272  22.074  10.727  1.00 96.62      A    N  
ATOM   1968  CA  TYR A 272     -13.801  21.077   9.794  1.00 97.06      A    C  
ATOM   1969  C   TYR A 272     -15.336  21.057   9.769  1.00 97.26      A    C  
ATOM   1970  O   TYR A 272     -15.927  21.028   8.696  1.00 96.92      A    O  
ATOM   1971  CB  TYR A 272     -13.261  19.687  10.138  1.00 96.87      A    C  
ATOM   1972  CG  TYR A 272     -11.981  19.348   9.405  1.00 97.32      A    C  
ATOM   1973  CD1 TYR A 272     -12.021  19.002   8.043  1.00 96.48      A    C  
ATOM   1974  CD2 TYR A 272     -10.744  19.367  10.073  1.00 96.38      A    C  
ATOM   1975  CE1 TYR A 272     -10.842  18.685   7.351  1.00 96.24      A    C  
ATOM   1976  CE2 TYR A 272      -9.561  19.054   9.390  1.00 96.14      A    C  
ATOM   1977  CZ  TYR A 272      -9.612  18.715   8.030  1.00 97.08      A    C  
ATOM   1978  OH  TYR A 272      -8.449  18.416   7.362  1.00 96.40      A    O  
ATOM   1979  N   GLU A 273     -15.976  21.118  10.929  1.00 96.57      A    N  
ATOM   1980  CA  GLU A 273     -17.437  21.163  11.014  1.00 96.52      A    C  
ATOM   1981  C   GLU A 273     -17.995  22.411  10.314  1.00 96.81      A    C  
ATOM   1982  O   GLU A 273     -18.914  22.315   9.495  1.00 96.46      A    O  
ATOM   1983  CB  GLU A 273     -17.856  21.065  12.487  1.00 95.81      A    C  
ATOM   1984  CG  GLU A 273     -19.377  20.997  12.660  1.00 85.96      A    C  
ATOM   1985  CD  GLU A 273     -19.828  20.528  14.058  1.00 85.04      A    C  
ATOM   1986  OE1 GLU A 273     -21.048  20.309  14.226  1.00 77.82      A    O  
ATOM   1987  OE2 GLU A 273     -18.976  20.298  14.936  1.00 78.89      A    O1-
ATOM   1988  N   ALA A 274     -17.374  23.562  10.544  1.00 96.05      A    N  
ATOM   1989  CA  ALA A 274     -17.724  24.795   9.861  1.00 95.90      A    C  
ATOM   1990  C   ALA A 274     -17.513  24.704   8.346  1.00 96.61      A    C  
ATOM   1991  O   ALA A 274     -18.365  25.167   7.595  1.00 96.38      A    O  
ATOM   1992  CB  ALA A 274     -16.895  25.936  10.455  1.00 95.49      A    C  
ATOM   1993  N   ALA A 275     -16.430  24.084   7.889  1.00 96.23      A    N  
ATOM   1994  CA  ALA A 275     -16.162  23.900   6.465  1.00 96.53      A    C  
ATOM   1995  C   ALA A 275     -17.258  23.072   5.789  1.00 96.88      A    C  
ATOM   1996  O   ALA A 275     -17.777  23.478   4.757  1.00 96.65      A    O  
ATOM   1997  CB  ALA A 275     -14.779  23.258   6.293  1.00 96.33      A    C  
ATOM   1998  N   PHE A 276     -17.676  21.954   6.403  1.00 97.32      A    N  
ATOM   1999  CA  PHE A 276     -18.765  21.141   5.866  1.00 97.29      A    C  
ATOM   2000  C   PHE A 276     -20.110  21.872   5.850  1.00 97.26      A    C  
ATOM   2001  O   PHE A 276     -20.852  21.746   4.878  1.00 96.58      A    O  
ATOM   2002  CB  PHE A 276     -18.870  19.822   6.642  1.00 96.83      A    C  
ATOM   2003  CG  PHE A 276     -17.890  18.769   6.174  1.00 97.11      A    C  
ATOM   2004  CD1 PHE A 276     -18.092  18.124   4.940  1.00 95.64      A    C  
ATOM   2005  CD2 PHE A 276     -16.779  18.419   6.959  1.00 95.68      A    C  
ATOM   2006  CE1 PHE A 276     -17.185  17.153   4.487  1.00 94.89      A    C  
ATOM   2007  CE2 PHE A 276     -15.871  17.447   6.509  1.00 94.81      A    C  
ATOM   2008  CZ  PHE A 276     -16.075  16.819   5.273  1.00 95.82      A    C  
ATOM   2009  N   ASP A 277     -20.413  22.674   6.873  1.00 96.91      A    N  
ATOM   2010  CA  ASP A 277     -21.630  23.496   6.890  1.00 96.55      A    C  
ATOM   2011  C   ASP A 277     -21.627  24.566   5.799  1.00 97.01      A    C  
ATOM   2012  O   ASP A 277     -22.641  24.780   5.128  1.00 96.13      A    O  
ATOM   2013  CB  ASP A 277     -21.836  24.151   8.265  1.00 95.32      A    C  
ATOM   2014  CG  ASP A 277     -22.662  23.315   9.229  1.00 84.53      A    C  
ATOM   2015  OD1 ASP A 277     -23.470  22.469   8.780  1.00 78.06      A    O  
ATOM   2016  OD2 ASP A 277     -22.541  23.542  10.457  1.00 76.18      A    O1-
ATOM   2017  N   LEU A 278     -20.490  25.226   5.587  1.00 95.87      A    N  
ATOM   2018  CA  LEU A 278     -20.321  26.229   4.537  1.00 95.49      A    C  
ATOM   2019  C   LEU A 278     -20.473  25.609   3.155  1.00 95.90      A    C  
ATOM   2020  O   LEU A 278     -21.218  26.145   2.331  1.00 95.66      A    O  
ATOM   2021  CB  LEU A 278     -18.943  26.904   4.691  1.00 95.29      A    C  
ATOM   2022  CG  LEU A 278     -18.845  27.844   5.905  1.00 94.40      A    C  
ATOM   2023  CD1 LEU A 278     -17.383  28.237   6.143  1.00 92.26      A    C  
ATOM   2024  CD2 LEU A 278     -19.668  29.112   5.702  1.00 92.99      A    C  
ATOM   2025  N   ILE A 279     -19.858  24.468   2.912  1.00 96.46      A    N  
ATOM   2026  CA  ILE A 279     -19.972  23.723   1.657  1.00 96.43      A    C  
ATOM   2027  C   ILE A 279     -21.431  23.324   1.405  1.00 96.40      A    C  
ATOM   2028  O   ILE A 279     -21.941  23.560   0.320  1.00 96.02      A    O  
ATOM   2029  CB  ILE A 279     -19.039  22.499   1.656  1.00 96.27      A    C  
ATOM   2030  CG1 ILE A 279     -17.565  22.949   1.566  1.00 95.13      A    C  
ATOM   2031  CG2 ILE A 279     -19.357  21.540   0.490  1.00 95.47      A    C  
ATOM   2032  CD1 ILE A 279     -16.557  21.854   1.956  1.00 93.04      A    C  
ATOM   2033  N   ALA A 280     -22.098  22.727   2.400  1.00 96.52      A    N  
ATOM   2034  CA  ALA A 280     -23.487  22.303   2.245  1.00 96.06      A    C  
ATOM   2035  C   ALA A 280     -24.413  23.481   1.947  1.00 96.03      A    C  
ATOM   2036  O   ALA A 280     -25.220  23.406   1.024  1.00 95.16      A    O  
ATOM   2037  CB  ALA A 280     -23.915  21.554   3.505  1.00 95.29      A    C  
ATOM   2038  N   THR A 281     -24.272  24.587   2.675  1.00 95.91      A    N  
ATOM   2039  CA  THR A 281     -25.104  25.782   2.507  1.00 95.46      A    C  
ATOM   2040  C   THR A 281     -24.870  26.442   1.143  1.00 95.64      A    C  
ATOM   2041  O   THR A 281     -25.827  26.806   0.464  1.00 94.34      A    O  
ATOM   2042  CB  THR A 281     -24.831  26.796   3.624  1.00 94.60      A    C  
ATOM   2043  CG2 THR A 281     -25.792  27.984   3.581  1.00 86.55      A    C  
ATOM   2044  OG1 THR A 281     -24.982  26.195   4.888  1.00 87.92      A    O  
ATOM   2045  N   ALA A 282     -23.621  26.569   0.713  1.00 95.05      A    N  
ATOM   2046  CA  ALA A 282     -23.307  27.114  -0.600  1.00 94.27      A    C  
ATOM   2047  C   ALA A 282     -23.774  26.195  -1.734  1.00 94.71      A    C  
ATOM   2048  O   ALA A 282     -24.274  26.680  -2.752  1.00 93.91      A    O  
ATOM   2049  CB  ALA A 282     -21.797  27.382  -0.668  1.00 93.93      A    C  
ATOM   2050  N   ALA A 283     -23.685  24.875  -1.552  1.00 95.74      A    N  
ATOM   2051  CA  ALA A 283     -24.154  23.889  -2.514  1.00 95.37      A    C  
ATOM   2052  C   ALA A 283     -25.681  23.908  -2.671  1.00 95.11      A    C  
ATOM   2053  O   ALA A 283     -26.167  23.852  -3.801  1.00 93.27      A    O  
ATOM   2054  CB  ALA A 283     -23.653  22.510  -2.081  1.00 94.74      A    C  
ATOM   2055  N   GLU A 284     -26.432  24.065  -1.575  1.00 95.23      A    N  
ATOM   2056  CA  GLU A 284     -27.889  24.251  -1.585  1.00 94.31      A    C  
ATOM   2057  C   GLU A 284     -28.299  25.506  -2.375  1.00 93.98      A    C  
ATOM   2058  O   GLU A 284     -29.351  25.522  -3.007  1.00 90.22      A    O  
ATOM   2059  CB  GLU A 284     -28.401  24.326  -0.134  1.00 93.15      A    C  
ATOM   2060  CG  GLU A 284     -28.418  22.956   0.578  1.00 89.99      A    C  
ATOM   2061  CD  GLU A 284     -28.486  23.008   2.126  1.00 90.42      A    C  
ATOM   2062  OE1 GLU A 284     -28.337  21.939   2.758  1.00 82.15      A    O  
ATOM   2063  OE2 GLU A 284     -28.622  24.090   2.732  1.00 84.37      A    O1-
ATOM   2064  N   GLY A 285     -27.456  26.530  -2.406  1.00 92.96      A    N  
ATOM   2065  CA  GLY A 285     -27.673  27.735  -3.212  1.00 91.30      A    C  
ATOM   2066  C   GLY A 285     -27.404  27.585  -4.718  1.00 91.17      A    C  
ATOM   2067  O   GLY A 285     -27.738  28.490  -5.480  1.00 85.80      A    O  
ATOM   2068  N   LEU A 286     -26.794  26.469  -5.147  1.00 90.69      A    N  
ATOM   2069  CA  LEU A 286     -26.535  26.146  -6.559  1.00 87.94      A    C  
ATOM   2070  C   LEU A 286     -27.608  25.226  -7.175  1.00 84.75      A    C  
ATOM   2071  O   LEU A 286     -27.569  24.992  -8.383  1.00 74.34      A    O  
ATOM   2072  CB  LEU A 286     -25.156  25.490  -6.706  1.00 84.62      A    C  
ATOM   2073  CG  LEU A 286     -23.936  26.386  -6.397  1.00 84.02      A    C  
ATOM   2074  CD1 LEU A 286     -22.676  25.544  -6.594  1.00 80.88      A    C  
ATOM   2075  CD2 LEU A 286     -23.843  27.597  -7.309  1.00 81.18      A    C  
ATOM   2076  N   GLU A 287     -28.491  24.655  -6.365  1.00 81.21      A    N  
ATOM   2077  CA  GLU A 287     -29.536  23.721  -6.792  1.00 79.30      A    C  
ATOM   2078  C   GLU A 287     -30.646  24.372  -7.615  1.00 71.77      A    C  
ATOM   2079  O   GLU A 287     -31.010  25.535  -7.343  1.00 65.29      A    O  
ATOM   2080  CB  GLU A 287     -30.120  22.942  -5.598  1.00 73.37      A    C  
ATOM   2081  CG  GLU A 287     -29.100  21.970  -4.961  1.00 69.57      A    C  
ATOM   2082  CD  GLU A 287     -29.681  21.042  -3.863  1.00 65.68      A    C  
ATOM   2083  OE1 GLU A 287     -28.906  20.240  -3.301  1.00 57.11      A    O  
ATOM   2084  OE2 GLU A 287     -30.898  21.059  -3.586  1.00 64.81      A    O1-
ATOM   2085  OXT GLU A 287     -31.160  23.680  -8.540  1.00 67.63      A    O1-
TER   
ATOM   2086  N   MET B   1     -20.958  -5.060   9.445  1.00 72.54      B    N  
ATOM   2087  CA  MET B   1     -19.486  -5.114   9.452  1.00 80.50      B    C  
ATOM   2088  C   MET B   1     -19.047  -5.977  10.611  1.00 85.23      B    C  
ATOM   2089  O   MET B   1     -19.654  -5.880  11.675  1.00 81.68      B    O  
ATOM   2090  CB  MET B   1     -18.863  -3.726   9.532  1.00 71.85      B    C  
ATOM   2091  CG  MET B   1     -19.314  -2.793   8.404  1.00 63.43      B    C  
ATOM   2092  SD  MET B   1     -19.532  -3.543   6.778  1.00 58.28      B    S  
ATOM   2093  CE  MET B   1     -17.989  -4.402   6.601  1.00 49.11      B    C  
ATOM   2094  N   ARG B   2     -18.070  -6.849  10.413  1.00 86.91      B    N  
ATOM   2095  CA  ARG B   2     -17.646  -7.843  11.395  1.00 89.98      B    C  
ATOM   2096  C   ARG B   2     -16.145  -7.729  11.615  1.00 92.45      B    C  
ATOM   2097  O   ARG B   2     -15.394  -7.500  10.665  1.00 91.94      B    O  
ATOM   2098  CB  ARG B   2     -18.050  -9.250  10.935  1.00 84.87      B    C  
ATOM   2099  CG  ARG B   2     -19.564  -9.394  10.723  1.00 80.09      B    C  
ATOM   2100  CD  ARG B   2     -19.952 -10.822  10.309  1.00 77.48      B    C  
ATOM   2101  NE  ARG B   2     -19.367 -11.179   9.013  1.00 76.07      B    N  
ATOM   2102  CZ  ARG B   2     -19.247 -12.410   8.519  1.00 75.76      B    C  
ATOM   2103  NH1 ARG B   2     -19.720 -13.455   9.142  1.00 70.39      B    N1+
ATOM   2104  NH2 ARG B   2     -18.638 -12.603   7.391  1.00 69.69      B    N  
ATOM   2105  N   HIS B   3     -15.733  -7.911  12.875  1.00 94.91      B    N  
ATOM   2106  CA  HIS B   3     -14.336  -8.105  13.221  1.00 95.71      B    C  
ATOM   2107  C   HIS B   3     -13.990  -9.580  13.023  1.00 96.53      B    C  
ATOM   2108  O   HIS B   3     -14.824 -10.448  13.310  1.00 95.52      B    O  
ATOM   2109  CB  HIS B   3     -14.115  -7.630  14.659  1.00 93.90      B    C  
ATOM   2110  CG  HIS B   3     -12.707  -7.190  14.942  1.00 86.28      B    C  
ATOM   2111  CD2 HIS B   3     -11.576  -7.947  14.943  1.00 72.64      B    C  
ATOM   2112  ND1 HIS B   3     -12.342  -5.899  15.281  1.00 72.08      B    N  
ATOM   2113  CE1 HIS B   3     -11.021  -5.891  15.474  1.00 71.73      B    C  
ATOM   2114  NE2 HIS B   3     -10.517  -7.108  15.278  1.00 73.32      B    N  
ATOM   2115  N   HIS B   4     -12.807  -9.891  12.516  1.00 97.24      B    N  
ATOM   2116  CA  HIS B   4     -12.377 -11.252  12.230  1.00 97.78      B    C  
ATOM   2117  C   HIS B   4     -11.188 -11.662  13.094  1.00 97.97      B    C  
ATOM   2118  O   HIS B   4     -10.215 -10.924  13.212  1.00 97.44      B    O  
ATOM   2119  CB  HIS B   4     -12.058 -11.397  10.742  1.00 97.58      B    C  
ATOM   2120  CG  HIS B   4     -13.281 -11.386   9.871  1.00 97.62      B    C  
ATOM   2121  CD2 HIS B   4     -13.918 -10.282   9.360  1.00 91.35      B    C  
ATOM   2122  ND1 HIS B   4     -13.994 -12.501   9.464  1.00 91.04      B    N  
ATOM   2123  CE1 HIS B   4     -15.029 -12.070   8.727  1.00 92.52      B    C  
ATOM   2124  NE2 HIS B   4     -15.014 -10.737   8.646  1.00 93.86      B    N  
ATOM   2125  N   SER B   5     -11.243 -12.879  13.647  1.00 98.07      B    N  
ATOM   2126  CA  SER B   5     -10.140 -13.527  14.345  1.00 98.12      B    C  
ATOM   2127  C   SER B   5      -9.725 -14.778  13.578  1.00 98.11      B    C  
ATOM   2128  O   SER B   5     -10.463 -15.764  13.535  1.00 97.59      B    O  
ATOM   2129  CB  SER B   5     -10.530 -13.869  15.782  1.00 97.88      B    C  
ATOM   2130  OG  SER B   5     -10.815 -12.687  16.511  1.00 96.38      B    O  
ATOM   2131  N   ILE B   6      -8.555 -14.757  12.954  1.00 98.33      B    N  
ATOM   2132  CA  ILE B   6      -7.988 -15.887  12.222  1.00 98.46      B    C  
ATOM   2133  C   ILE B   6      -6.970 -16.590  13.116  1.00 98.45      B    C  
ATOM   2134  O   ILE B   6      -5.986 -15.989  13.532  1.00 98.19      B    O  
ATOM   2135  CB  ILE B   6      -7.360 -15.437  10.887  1.00 98.11      B    C  
ATOM   2136  CG1 ILE B   6      -8.273 -14.531  10.027  1.00 96.01      B    C  
ATOM   2137  CG2 ILE B   6      -6.920 -16.661  10.074  1.00 97.16      B    C  
ATOM   2138  CD1 ILE B   6      -9.607 -15.158   9.606  1.00 87.37      B    C  
ATOM   2139  N   ILE B   7      -7.208 -17.862  13.403  1.00 98.37      B    N  
ATOM   2140  CA  ILE B   7      -6.406 -18.651  14.329  1.00 98.30      B    C  
ATOM   2141  C   ILE B   7      -5.654 -19.736  13.552  1.00 98.27      B    C  
ATOM   2142  O   ILE B   7      -6.255 -20.678  13.033  1.00 97.79      B    O  
ATOM   2143  CB  ILE B   7      -7.275 -19.240  15.463  1.00 98.13      B    C  
ATOM   2144  CG1 ILE B   7      -8.118 -18.142  16.163  1.00 97.33      B    C  
ATOM   2145  CG2 ILE B   7      -6.361 -19.965  16.472  1.00 97.36      B    C  
ATOM   2146  CD1 ILE B   7      -9.073 -18.663  17.250  1.00 95.47      B    C  
ATOM   2147  N   CYS B   8      -4.333 -19.605  13.496  1.00 98.15      B    N  
ATOM   2148  CA  CYS B   8      -3.444 -20.669  13.055  1.00 98.07      B    C  
ATOM   2149  C   CYS B   8      -3.376 -21.751  14.141  1.00 98.07      B    C  
ATOM   2150  O   CYS B   8      -3.039 -21.458  15.292  1.00 97.58      B    O  
ATOM   2151  CB  CYS B   8      -2.071 -20.066  12.743  1.00 97.78      B    C  
ATOM   2152  SG  CYS B   8      -0.895 -21.351  12.227  1.00 96.34      B    S  
ATOM   2153  N   ARG B   9      -3.701 -22.987  13.785  1.00 97.89      B    N  
ATOM   2154  CA  ARG B   9      -3.694 -24.173  14.654  1.00 97.68      B    C  
ATOM   2155  C   ARG B   9      -2.639 -25.173  14.166  1.00 97.57      B    C  
ATOM   2156  O   ARG B   9      -2.475 -25.356  12.957  1.00 96.67      B    O  
ATOM   2157  CB  ARG B   9      -5.087 -24.829  14.654  1.00 97.19      B    C  
ATOM   2158  CG  ARG B   9      -6.233 -23.952  15.193  1.00 95.79      B    C  
ATOM   2159  CD  ARG B   9      -6.162 -23.788  16.711  1.00 95.02      B    C  
ATOM   2160  NE  ARG B   9      -7.378 -23.148  17.234  1.00 94.54      B    N  
ATOM   2161  CZ  ARG B   9      -7.696 -23.031  18.519  1.00 95.67      B    C  
ATOM   2162  NH1 ARG B   9      -6.908 -23.430  19.484  1.00 90.38      B    N1+
ATOM   2163  NH2 ARG B   9      -8.820 -22.485  18.877  1.00 92.09      B    N  
ATOM   2164  N   LEU B  10      -1.934 -25.811  15.119  1.00 97.20      B    N  
ATOM   2165  CA  LEU B  10      -0.886 -26.790  14.851  1.00 96.97      B    C  
ATOM   2166  C   LEU B  10      -1.206 -28.110  15.562  1.00 96.21      B    C  
ATOM   2167  O   LEU B  10      -0.996 -28.246  16.765  1.00 93.56      B    O  
ATOM   2168  CB  LEU B  10       0.482 -26.234  15.288  1.00 96.65      B    C  
ATOM   2169  CG  LEU B  10       0.996 -25.016  14.498  1.00 96.45      B    C  
ATOM   2170  CD1 LEU B  10       2.333 -24.571  15.083  1.00 95.38      B    C  
ATOM   2171  CD2 LEU B  10       1.209 -25.317  13.015  1.00 95.25      B    C  
ATOM   2172  N   GLY B  11      -1.693 -29.083  14.809  1.00 94.71      B    N  
ATOM   2173  CA  GLY B  11      -2.013 -30.412  15.320  1.00 94.07      B    C  
ATOM   2174  C   GLY B  11      -3.393 -30.542  15.950  1.00 94.28      B    C  
ATOM   2175  O   GLY B  11      -4.116 -29.568  16.142  1.00 91.21      B    O  
ATOM   2176  N   GLU B  12      -3.780 -31.786  16.275  1.00 91.88      B    N  
ATOM   2177  CA  GLU B  12      -5.106 -32.106  16.824  1.00 90.92      B    C  
ATOM   2178  C   GLU B  12      -5.278 -31.623  18.275  1.00 91.58      B    C  
ATOM   2179  O   GLU B  12      -6.392 -31.353  18.700  1.00 87.74      B    O  
ATOM   2180  CB  GLU B  12      -5.351 -33.624  16.752  1.00 87.86      B    C  
ATOM   2181  CG  GLU B  12      -5.428 -34.157  15.307  1.00 75.33      B    C  
ATOM   2182  CD  GLU B  12      -5.782 -35.659  15.196  1.00 66.91      B    C  
ATOM   2183  OE1 GLU B  12      -6.038 -36.104  14.050  1.00 60.33      B    O  
ATOM   2184  OE2 GLU B  12      -5.793 -36.366  16.227  1.00 60.23      B    O1-
ATOM   2185  N   THR B  13      -4.184 -31.468  19.022  1.00 91.56      B    N  
ATOM   2186  CA  THR B  13      -4.199 -30.993  20.414  1.00 91.14      B    C  
ATOM   2187  C   THR B  13      -4.428 -29.490  20.527  1.00 92.23      B    C  
ATOM   2188  O   THR B  13      -4.811 -28.998  21.594  1.00 89.19      B    O  
ATOM   2189  CB  THR B  13      -2.874 -31.335  21.114  1.00 88.57      B    C  
ATOM   2190  CG2 THR B  13      -2.639 -32.848  21.206  1.00 76.59      B    C  
ATOM   2191  OG1 THR B  13      -1.824 -30.751  20.379  1.00 79.46      B    O  
ATOM   2192  N   ASP B  14      -4.240 -28.745  19.443  1.00 92.90      B    N  
ATOM   2193  CA  ASP B  14      -4.452 -27.301  19.379  1.00 93.67      B    C  
ATOM   2194  C   ASP B  14      -5.919 -26.975  19.035  1.00 93.43      B    C  
ATOM   2195  O   ASP B  14      -6.245 -26.439  17.976  1.00 90.05      B    O  
ATOM   2196  CB  ASP B  14      -3.434 -26.676  18.420  1.00 93.23      B    C  
ATOM   2197  CG  ASP B  14      -3.431 -25.143  18.459  1.00 94.38      B    C  
ATOM   2198  OD1 ASP B  14      -4.010 -24.519  19.371  1.00 92.28      B    O  
ATOM   2199  OD2 ASP B  14      -2.788 -24.515  17.582  1.00 92.40      B    O1-
ATOM   2200  N   ASP B  15      -6.817 -27.345  19.936  1.00 93.51      B    N  
ATOM   2201  CA  ASP B  15      -8.275 -27.222  19.780  1.00 92.71      B    C  
ATOM   2202  C   ASP B  15      -8.934 -26.330  20.846  1.00 93.27      B    C  
ATOM   2203  O   ASP B  15     -10.144 -26.076  20.796  1.00 88.90      B    O  
ATOM   2204  CB  ASP B  15      -8.890 -28.632  19.753  1.00 89.54      B    C  
ATOM   2205  CG  ASP B  15      -8.820 -29.390  21.084  1.00 86.08      B    C  
ATOM   2206  OD1 ASP B  15      -8.089 -28.959  22.003  1.00 79.87      B    O  
ATOM   2207  OD2 ASP B  15      -9.542 -30.413  21.194  1.00 81.21      B    O1-
ATOM   2208  N   GLN B  16      -8.144 -25.801  21.777  1.00 93.04      B    N  
ATOM   2209  CA  GLN B  16      -8.624 -25.010  22.901  1.00 92.65      B    C  
ATOM   2210  C   GLN B  16      -9.206 -23.663  22.455  1.00 94.60      B    C  
ATOM   2211  O   GLN B  16      -8.688 -22.996  21.552  1.00 92.76      B    O  
ATOM   2212  CB  GLN B  16      -7.479 -24.787  23.914  1.00 88.37      B    C  
ATOM   2213  CG  GLN B  16      -6.918 -26.092  24.506  1.00 73.44      B    C  
ATOM   2214  CD  GLN B  16      -7.851 -26.777  25.518  1.00 65.08      B    C  
ATOM   2215  NE2 GLN B  16      -7.869 -28.087  25.559  1.00 54.56      B    N  
ATOM   2216  OE1 GLN B  16      -8.539 -26.133  26.300  1.00 57.93      B    O  
ATOM   2217  N   ASP B  17     -10.242 -23.208  23.161  1.00 93.96      B    N  
ATOM   2218  CA  ASP B  17     -10.730 -21.845  23.008  1.00 94.19      B    C  
ATOM   2219  C   ASP B  17      -9.672 -20.836  23.462  1.00 94.73      B    C  
ATOM   2220  O   ASP B  17      -9.109 -20.925  24.556  1.00 91.54      B    O  
ATOM   2221  CB  ASP B  17     -12.046 -21.640  23.776  1.00 91.51      B    C  
ATOM   2222  CG  ASP B  17     -13.255 -22.284  23.114  1.00 84.92      B    C  
ATOM   2223  OD1 ASP B  17     -13.261 -22.396  21.865  1.00 78.41      B    O  
ATOM   2224  OD2 ASP B  17     -14.221 -22.597  23.849  1.00 78.83      B    O1-
ATOM   2225  N   LEU B  18      -9.404 -19.842  22.621  1.00 94.86      B    N  
ATOM   2226  CA  LEU B  18      -8.467 -18.772  22.931  1.00 95.40      B    C  
ATOM   2227  C   LEU B  18      -9.202 -17.564  23.538  1.00 95.77      B    C  
ATOM   2228  O   LEU B  18     -10.309 -17.220  23.135  1.00 93.13      B    O  
ATOM   2229  CB  LEU B  18      -7.665 -18.374  21.681  1.00 94.08      B    C  
ATOM   2230  CG  LEU B  18      -6.812 -19.509  21.072  1.00 93.31      B    C  
ATOM   2231  CD1 LEU B  18      -6.021 -18.957  19.883  1.00 90.54      B    C  
ATOM   2232  CD2 LEU B  18      -5.819 -20.111  22.057  1.00 90.38      B    C  
ATOM   2233  N   ALA B  19      -8.531 -16.873  24.464  1.00 95.34      B    N  
ATOM   2234  CA  ALA B  19      -8.981 -15.559  24.904  1.00 95.32      B    C  
ATOM   2235  C   ALA B  19      -8.789 -14.554  23.757  1.00 96.26      B    C  
ATOM   2236  O   ALA B  19      -7.667 -14.192  23.420  1.00 93.99      B    O  
ATOM   2237  CB  ALA B  19      -8.211 -15.171  26.174  1.00 93.19      B    C  
ATOM   2238  N   LEU B  20      -9.893 -14.128  23.163  1.00 96.23      B    N  
ATOM   2239  CA  LEU B  20      -9.870 -13.195  22.041  1.00 96.70      B    C  
ATOM   2240  C   LEU B  20      -9.814 -11.746  22.527  1.00 96.54      B    C  
ATOM   2241  O   LEU B  20     -10.464 -11.378  23.503  1.00 94.67      B    O  
ATOM   2242  CB  LEU B  20     -11.075 -13.431  21.126  1.00 95.95      B    C  
ATOM   2243  CG  LEU B  20     -11.196 -14.860  20.543  1.00 95.31      B    C  
ATOM   2244  CD1 LEU B  20     -12.389 -14.897  19.599  1.00 92.68      B    C  
ATOM   2245  CD2 LEU B  20      -9.951 -15.297  19.772  1.00 92.36      B    C  
ATOM   2246  N   LEU B  21      -9.082 -10.910  21.794  1.00 96.65      B    N  
ATOM   2247  CA  LEU B  21      -9.075  -9.459  22.002  1.00 95.88      B    C  
ATOM   2248  C   LEU B  21     -10.418  -8.814  21.657  1.00 95.28      B    C  
ATOM   2249  O   LEU B  21     -10.774  -7.791  22.233  1.00 92.16      B    O  
ATOM   2250  CB  LEU B  21      -7.976  -8.817  21.133  1.00 95.00      B    C  
ATOM   2251  CG  LEU B  21      -6.536  -9.189  21.511  1.00 93.38      B    C  
ATOM   2252  CD1 LEU B  21      -5.585  -8.466  20.564  1.00 90.66      B    C  
ATOM   2253  CD2 LEU B  21      -6.175  -8.785  22.940  1.00 90.06      B    C  
ATOM   2254  N   GLU B  22     -11.153  -9.410  20.711  1.00 95.43      B    N  
ATOM   2255  CA  GLU B  22     -12.457  -8.950  20.261  1.00 94.63      B    C  
ATOM   2256  C   GLU B  22     -13.508 -10.056  20.453  1.00 95.13      B    C  
ATOM   2257  O   GLU B  22     -13.769 -10.849  19.541  1.00 93.10      B    O  
ATOM   2258  CB  GLU B  22     -12.358  -8.490  18.802  1.00 92.37      B    C  
ATOM   2259  CG  GLU B  22     -13.504  -7.533  18.422  1.00 85.65      B    C  
ATOM   2260  CD  GLU B  22     -13.337  -6.145  19.051  1.00 85.92      B    C  
ATOM   2261  OE1 GLU B  22     -14.362  -5.496  19.323  1.00 78.02      B    O  
ATOM   2262  OE2 GLU B  22     -12.166  -5.723  19.238  1.00 78.91      B    O1-
ATOM   2263  N   PRO B  23     -14.113 -10.155  21.653  1.00 93.69      B    N  
ATOM   2264  CA  PRO B  23     -15.196 -11.088  21.879  1.00 92.29      B    C  
ATOM   2265  C   PRO B  23     -16.364 -10.825  20.926  1.00 91.27      B    C  
ATOM   2266  O   PRO B  23     -16.822  -9.689  20.785  1.00 84.10      B    O  
ATOM   2267  CB  PRO B  23     -15.598 -10.897  23.348  1.00 90.26      B    C  
ATOM   2268  CG  PRO B  23     -14.358 -10.278  23.987  1.00 88.96      B    C  
ATOM   2269  CD  PRO B  23     -13.791  -9.421  22.863  1.00 92.42      B    C  
ATOM   2270  N   GLY B  24     -16.857 -11.876  20.277  1.00 93.05      B    N  
ATOM   2271  CA  GLY B  24     -17.927 -11.762  19.278  1.00 93.12      B    C  
ATOM   2272  C   GLY B  24     -17.442 -11.543  17.836  1.00 94.48      B    C  
ATOM   2273  O   GLY B  24     -18.277 -11.438  16.932  1.00 90.93      B    O  
ATOM   2274  N   SER B  25     -16.127 -11.517  17.601  1.00 95.73      B    N  
ATOM   2275  CA  SER B  25     -15.559 -11.589  16.263  1.00 96.38      B    C  
ATOM   2276  C   SER B  25     -15.870 -12.924  15.570  1.00 96.63      B    C  
ATOM   2277  O   SER B  25     -16.151 -13.934  16.218  1.00 95.60      B    O  
ATOM   2278  CB  SER B  25     -14.045 -11.339  16.291  1.00 95.56      B    C  
ATOM   2279  OG  SER B  25     -13.391 -12.317  17.080  1.00 93.74      B    O  
ATOM   2280  N   VAL B  26     -15.801 -12.944  14.240  1.00 96.85      B    N  
ATOM   2281  CA  VAL B  26     -15.932 -14.174  13.454  1.00 97.06      B    C  
ATOM   2282  C   VAL B  26     -14.639 -14.968  13.576  1.00 97.30      B    C  
ATOM   2283  O   VAL B  26     -13.593 -14.547  13.089  1.00 96.86      B    O  
ATOM   2284  CB  VAL B  26     -16.256 -13.883  11.980  1.00 96.30      B    C  
ATOM   2285  CG1 VAL B  26     -16.384 -15.165  11.160  1.00 93.68      B    C  
ATOM   2286  CG2 VAL B  26     -17.583 -13.118  11.875  1.00 94.07      B    C  
ATOM   2287  N   ILE B  27     -14.723 -16.140  14.200  1.00 97.42      B    N  
ATOM   2288  CA  ILE B  27     -13.580 -17.018  14.410  1.00 97.58      B    C  
ATOM   2289  C   ILE B  27     -13.396 -17.920  13.186  1.00 97.59      B    C  
ATOM   2290  O   ILE B  27     -14.311 -18.624  12.780  1.00 96.79      B    O  
ATOM   2291  CB  ILE B  27     -13.735 -17.835  15.711  1.00 96.97      B    C  
ATOM   2292  CG1 ILE B  27     -13.952 -16.908  16.930  1.00 94.25      B    C  
ATOM   2293  CG2 ILE B  27     -12.493 -18.725  15.918  1.00 94.34      B    C  
ATOM   2294  CD1 ILE B  27     -14.285 -17.648  18.229  1.00 88.59      B    C  
ATOM   2295  N   THR B  28     -12.183 -17.943  12.642  1.00 97.72      B    N  
ATOM   2296  CA  THR B  28     -11.768 -18.887  11.600  1.00 97.89      B    C  
ATOM   2297  C   THR B  28     -10.542 -19.647  12.068  1.00 97.91      B    C  
ATOM   2298  O   THR B  28      -9.466 -19.070  12.193  1.00 97.59      B    O  
ATOM   2299  CB  THR B  28     -11.489 -18.168  10.279  1.00 97.60      B    C  
ATOM   2300  CG2 THR B  28     -11.124 -19.131   9.158  1.00 95.39      B    C  
ATOM   2301  OG1 THR B  28     -12.634 -17.456   9.872  1.00 95.16      B    O  
ATOM   2302  N   ASN B  29     -10.698 -20.945  12.316  1.00 97.90      B    N  
ATOM   2303  CA  ASN B  29      -9.592 -21.834  12.645  1.00 97.77      B    C  
ATOM   2304  C   ASN B  29      -8.993 -22.412  11.363  1.00 97.72      B    C  
ATOM   2305  O   ASN B  29      -9.717 -22.935  10.515  1.00 96.95      B    O  
ATOM   2306  CB  ASN B  29     -10.076 -22.944  13.592  1.00 97.23      B    C  
ATOM   2307  CG  ASN B  29     -10.459 -22.397  14.953  1.00 96.98      B    C  
ATOM   2308  ND2 ASN B  29     -11.741 -22.246  15.227  1.00 91.93      B    N  
ATOM   2309  OD1 ASN B  29      -9.620 -22.087  15.780  1.00 91.77      B    O  
ATOM   2310  N   ILE B  30      -7.671 -22.367  11.229  1.00 97.92      B    N  
ATOM   2311  CA  ILE B  30      -6.933 -22.959  10.118  1.00 98.03      B    C  
ATOM   2312  C   ILE B  30      -5.967 -23.994  10.687  1.00 97.87      B    C  
ATOM   2313  O   ILE B  30      -4.954 -23.631  11.284  1.00 97.32      B    O  
ATOM   2314  CB  ILE B  30      -6.202 -21.900   9.269  1.00 97.98      B    C  
ATOM   2315  CG1 ILE B  30      -7.130 -20.720   8.886  1.00 97.29      B    C  
ATOM   2316  CG2 ILE B  30      -5.634 -22.585   8.009  1.00 97.19      B    C  
ATOM   2317  CD1 ILE B  30      -6.412 -19.604   8.117  1.00 95.97      B    C  
ATOM   2318  N   GLN B  31      -6.267 -25.267  10.484  1.00 97.61      B    N  
ATOM   2319  CA  GLN B  31      -5.375 -26.363  10.860  1.00 97.32      B    C  
ATOM   2320  C   GLN B  31      -4.259 -26.494   9.825  1.00 97.46      B    C  
ATOM   2321  O   GLN B  31      -4.510 -26.881   8.685  1.00 96.63      B    O  
ATOM   2322  CB  GLN B  31      -6.195 -27.652  11.043  1.00 96.50      B    C  
ATOM   2323  CG  GLN B  31      -5.335 -28.853  11.464  1.00 93.96      B    C  
ATOM   2324  CD  GLN B  31      -4.544 -28.572  12.745  1.00 93.93      B    C  
ATOM   2325  NE2 GLN B  31      -5.146 -28.699  13.902  1.00 85.81      B    N  
ATOM   2326  OE1 GLN B  31      -3.384 -28.193  12.683  1.00 86.55      B    O  
ATOM   2327  N   PHE B  32      -3.034 -26.155  10.220  1.00 97.39      B    N  
ATOM   2328  CA  PHE B  32      -1.881 -26.186   9.325  1.00 97.36      B    C  
ATOM   2329  C   PHE B  32      -1.166 -27.531   9.275  1.00 96.98      B    C  
ATOM   2330  O   PHE B  32      -0.462 -27.776   8.311  1.00 95.45      B    O  
ATOM   2331  CB  PHE B  32      -0.900 -25.066   9.689  1.00 97.36      B    C  
ATOM   2332  CG  PHE B  32      -1.185 -23.767   8.968  1.00 97.57      B    C  
ATOM   2333  CD1 PHE B  32      -0.499 -23.449   7.778  1.00 96.39      B    C  
ATOM   2334  CD2 PHE B  32      -2.137 -22.870   9.469  1.00 96.43      B    C  
ATOM   2335  CE1 PHE B  32      -0.752 -22.248   7.105  1.00 95.53      B    C  
ATOM   2336  CE2 PHE B  32      -2.407 -21.664   8.794  1.00 95.61      B    C  
ATOM   2337  CZ  PHE B  32      -1.709 -21.356   7.616  1.00 96.13      B    C  
ATOM   2338  N   LEU B  33      -1.345 -28.407  10.273  1.00 96.09      B    N  
ATOM   2339  CA  LEU B  33      -0.776 -29.746  10.263  1.00 95.50      B    C  
ATOM   2340  C   LEU B  33      -1.811 -30.769   9.792  1.00 95.10      B    C  
ATOM   2341  O   LEU B  33      -2.949 -30.776  10.251  1.00 92.51      B    O  
ATOM   2342  CB  LEU B  33      -0.200 -30.110  11.639  1.00 93.87      B    C  
ATOM   2343  CG  LEU B  33       1.103 -29.357  11.986  1.00 90.66      B    C  
ATOM   2344  CD1 LEU B  33       1.488 -29.637  13.433  1.00 88.30      B    C  
ATOM   2345  CD2 LEU B  33       2.274 -29.782  11.105  1.00 88.42      B    C  
ATOM   2346  N   ASP B  34      -1.408 -31.646   8.889  1.00 93.57      B    N  
ATOM   2347  CA  ASP B  34      -2.186 -32.831   8.572  1.00 92.47      B    C  
ATOM   2348  C   ASP B  34      -1.943 -33.956   9.592  1.00 91.91      B    C  
ATOM   2349  O   ASP B  34      -1.115 -33.859  10.495  1.00 89.18      B    O  
ATOM   2350  CB  ASP B  34      -1.972 -33.263   7.113  1.00 90.30      B    C  
ATOM   2351  CG  ASP B  34      -0.627 -33.911   6.778  1.00 89.51      B    C  
ATOM   2352  OD1 ASP B  34       0.119 -34.320   7.687  1.00 86.18      B    O  
ATOM   2353  OD2 ASP B  34      -0.385 -34.073   5.559  1.00 86.16      B    O1-
ATOM   2354  N   ARG B  35      -2.652 -35.078   9.407  1.00 89.25      B    N  
ATOM   2355  CA  ARG B  35      -2.533 -36.274  10.250  1.00 88.19      B    C  
ATOM   2356  C   ARG B  35      -1.136 -36.924  10.253  1.00 88.44      B    C  
ATOM   2357  O   ARG B  35      -0.918 -37.855  11.016  1.00 84.86      B    O  
ATOM   2358  CB  ARG B  35      -3.602 -37.289   9.829  1.00 85.98      B    C  
ATOM   2359  CG  ARG B  35      -3.358 -37.822   8.406  1.00 76.28      B    C  
ATOM   2360  CD  ARG B  35      -4.434 -38.825   8.010  1.00 72.06      B    C  
ATOM   2361  NE  ARG B  35      -4.219 -39.291   6.631  1.00 62.55      B    N  
ATOM   2362  CZ  ARG B  35      -4.977 -40.146   5.967  1.00 54.92      B    C  
ATOM   2363  NH1 ARG B  35      -6.031 -40.685   6.512  1.00 50.91      B    N1+
ATOM   2364  NH2 ARG B  35      -4.679 -40.450   4.736  1.00 48.29      B    N  
ATOM   2365  N   TYR B  36      -0.253 -36.502   9.357  1.00 89.28      B    N  
ATOM   2366  CA  TYR B  36       1.120 -36.990   9.253  1.00 88.73      B    C  
ATOM   2367  C   TYR B  36       2.139 -35.999   9.833  1.00 89.08      B    C  
ATOM   2368  O   TYR B  36       3.335 -36.241   9.744  1.00 85.97      B    O  
ATOM   2369  CB  TYR B  36       1.423 -37.333   7.793  1.00 87.33      B    C  
ATOM   2370  CG  TYR B  36       0.466 -38.313   7.142  1.00 85.44      B    C  
ATOM   2371  CD1 TYR B  36       0.437 -39.662   7.563  1.00 81.32      B    C  
ATOM   2372  CD2 TYR B  36      -0.381 -37.897   6.093  1.00 81.46      B    C  
ATOM   2373  CE1 TYR B  36      -0.404 -40.584   6.934  1.00 78.62      B    C  
ATOM   2374  CE2 TYR B  36      -1.218 -38.814   5.453  1.00 77.78      B    C  
ATOM   2375  CZ  TYR B  36      -1.224 -40.167   5.859  1.00 78.25      B    C  
ATOM   2376  OH  TYR B  36      -2.015 -41.082   5.214  1.00 75.10      B    O  
ATOM   2377  N   GLY B  37       1.689 -34.893  10.395  1.00 88.44      B    N  
ATOM   2378  CA  GLY B  37       2.554 -33.829  10.907  1.00 88.40      B    C  
ATOM   2379  C   GLY B  37       3.148 -32.931   9.815  1.00 89.92      B    C  
ATOM   2380  O   GLY B  37       4.031 -32.122  10.100  1.00 87.43      B    O  
ATOM   2381  N   ARG B  38       2.670 -33.020   8.571  1.00 90.91      B    N  
ATOM   2382  CA  ARG B  38       3.149 -32.178   7.472  1.00 91.84      B    C  
ATOM   2383  C   ARG B  38       2.380 -30.861   7.432  1.00 93.43      B    C  
ATOM   2384  O   ARG B  38       1.147 -30.846   7.407  1.00 92.19      B    O  
ATOM   2385  CB  ARG B  38       3.059 -32.957   6.154  1.00 88.99      B    C  
ATOM   2386  CG  ARG B  38       3.592 -32.157   4.969  1.00 75.72      B    C  
ATOM   2387  CD  ARG B  38       3.391 -32.918   3.657  1.00 73.02      B    C  
ATOM   2388  NE  ARG B  38       3.713 -32.060   2.508  1.00 63.56      B    N  
ATOM   2389  CZ  ARG B  38       4.065 -32.464   1.306  1.00 56.17      B    C  
ATOM   2390  NH1 ARG B  38       4.041 -33.705   0.950  1.00 51.67      B    N1+
ATOM   2391  NH2 ARG B  38       4.484 -31.611   0.434  1.00 47.27      B    N  
ATOM   2392  N   LEU B  39       3.110 -29.754   7.323  1.00 94.33      B    N  
ATOM   2393  CA  LEU B  39       2.515 -28.432   7.110  1.00 95.40      B    C  
ATOM   2394  C   LEU B  39       1.800 -28.345   5.756  1.00 95.93      B    C  
ATOM   2395  O   LEU B  39       2.341 -28.678   4.700  1.00 94.99      B    O  
ATOM   2396  CB  LEU B  39       3.585 -27.344   7.241  1.00 95.26      B    C  
ATOM   2397  CG  LEU B  39       4.015 -27.058   8.699  1.00 94.52      B    C  
ATOM   2398  CD1 LEU B  39       5.229 -26.135   8.704  1.00 92.87      B    C  
ATOM   2399  CD2 LEU B  39       2.902 -26.373   9.496  1.00 92.88      B    C  
ATOM   2400  N   GLN B  40       0.569 -27.867   5.792  1.00 95.50      B    N  
ATOM   2401  CA  GLN B  40      -0.318 -27.675   4.654  1.00 95.38      B    C  
ATOM   2402  C   GLN B  40      -0.154 -26.289   4.006  1.00 96.18      B    C  
ATOM   2403  O   GLN B  40       0.718 -25.496   4.372  1.00 94.61      B    O  
ATOM   2404  CB  GLN B  40      -1.764 -27.958   5.109  1.00 93.58      B    C  
ATOM   2405  CG  GLN B  40      -1.983 -29.399   5.630  1.00 89.33      B    C  
ATOM   2406  CD  GLN B  40      -1.594 -30.423   4.564  1.00 83.11      B    C  
ATOM   2407  NE2 GLN B  40      -0.636 -31.273   4.843  1.00 67.61      B    N  
ATOM   2408  OE1 GLN B  40      -2.116 -30.434   3.461  1.00 71.22      B    O  
ATOM   2409  N   TYR B  41      -0.999 -25.994   3.040  1.00 96.23      B    N  
ATOM   2410  CA  TYR B  41      -1.088 -24.691   2.371  1.00 96.29      B    C  
ATOM   2411  C   TYR B  41       0.222 -24.224   1.708  1.00 96.11      B    C  
ATOM   2412  O   TYR B  41       0.483 -23.028   1.590  1.00 94.07      B    O  
ATOM   2413  CB  TYR B  41      -1.721 -23.651   3.308  1.00 95.84      B    C  
ATOM   2414  CG  TYR B  41      -3.030 -24.119   3.922  1.00 96.12      B    C  
ATOM   2415  CD1 TYR B  41      -4.182 -24.226   3.121  1.00 94.60      B    C  
ATOM   2416  CD2 TYR B  41      -3.075 -24.489   5.277  1.00 95.08      B    C  
ATOM   2417  CE1 TYR B  41      -5.386 -24.683   3.667  1.00 93.95      B    C  
ATOM   2418  CE2 TYR B  41      -4.282 -24.946   5.837  1.00 93.99      B    C  
ATOM   2419  CZ  TYR B  41      -5.438 -25.041   5.035  1.00 94.24      B    C  
ATOM   2420  OH  TYR B  41      -6.620 -25.487   5.576  1.00 92.63      B    O  
ATOM   2421  N   GLY B  42       1.036 -25.162   1.246  1.00 96.16      B    N  
ATOM   2422  CA  GLY B  42       2.276 -24.912   0.513  1.00 96.29      B    C  
ATOM   2423  C   GLY B  42       3.513 -24.678   1.372  1.00 97.18      B    C  
ATOM   2424  O   GLY B  42       4.612 -24.778   0.838  1.00 96.16      B    O  
ATOM   2425  N   ILE B  43       3.366 -24.450   2.684  1.00 97.32      B    N  
ATOM   2426  CA  ILE B  43       4.525 -24.250   3.570  1.00 97.53      B    C  
ATOM   2427  C   ILE B  43       5.331 -25.549   3.704  1.00 97.58      B    C  
ATOM   2428  O   ILE B  43       6.525 -25.550   3.417  1.00 97.03      B    O  
ATOM   2429  CB  ILE B  43       4.101 -23.671   4.939  1.00 97.16      B    C  
ATOM   2430  CG1 ILE B  43       3.239 -22.389   4.810  1.00 94.56      B    C  
ATOM   2431  CG2 ILE B  43       5.340 -23.395   5.800  1.00 94.28      B    C  
ATOM   2432  CD1 ILE B  43       3.842 -21.291   3.920  1.00 84.80      B    C  
ATOM   2433  N   GLY B  44       4.673 -26.649   4.010  1.00 97.22      B    N  
ATOM   2434  CA  GLY B  44       5.316 -27.969   4.031  1.00 96.92      B    C  
ATOM   2435  C   GLY B  44       5.890 -28.374   2.674  1.00 97.17      B    C  
ATOM   2436  O   GLY B  44       6.964 -28.959   2.614  1.00 96.53      B    O  
ATOM   2437  N   GLN B  45       5.231 -27.983   1.574  1.00 97.00      B    N  
ATOM   2438  CA  GLN B  45       5.763 -28.208   0.223  1.00 96.81      B    C  
ATOM   2439  C   GLN B  45       7.086 -27.463  -0.005  1.00 97.16      B    C  
ATOM   2440  O   GLN B  45       8.000 -28.022  -0.608  1.00 96.70      B    O  
ATOM   2441  CB  GLN B  45       4.710 -27.784  -0.811  1.00 95.98      B    C  
ATOM   2442  CG  GLN B  45       5.122 -28.130  -2.248  1.00 92.63      B    C  
ATOM   2443  CD  GLN B  45       4.167 -27.563  -3.306  1.00 92.55      B    C  
ATOM   2444  NE2 GLN B  45       4.233 -28.050  -4.517  1.00 85.08      B    N  
ATOM   2445  OE1 GLN B  45       3.366 -26.672  -3.062  1.00 86.43      B    O  
ATOM   2446  N   ALA B  46       7.203 -26.226   0.464  1.00 97.50      B    N  
ATOM   2447  CA  ALA B  46       8.445 -25.456   0.348  1.00 97.60      B    C  
ATOM   2448  C   ALA B  46       9.563 -26.071   1.210  1.00 97.79      B    C  
ATOM   2449  O   ALA B  46      10.680 -26.209   0.716  1.00 97.47      B    O  
ATOM   2450  CB  ALA B  46       8.169 -24.003   0.723  1.00 97.69      B    C  
ATOM   2451  N   ILE B  47       9.245 -26.478   2.443  1.00 97.59      B    N  
ATOM   2452  CA  ILE B  47      10.202 -27.153   3.332  1.00 97.24      B    C  
ATOM   2453  C   ILE B  47      10.693 -28.464   2.701  1.00 97.09      B    C  
ATOM   2454  O   ILE B  47      11.889 -28.705   2.675  1.00 96.45      B    O  
ATOM   2455  CB  ILE B  47       9.575 -27.399   4.728  1.00 97.00      B    C  
ATOM   2456  CG1 ILE B  47       9.295 -26.055   5.433  1.00 96.26      B    C  
ATOM   2457  CG2 ILE B  47      10.490 -28.270   5.602  1.00 96.16      B    C  
ATOM   2458  CD1 ILE B  47       8.453 -26.185   6.707  1.00 93.85      B    C  
ATOM   2459  N   GLU B  48       9.794 -29.268   2.142  1.00 96.62      B    N  
ATOM   2460  CA  GLU B  48      10.136 -30.537   1.476  1.00 96.02      B    C  
ATOM   2461  C   GLU B  48      11.040 -30.304   0.247  1.00 96.22      B    C  
ATOM   2462  O   GLU B  48      12.052 -30.974   0.102  1.00 95.61      B    O  
ATOM   2463  CB  GLU B  48       8.827 -31.261   1.125  1.00 94.89      B    C  
ATOM   2464  CG  GLU B  48       8.994 -32.716   0.627  1.00 84.00      B    C  
ATOM   2465  CD  GLU B  48       7.588 -33.352   0.414  1.00 77.64      B    C  
ATOM   2466  OE1 GLU B  48       7.336 -34.487   0.837  1.00 71.12      B    O  
ATOM   2467  OE2 GLU B  48       6.672 -32.666  -0.099  1.00 71.62      B    O1-
ATOM   2468  N   GLN B  49      10.741 -29.304  -0.577  1.00 96.86      B    N  
ATOM   2469  CA  GLN B  49      11.589 -28.961  -1.725  1.00 96.84      B    C  
ATOM   2470  C   GLN B  49      12.981 -28.461  -1.308  1.00 96.95      B    C  
ATOM   2471  O   GLN B  49      13.957 -28.715  -2.019  1.00 96.38      B    O  
ATOM   2472  CB  GLN B  49      10.901 -27.882  -2.573  1.00 96.82      B    C  
ATOM   2473  CG  GLN B  49       9.715 -28.434  -3.372  1.00 96.20      B    C  
ATOM   2474  CD  GLN B  49       8.913 -27.347  -4.103  1.00 96.06      B    C  
ATOM   2475  NE2 GLN B  49       7.827 -27.725  -4.742  1.00 90.95      B    N  
ATOM   2476  OE1 GLN B  49       9.218 -26.165  -4.133  1.00 91.05      B    O  
ATOM   2477  N   LEU B  50      13.092 -27.748  -0.181  1.00 97.09      B    N  
ATOM   2478  CA  LEU B  50      14.388 -27.375   0.388  1.00 97.27      B    C  
ATOM   2479  C   LEU B  50      15.127 -28.602   0.928  1.00 96.90      B    C  
ATOM   2480  O   LEU B  50      16.311 -28.778   0.649  1.00 96.53      B    O  
ATOM   2481  CB  LEU B  50      14.191 -26.307   1.486  1.00 97.51      B    C  
ATOM   2482  CG  LEU B  50      13.809 -24.916   0.961  1.00 97.42      B    C  
ATOM   2483  CD1 LEU B  50      13.388 -24.015   2.119  1.00 96.85      B    C  
ATOM   2484  CD2 LEU B  50      14.971 -24.237   0.232  1.00 96.65      B    C  
ATOM   2485  N   ALA B  51      14.434 -29.508   1.638  1.00 96.89      B    N  
ATOM   2486  CA  ALA B  51      14.996 -30.742   2.170  1.00 96.29      B    C  
ATOM   2487  C   ALA B  51      15.537 -31.666   1.063  1.00 96.26      B    C  
ATOM   2488  O   ALA B  51      16.615 -32.243   1.224  1.00 95.30      B    O  
ATOM   2489  CB  ALA B  51      13.938 -31.433   3.032  1.00 95.56      B    C  
ATOM   2490  N   ASP B  52      14.872 -31.728  -0.092  1.00 95.99      B    N  
ATOM   2491  CA  ASP B  52      15.347 -32.467  -1.273  1.00 95.55      B    C  
ATOM   2492  C   ASP B  52      16.695 -31.944  -1.804  1.00 95.65      B    C  
ATOM   2493  O   ASP B  52      17.463 -32.688  -2.415  1.00 94.32      B    O  
ATOM   2494  CB  ASP B  52      14.298 -32.368  -2.402  1.00 94.73      B    C  
ATOM   2495  CG  ASP B  52      13.028 -33.211  -2.201  1.00 92.09      B    C  
ATOM   2496  OD1 ASP B  52      13.057 -34.168  -1.402  1.00 88.86      B    O  
ATOM   2497  OD2 ASP B  52      12.045 -32.929  -2.929  1.00 88.48      B    O1-
ATOM   2498  N   LEU B  53      17.016 -30.669  -1.532  1.00 96.13      B    N  
ATOM   2499  CA  LEU B  53      18.297 -30.035  -1.852  1.00 96.04      B    C  
ATOM   2500  C   LEU B  53      19.328 -30.145  -0.706  1.00 96.23      B    C  
ATOM   2501  O   LEU B  53      20.443 -29.621  -0.821  1.00 94.49      B    O  
ATOM   2502  CB  LEU B  53      18.054 -28.570  -2.244  1.00 95.83      B    C  
ATOM   2503  CG  LEU B  53      17.142 -28.357  -3.477  1.00 95.48      B    C  
ATOM   2504  CD1 LEU B  53      16.878 -26.863  -3.663  1.00 93.87      B    C  
ATOM   2505  CD2 LEU B  53      17.782 -28.901  -4.756  1.00 93.51      B    C  
ATOM   2506  N   GLY B  54      18.957 -30.792   0.400  1.00 96.33      B    N  
ATOM   2507  CA  GLY B  54      19.751 -30.868   1.624  1.00 96.39      B    C  
ATOM   2508  C   GLY B  54      19.767 -29.556   2.425  1.00 96.65      B    C  
ATOM   2509  O   GLY B  54      20.724 -29.291   3.152  1.00 95.29      B    O  
ATOM   2510  N   LEU B  55      18.738 -28.736   2.273  1.00 96.58      B    N  
ATOM   2511  CA  LEU B  55      18.566 -27.457   2.952  1.00 96.72      B    C  
ATOM   2512  C   LEU B  55      17.432 -27.525   3.975  1.00 96.79      B    C  
ATOM   2513  O   LEU B  55      16.363 -28.065   3.694  1.00 95.80      B    O  
ATOM   2514  CB  LEU B  55      18.289 -26.355   1.915  1.00 96.71      B    C  
ATOM   2515  CG  LEU B  55      19.397 -26.126   0.866  1.00 96.35      B    C  
ATOM   2516  CD1 LEU B  55      18.938 -25.050  -0.126  1.00 94.73      B    C  
ATOM   2517  CD2 LEU B  55      20.701 -25.656   1.508  1.00 94.63      B    C  
ATOM   2518  N   SER B  56      17.639 -26.925   5.158  1.00 96.52      B    N  
ATOM   2519  CA  SER B  56      16.626 -26.828   6.207  1.00 96.27      B    C  
ATOM   2520  C   SER B  56      16.578 -25.406   6.760  1.00 96.79      B    C  
ATOM   2521  O   SER B  56      17.602 -24.929   7.248  1.00 95.32      B    O  
ATOM   2522  CB  SER B  56      16.955 -27.813   7.338  1.00 93.61      B    C  
ATOM   2523  OG  SER B  56      15.895 -27.873   8.268  1.00 83.32      B    O  
ATOM   2524  N   PRO B  57      15.431 -24.715   6.680  1.00 96.80      B    N  
ATOM   2525  CA  PRO B  57      15.254 -23.437   7.352  1.00 96.82      B    C  
ATOM   2526  C   PRO B  57      15.155 -23.626   8.868  1.00 96.72      B    C  
ATOM   2527  O   PRO B  57      14.699 -24.673   9.336  1.00 95.38      B    O  
ATOM   2528  CB  PRO B  57      13.971 -22.856   6.764  1.00 95.99      B    C  
ATOM   2529  CG  PRO B  57      13.145 -24.096   6.424  1.00 94.72      B    C  
ATOM   2530  CD  PRO B  57      14.202 -25.122   6.018  1.00 96.43      B    C  
ATOM   2531  N   GLY B  58      15.524 -22.609   9.644  1.00 96.58      B    N  
ATOM   2532  CA  GLY B  58      15.291 -22.577  11.080  1.00 96.48      B    C  
ATOM   2533  C   GLY B  58      13.821 -22.338  11.442  1.00 97.12      B    C  
ATOM   2534  O   GLY B  58      13.015 -21.851  10.641  1.00 96.52      B    O  
ATOM   2535  N   GLU B  59      13.473 -22.635  12.694  1.00 97.06      B    N  
ATOM   2536  CA  GLU B  59      12.100 -22.547  13.195  1.00 97.13      B    C  
ATOM   2537  C   GLU B  59      11.523 -21.128  13.128  1.00 97.75      B    C  
ATOM   2538  O   GLU B  59      10.346 -20.947  12.819  1.00 97.26      B    O  
ATOM   2539  CB  GLU B  59      12.053 -23.082  14.634  1.00 96.46      B    C  
ATOM   2540  CG  GLU B  59      12.348 -24.586  14.748  1.00 94.87      B    C  
ATOM   2541  CD  GLU B  59      11.344 -25.454  13.977  1.00 95.37      B    C  
ATOM   2542  OE1 GLU B  59      11.762 -26.461  13.363  1.00 91.46      B    O  
ATOM   2543  OE2 GLU B  59      10.138 -25.117  13.975  1.00 92.42      B    O1-
ATOM   2544  N   THR B  60      12.347 -20.087  13.319  1.00 97.64      B    N  
ATOM   2545  CA  THR B  60      11.910 -18.684  13.206  1.00 98.02      B    C  
ATOM   2546  C   THR B  60      11.470 -18.333  11.787  1.00 98.38      B    C  
ATOM   2547  O   THR B  60      10.476 -17.621  11.592  1.00 98.15      B    O  
ATOM   2548  CB  THR B  60      13.037 -17.739  13.644  1.00 97.74      B    C  
ATOM   2549  CG2 THR B  60      12.618 -16.268  13.649  1.00 94.10      B    C  
ATOM   2550  OG1 THR B  60      13.424 -18.034  14.965  1.00 93.97      B    O  
ATOM   2551  N   ALA B  61      12.148 -18.844  10.759  1.00 98.10      B    N  
ATOM   2552  CA  ALA B  61      11.744 -18.626   9.366  1.00 98.32      B    C  
ATOM   2553  C   ALA B  61      10.484 -19.428   9.010  1.00 98.46      B    C  
ATOM   2554  O   ALA B  61       9.646 -18.949   8.235  1.00 98.28      B    O  
ATOM   2555  CB  ALA B  61      12.912 -18.970   8.443  1.00 98.15      B    C  
ATOM   2556  N   VAL B  62      10.292 -20.601   9.617  1.00 98.15      B    N  
ATOM   2557  CA  VAL B  62       9.048 -21.375   9.498  1.00 98.16      B    C  
ATOM   2558  C   VAL B  62       7.878 -20.619  10.134  1.00 98.45      B    C  
ATOM   2559  O   VAL B  62       6.827 -20.493   9.509  1.00 98.25      B    O  
ATOM   2560  CB  VAL B  62       9.185 -22.782  10.107  1.00 97.73      B    C  
ATOM   2561  CG1 VAL B  62       7.876 -23.563  10.015  1.00 96.54      B    C  
ATOM   2562  CG2 VAL B  62      10.254 -23.588   9.354  1.00 96.59      B    C  
ATOM   2563  N   ASP B  63       8.078 -20.044  11.325  1.00 98.39      B    N  
ATOM   2564  CA  ASP B  63       7.064 -19.210  11.991  1.00 98.40      B    C  
ATOM   2565  C   ASP B  63       6.703 -17.978  11.152  1.00 98.66      B    C  
ATOM   2566  O   ASP B  63       5.521 -17.639  11.018  1.00 98.50      B    O  
ATOM   2567  CB  ASP B  63       7.565 -18.787  13.375  1.00 98.09      B    C  
ATOM   2568  CG  ASP B  63       7.499 -19.905  14.411  1.00 97.42      B    C  
ATOM   2569  OD1 ASP B  63       6.681 -20.831  14.244  1.00 95.64      B    O  
ATOM   2570  OD2 ASP B  63       8.212 -19.818  15.434  1.00 95.03      B    O1-
ATOM   2571  N   LEU B  64       7.680 -17.342  10.510  1.00 98.68      B    N  
ATOM   2572  CA  LEU B  64       7.430 -16.244   9.576  1.00 98.72      B    C  
ATOM   2573  C   LEU B  64       6.579 -16.700   8.376  1.00 98.78      B    C  
ATOM   2574  O   LEU B  64       5.667 -15.980   7.947  1.00 98.66      B    O  
ATOM   2575  CB  LEU B  64       8.778 -15.655   9.126  1.00 98.67      B    C  
ATOM   2576  CG  LEU B  64       8.646 -14.456   8.174  1.00 98.30      B    C  
ATOM   2577  CD1 LEU B  64       7.948 -13.261   8.821  1.00 97.64      B    C  
ATOM   2578  CD2 LEU B  64      10.035 -14.000   7.721  1.00 97.47      B    C  
ATOM   2579  N   ALA B  65       6.831 -17.894   7.849  1.00 98.63      B    N  
ATOM   2580  CA  ALA B  65       6.043 -18.454   6.763  1.00 98.53      B    C  
ATOM   2581  C   ALA B  65       4.609 -18.815   7.201  1.00 98.69      B    C  
ATOM   2582  O   ALA B  65       3.662 -18.559   6.454  1.00 98.37      B    O  
ATOM   2583  CB  ALA B  65       6.793 -19.656   6.178  1.00 98.38      B    C  
ATOM   2584  N   LEU B  66       4.430 -19.324   8.429  1.00 98.42      B    N  
ATOM   2585  CA  LEU B  66       3.111 -19.579   9.020  1.00 98.41      B    C  
ATOM   2586  C   LEU B  66       2.305 -18.290   9.202  1.00 98.52      B    C  
ATOM   2587  O   LEU B  66       1.143 -18.230   8.798  1.00 98.29      B    O  
ATOM   2588  CB  LEU B  66       3.278 -20.287  10.378  1.00 97.85      B    C  
ATOM   2589  CG  LEU B  66       3.572 -21.795  10.263  1.00 92.87      B    C  
ATOM   2590  CD1 LEU B  66       3.958 -22.342  11.637  1.00 88.61      B    C  
ATOM   2591  CD2 LEU B  66       2.331 -22.554   9.786  1.00 89.07      B    C  
ATOM   2592  N   LEU B  67       2.933 -17.245   9.740  1.00 98.66      B    N  
ATOM   2593  CA  LEU B  67       2.335 -15.922   9.825  1.00 98.70      B    C  
ATOM   2594  C   LEU B  67       1.924 -15.415   8.435  1.00 98.74      B    C  
ATOM   2595  O   LEU B  67       0.786 -14.976   8.240  1.00 98.64      B    O  
ATOM   2596  CB  LEU B  67       3.326 -14.956  10.503  1.00 98.67      B    C  
ATOM   2597  CG  LEU B  67       2.896 -13.478  10.459  1.00 98.30      B    C  
ATOM   2598  CD1 LEU B  67       1.586 -13.224  11.197  1.00 97.53      B    C  
ATOM   2599  CD2 LEU B  67       3.977 -12.594  11.073  1.00 97.30      B    C  
ATOM   2600  N   ALA B  68       2.809 -15.518   7.453  1.00 98.71      B    N  
ATOM   2601  CA  ALA B  68       2.543 -15.058   6.097  1.00 98.61      B    C  
ATOM   2602  C   ALA B  68       1.424 -15.848   5.407  1.00 98.60      B    C  
ATOM   2603  O   ALA B  68       0.607 -15.269   4.683  1.00 98.33      B    O  
ATOM   2604  CB  ALA B  68       3.851 -15.137   5.314  1.00 98.52      B    C  
ATOM   2605  N   ALA B  69       1.322 -17.150   5.645  1.00 98.59      B    N  
ATOM   2606  CA  ALA B  69       0.229 -17.972   5.146  1.00 98.49      B    C  
ATOM   2607  C   ALA B  69      -1.104 -17.603   5.808  1.00 98.54      B    C  
ATOM   2608  O   ALA B  69      -2.100 -17.407   5.114  1.00 98.18      B    O  
ATOM   2609  CB  ALA B  69       0.590 -19.446   5.347  1.00 98.17      B    C  
ATOM   2610  N   THR B  70      -1.113 -17.405   7.131  1.00 98.64      B    N  
ATOM   2611  CA  THR B  70      -2.298 -16.966   7.891  1.00 98.61      B    C  
ATOM   2612  C   THR B  70      -2.774 -15.588   7.428  1.00 98.68      B    C  
ATOM   2613  O   THR B  70      -3.961 -15.383   7.159  1.00 98.34      B    O  
ATOM   2614  CB  THR B  70      -1.994 -16.954   9.394  1.00 98.53      B    C  
ATOM   2615  CG2 THR B  70      -3.239 -16.694  10.240  1.00 97.05      B    C  
ATOM   2616  OG1 THR B  70      -1.500 -18.210   9.798  1.00 96.94      B    O  
ATOM   2617  N   LEU B  71      -1.836 -14.662   7.219  1.00 98.60      B    N  
ATOM   2618  CA  LEU B  71      -2.093 -13.351   6.615  1.00 98.52      B    C  
ATOM   2619  C   LEU B  71      -2.682 -13.485   5.204  1.00 98.56      B    C  
ATOM   2620  O   LEU B  71      -3.617 -12.772   4.852  1.00 98.04      B    O  
ATOM   2621  CB  LEU B  71      -0.768 -12.573   6.596  1.00 98.41      B    C  
ATOM   2622  CG  LEU B  71      -0.844 -11.210   5.888  1.00 97.10      B    C  
ATOM   2623  CD1 LEU B  71      -1.719 -10.221   6.642  1.00 94.33      B    C  
ATOM   2624  CD2 LEU B  71       0.555 -10.623   5.768  1.00 94.24      B    C  
ATOM   2625  N   THR B  72      -2.168 -14.406   4.399  1.00 98.34      B    N  
ATOM   2626  CA  THR B  72      -2.673 -14.655   3.039  1.00 97.94      B    C  
ATOM   2627  C   THR B  72      -4.111 -15.182   3.064  1.00 97.98      B    C  
ATOM   2628  O   THR B  72      -4.922 -14.752   2.244  1.00 97.30      B    O  
ATOM   2629  CB  THR B  72      -1.773 -15.630   2.271  1.00 97.34      B    C  
ATOM   2630  CG2 THR B  72      -2.243 -15.907   0.844  1.00 95.13      B    C  
ATOM   2631  OG1 THR B  72      -0.483 -15.078   2.159  1.00 95.02      B    O  
ATOM   2632  N   ALA B  73      -4.444 -16.072   4.004  1.00 98.15      B    N  
ATOM   2633  CA  ALA B  73      -5.810 -16.549   4.196  1.00 98.18      B    C  
ATOM   2634  C   ALA B  73      -6.764 -15.384   4.499  1.00 98.13      B    C  
ATOM   2635  O   ALA B  73      -7.764 -15.212   3.799  1.00 97.68      B    O  
ATOM   2636  CB  ALA B  73      -5.828 -17.600   5.309  1.00 98.09      B    C  
ATOM   2637  N   ALA B  74      -6.403 -14.534   5.458  1.00 98.37      B    N  
ATOM   2638  CA  ALA B  74      -7.172 -13.348   5.800  1.00 98.39      B    C  
ATOM   2639  C   ALA B  74      -7.325 -12.389   4.605  1.00 98.23      B    C  
ATOM   2640  O   ALA B  74      -8.436 -12.000   4.247  1.00 97.70      B    O  
ATOM   2641  CB  ALA B  74      -6.491 -12.671   6.996  1.00 98.25      B    C  
ATOM   2642  N   ASP B  75      -6.232 -12.052   3.932  1.00 98.00      B    N  
ATOM   2643  CA  ASP B  75      -6.232 -11.076   2.830  1.00 97.79      B    C  
ATOM   2644  C   ASP B  75      -7.042 -11.541   1.615  1.00 97.46      B    C  
ATOM   2645  O   ASP B  75      -7.617 -10.714   0.901  1.00 96.30      B    O  
ATOM   2646  CB  ASP B  75      -4.787 -10.726   2.432  1.00 97.27      B    C  
ATOM   2647  CG  ASP B  75      -4.707  -9.550   1.444  1.00 96.80      B    C  
ATOM   2648  OD1 ASP B  75      -5.374  -8.515   1.670  1.00 94.88      B    O  
ATOM   2649  OD2 ASP B  75      -3.953  -9.645   0.453  1.00 94.38      B    O1-
ATOM   2650  N   THR B  76      -7.132 -12.850   1.378  1.00 97.00      B    N  
ATOM   2651  CA  THR B  76      -7.800 -13.424   0.199  1.00 96.46      B    C  
ATOM   2652  C   THR B  76      -9.218 -13.931   0.450  1.00 96.21      B    C  
ATOM   2653  O   THR B  76      -9.940 -14.197  -0.516  1.00 95.04      B    O  
ATOM   2654  CB  THR B  76      -6.979 -14.554  -0.435  1.00 95.47      B    C  
ATOM   2655  CG2 THR B  76      -5.606 -14.080  -0.903  1.00 91.68      B    C  
ATOM   2656  OG1 THR B  76      -6.792 -15.624   0.451  1.00 92.28      B    O  
ATOM   2657  N   ARG B  77      -9.630 -14.102   1.713  1.00 97.34      B    N  
ATOM   2658  CA  ARG B  77     -10.917 -14.713   2.084  1.00 97.42      B    C  
ATOM   2659  C   ARG B  77     -11.826 -13.822   2.921  1.00 97.45      B    C  
ATOM   2660  O   ARG B  77     -12.896 -14.267   3.312  1.00 96.14      B    O  
ATOM   2661  CB  ARG B  77     -10.687 -16.084   2.734  1.00 97.02      B    C  
ATOM   2662  CG  ARG B  77      -9.918 -17.065   1.835  1.00 95.65      B    C  
ATOM   2663  CD  ARG B  77     -10.741 -17.458   0.607  1.00 93.74      B    C  
ATOM   2664  NE  ARG B  77      -9.952 -18.221  -0.370  1.00 91.46      B    N  
ATOM   2665  CZ  ARG B  77      -9.634 -17.832  -1.591  1.00 89.75      B    C  
ATOM   2666  NH1 ARG B  77      -9.926 -16.650  -2.047  1.00 84.07      B    N1+
ATOM   2667  NH2 ARG B  77      -9.021 -18.640  -2.394  1.00 85.77      B    N  
ATOM   2668  N   ILE B  78     -11.442 -12.577   3.136  1.00 97.92      B    N  
ATOM   2669  CA  ILE B  78     -12.265 -11.554   3.779  1.00 97.98      B    C  
ATOM   2670  C   ILE B  78     -12.452 -10.400   2.793  1.00 97.66      B    C  
ATOM   2671  O   ILE B  78     -11.501  -9.682   2.479  1.00 96.99      B    O  
ATOM   2672  CB  ILE B  78     -11.648 -11.115   5.123  1.00 98.08      B    C  
ATOM   2673  CG1 ILE B  78     -11.460 -12.331   6.069  1.00 97.50      B    C  
ATOM   2674  CG2 ILE B  78     -12.537 -10.047   5.781  1.00 97.50      B    C  
ATOM   2675  CD1 ILE B  78     -10.707 -12.005   7.355  1.00 96.45      B    C  
ATOM   2676  N   SER B  79     -13.674 -10.231   2.295  1.00 97.34      B    N  
ATOM   2677  CA  SER B  79     -13.996  -9.229   1.283  1.00 97.14      B    C  
ATOM   2678  C   SER B  79     -13.895  -7.809   1.841  1.00 96.99      B    C  
ATOM   2679  O   SER B  79     -14.490  -7.486   2.863  1.00 96.25      B    O  
ATOM   2680  CB  SER B  79     -15.403  -9.473   0.739  1.00 96.38      B    C  
ATOM   2681  OG  SER B  79     -15.797  -8.435  -0.147  1.00 92.56      B    O  
ATOM   2682  N   ARG B  80     -13.231  -6.921   1.128  1.00 96.49      B    N  
ATOM   2683  CA  ARG B  80     -13.205  -5.488   1.460  1.00 95.81      B    C  
ATOM   2684  C   ARG B  80     -14.581  -4.834   1.305  1.00 95.58      B    C  
ATOM   2685  O   ARG B  80     -14.912  -3.948   2.074  1.00 94.09      B    O  
ATOM   2686  CB  ARG B  80     -12.194  -4.744   0.577  1.00 95.13      B    C  
ATOM   2687  CG  ARG B  80     -10.755  -5.195   0.829  1.00 93.71      B    C  
ATOM   2688  CD  ARG B  80      -9.781  -4.367  -0.010  1.00 93.27      B    C  
ATOM   2689  NE  ARG B  80      -8.389  -4.791   0.201  1.00 93.48      B    N  
ATOM   2690  CZ  ARG B  80      -7.629  -4.492   1.262  1.00 95.36      B    C  
ATOM   2691  NH1 ARG B  80      -8.039  -3.707   2.213  1.00 89.54      B    N1+
ATOM   2692  NH2 ARG B  80      -6.446  -4.997   1.390  1.00 91.56      B    N  
ATOM   2693  N   ASP B  81     -15.358  -5.276   0.331  1.00 94.57      B    N  
ATOM   2694  CA  ASP B  81     -16.656  -4.666   0.027  1.00 93.45      B    C  
ATOM   2695  C   ASP B  81     -17.720  -4.997   1.090  1.00 93.70      B    C  
ATOM   2696  O   ASP B  81     -18.545  -4.143   1.422  1.00 91.63      B    O  
ATOM   2697  CB  ASP B  81     -17.131  -5.104  -1.364  1.00 91.41      B    C  
ATOM   2698  CG  ASP B  81     -16.342  -4.489  -2.539  1.00 80.54      B    C  
ATOM   2699  OD1 ASP B  81     -15.746  -3.401  -2.368  1.00 73.31      B    O  
ATOM   2700  OD2 ASP B  81     -16.369  -5.090  -3.639  1.00 71.89      B    O1-
ATOM   2701  N   THR B  82     -17.700  -6.224   1.631  1.00 93.81      B    N  
ATOM   2702  CA  THR B  82     -18.746  -6.714   2.549  1.00 93.40      B    C  
ATOM   2703  C   THR B  82     -18.308  -6.822   4.009  1.00 93.55      B    C  
ATOM   2704  O   THR B  82     -19.165  -6.899   4.876  1.00 91.07      B    O  
ATOM   2705  CB  THR B  82     -19.307  -8.072   2.106  1.00 92.35      B    C  
ATOM   2706  CG2 THR B  82     -19.851  -8.022   0.676  1.00 86.54      B    C  
ATOM   2707  OG1 THR B  82     -18.328  -9.075   2.156  1.00 87.53      B    O  
ATOM   2708  N   GLU B  83     -17.013  -6.830   4.292  1.00 95.24      B    N  
ATOM   2709  CA  GLU B  83     -16.448  -7.024   5.630  1.00 95.45      B    C  
ATOM   2710  C   GLU B  83     -15.673  -5.802   6.145  1.00 95.46      B    C  
ATOM   2711  O   GLU B  83     -14.914  -5.901   7.095  1.00 93.22      B    O  
ATOM   2712  CB  GLU B  83     -15.596  -8.309   5.668  1.00 95.11      B    C  
ATOM   2713  CG  GLU B  83     -16.344  -9.569   5.230  1.00 93.50      B    C  
ATOM   2714  CD  GLU B  83     -17.518  -9.905   6.161  1.00 94.20      B    C  
ATOM   2715  OE1 GLU B  83     -18.616 -10.240   5.662  1.00 87.99      B    O  
ATOM   2716  OE2 GLU B  83     -17.357  -9.877   7.399  1.00 90.20      B    O1-
ATOM   2717  N   SER B  84     -15.881  -4.622   5.534  1.00 94.88      B    N  
ATOM   2718  CA  SER B  84     -15.327  -3.360   6.013  1.00 94.31      B    C  
ATOM   2719  C   SER B  84     -16.359  -2.238   6.019  1.00 93.68      B    C  
ATOM   2720  O   SER B  84     -17.252  -2.178   5.172  1.00 90.12      B    O  
ATOM   2721  CB  SER B  84     -14.096  -2.957   5.212  1.00 92.96      B    C  
ATOM   2722  OG  SER B  84     -14.461  -2.247   4.044  1.00 88.64      B    O  
ATOM   2723  N   GLU B  85     -16.207  -1.286   6.941  1.00 92.24      B    N  
ATOM   2724  CA  GLU B  85     -17.151  -0.169   7.102  1.00 91.05      B    C  
ATOM   2725  C   GLU B  85     -17.051   0.882   5.983  1.00 91.45      B    C  
ATOM   2726  O   GLU B  85     -17.984   1.653   5.768  1.00 88.26      B    O  
ATOM   2727  CB  GLU B  85     -16.949   0.474   8.480  1.00 89.13      B    C  
ATOM   2728  CG  GLU B  85     -17.255  -0.501   9.634  1.00 86.27      B    C  
ATOM   2729  CD  GLU B  85     -17.162   0.184  11.000  1.00 85.41      B    C  
ATOM   2730  OE1 GLU B  85     -18.038  -0.040  11.853  1.00 77.20      B    O  
ATOM   2731  OE2 GLU B  85     -16.218   0.966  11.213  1.00 80.47      B    O1-
ATOM   2732  N   ASN B  86     -15.940   0.891   5.234  1.00 91.71      B    N  
ATOM   2733  CA  ASN B  86     -15.685   1.851   4.155  1.00 91.60      B    C  
ATOM   2734  C   ASN B  86     -15.356   1.193   2.801  1.00 92.74      B    C  
ATOM   2735  O   ASN B  86     -14.841   1.862   1.911  1.00 90.05      B    O  
ATOM   2736  CB  ASN B  86     -14.611   2.844   4.621  1.00 89.35      B    C  
ATOM   2737  CG  ASN B  86     -13.201   2.259   4.669  1.00 90.74      B    C  
ATOM   2738  ND2 ASN B  86     -12.220   3.092   4.897  1.00 86.10      B    N  
ATOM   2739  OD1 ASN B  86     -12.982   1.073   4.493  1.00 84.98      B    O  
ATOM   2740  N   SER B  87     -15.636  -0.099   2.630  1.00 91.71      B    N  
ATOM   2741  CA  SER B  87     -15.268  -0.886   1.439  1.00 92.47      B    C  
ATOM   2742  C   SER B  87     -13.751  -0.977   1.170  1.00 93.55      B    C  
ATOM   2743  O   SER B  87     -13.330  -1.177   0.030  1.00 91.06      B    O  
ATOM   2744  CB  SER B  87     -16.042  -0.430   0.189  1.00 90.73      B    C  
ATOM   2745  OG  SER B  87     -17.436  -0.388   0.427  1.00 82.68      B    O  
ATOM   2746  N   TRP B  88     -12.924  -0.829   2.216  1.00 94.70      B    N  
ATOM   2747  CA  TRP B  88     -11.472  -1.004   2.112  1.00 95.52      B    C  
ATOM   2748  C   TRP B  88     -10.840  -1.585   3.372  1.00 95.92      B    C  
ATOM   2749  O   TRP B  88     -10.259  -2.673   3.310  1.00 94.21      B    O  
ATOM   2750  CB  TRP B  88     -10.791   0.322   1.734  1.00 95.10      B    C  
ATOM   2751  CG  TRP B  88      -9.353   0.119   1.346  1.00 94.74      B    C  
ATOM   2752  CD1 TRP B  88      -8.295   0.158   2.172  1.00 91.95      B    C  
ATOM   2753  CD2 TRP B  88      -8.850  -0.287   0.032  1.00 94.41      B    C  
ATOM   2754  CE2 TRP B  88      -7.451  -0.513   0.162  1.00 93.56      B    C  
ATOM   2755  CE3 TRP B  88      -9.437  -0.514  -1.227  1.00 92.46      B    C  
ATOM   2756  NE1 TRP B  88      -7.151  -0.216   1.470  1.00 92.15      B    N  
ATOM   2757  CZ2 TRP B  88      -6.674  -0.988  -0.922  1.00 92.78      B    C  
ATOM   2758  CZ3 TRP B  88      -8.655  -0.966  -2.315  1.00 91.08      B    C  
ATOM   2759  CH2 TRP B  88      -7.295  -1.219  -2.152  1.00 91.68      B    C  
ATOM   2760  N   THR B  89     -10.924  -0.881   4.500  1.00 95.82      B    N  
ATOM   2761  CA  THR B  89     -10.210  -1.210   5.733  1.00 96.09      B    C  
ATOM   2762  C   THR B  89     -10.963  -2.256   6.551  1.00 96.20      B    C  
ATOM   2763  O   THR B  89     -11.982  -1.954   7.166  1.00 95.15      B    O  
ATOM   2764  CB  THR B  89      -9.950   0.044   6.567  1.00 95.30      B    C  
ATOM   2765  CG2 THR B  89      -9.238  -0.232   7.882  1.00 91.09      B    C  
ATOM   2766  OG1 THR B  89      -9.113   0.903   5.813  1.00 90.73      B    O  
ATOM   2767  N   ARG B  90     -10.431  -3.468   6.555  1.00 96.52      B    N  
ATOM   2768  CA  ARG B  90     -10.907  -4.586   7.377  1.00 96.73      B    C  
ATOM   2769  C   ARG B  90     -10.250  -4.543   8.760  1.00 96.77      B    C  
ATOM   2770  O   ARG B  90      -9.156  -4.011   8.906  1.00 96.11      B    O  
ATOM   2771  CB  ARG B  90     -10.617  -5.903   6.655  1.00 96.30      B    C  
ATOM   2772  CG  ARG B  90     -11.250  -5.977   5.256  1.00 95.85      B    C  
ATOM   2773  CD  ARG B  90     -10.680  -7.124   4.413  1.00 95.55      B    C  
ATOM   2774  NE  ARG B  90      -9.275  -6.909   4.066  1.00 95.66      B    N  
ATOM   2775  CZ  ARG B  90      -8.514  -7.698   3.309  1.00 96.90      B    C  
ATOM   2776  NH1 ARG B  90      -8.970  -8.772   2.756  1.00 91.71      B    N1+
ATOM   2777  NH2 ARG B  90      -7.264  -7.406   3.093  1.00 93.21      B    N  
ATOM   2778  N   GLU B  91     -10.904  -5.154   9.742  1.00 97.29      B    N  
ATOM   2779  CA  GLU B  91     -10.398  -5.295  11.110  1.00 97.15      B    C  
ATOM   2780  C   GLU B  91     -10.168  -6.774  11.396  1.00 97.51      B    C  
ATOM   2781  O   GLU B  91     -11.117  -7.566  11.442  1.00 97.17      B    O  
ATOM   2782  CB  GLU B  91     -11.350  -4.642  12.108  1.00 96.08      B    C  
ATOM   2783  CG  GLU B  91     -11.386  -3.120  11.914  1.00 93.05      B    C  
ATOM   2784  CD  GLU B  91     -12.280  -2.429  12.943  1.00 90.06      B    C  
ATOM   2785  OE1 GLU B  91     -11.731  -1.950  13.953  1.00 82.60      B    O  
ATOM   2786  OE2 GLU B  91     -13.492  -2.336  12.686  1.00 83.63      B    O1-
ATOM   2787  N   ILE B  92      -8.890  -7.173  11.497  1.00 97.62      B    N  
ATOM   2788  CA  ILE B  92      -8.496  -8.585  11.540  1.00 98.02      B    C  
ATOM   2789  C   ILE B  92      -7.414  -8.807  12.595  1.00 98.09      B    C  
ATOM   2790  O   ILE B  92      -6.350  -8.185  12.554  1.00 97.85      B    O  
ATOM   2791  CB  ILE B  92      -8.026  -9.086  10.151  1.00 98.06      B    C  
ATOM   2792  CG1 ILE B  92      -9.000  -8.703   9.005  1.00 97.52      B    C  
ATOM   2793  CG2 ILE B  92      -7.837 -10.611  10.214  1.00 97.32      B    C  
ATOM   2794  CD1 ILE B  92      -8.520  -9.075   7.597  1.00 96.48      B    C  
ATOM   2795  N   ASP B  93      -7.663  -9.771  13.481  1.00 98.28      B    N  
ATOM   2796  CA  ASP B  93      -6.696 -10.277  14.436  1.00 98.32      B    C  
ATOM   2797  C   ASP B  93      -6.128 -11.613  13.942  1.00 98.54      B    C  
ATOM   2798  O   ASP B  93      -6.871 -12.510  13.532  1.00 98.22      B    O  
ATOM   2799  CB  ASP B  93      -7.342 -10.422  15.823  1.00 97.87      B    C  
ATOM   2800  CG  ASP B  93      -7.822  -9.099  16.409  1.00 97.25      B    C  
ATOM   2801  OD1 ASP B  93      -7.296  -8.021  16.050  1.00 94.77      B    O  
ATOM   2802  OD2 ASP B  93      -8.704  -9.104  17.293  1.00 94.29      B    O1-
ATOM   2803  N   LEU B  94      -4.803 -11.772  13.986  1.00 98.48      B    N  
ATOM   2804  CA  LEU B  94      -4.102 -12.998  13.611  1.00 98.56      B    C  
ATOM   2805  C   LEU B  94      -3.503 -13.641  14.868  1.00 98.51      B    C  
ATOM   2806  O   LEU B  94      -2.641 -13.042  15.509  1.00 98.12      B    O  
ATOM   2807  CB  LEU B  94      -3.013 -12.719  12.568  1.00 98.48      B    C  
ATOM   2808  CG  LEU B  94      -3.475 -11.997  11.281  1.00 97.97      B    C  
ATOM   2809  CD1 LEU B  94      -2.290 -11.846  10.329  1.00 97.25      B    C  
ATOM   2810  CD2 LEU B  94      -4.580 -12.752  10.546  1.00 97.20      B    C  
ATOM   2811  N   TYR B  95      -3.912 -14.866  15.170  1.00 98.66      B    N  
ATOM   2812  CA  TYR B  95      -3.400 -15.662  16.282  1.00 98.56      B    C  
ATOM   2813  C   TYR B  95      -2.473 -16.743  15.729  1.00 98.56      B    C  
ATOM   2814  O   TYR B  95      -2.922 -17.636  15.013  1.00 97.98      B    O  
ATOM   2815  CB  TYR B  95      -4.557 -16.268  17.079  1.00 98.39      B    C  
ATOM   2816  CG  TYR B  95      -5.457 -15.248  17.755  1.00 98.39      B    C  
ATOM   2817  CD1 TYR B  95      -5.272 -14.935  19.111  1.00 97.68      B    C  
ATOM   2818  CD2 TYR B  95      -6.466 -14.591  17.023  1.00 97.90      B    C  
ATOM   2819  CE1 TYR B  95      -6.079 -13.970  19.732  1.00 97.47      B    C  
ATOM   2820  CE2 TYR B  95      -7.268 -13.616  17.628  1.00 97.53      B    C  
ATOM   2821  CZ  TYR B  95      -7.063 -13.298  18.980  1.00 97.75      B    C  
ATOM   2822  OH  TYR B  95      -7.825 -12.325  19.578  1.00 96.89      B    O  
ATOM   2823  N   VAL B  96      -1.172 -16.656  16.038  1.00 98.35      B    N  
ATOM   2824  CA  VAL B  96      -0.154 -17.548  15.469  1.00 98.43      B    C  
ATOM   2825  C   VAL B  96       0.688 -18.169  16.586  1.00 98.47      B    C  
ATOM   2826  O   VAL B  96       1.262 -17.434  17.388  1.00 98.04      B    O  
ATOM   2827  CB  VAL B  96       0.735 -16.803  14.443  1.00 98.23      B    C  
ATOM   2828  CG1 VAL B  96       1.676 -17.772  13.721  1.00 96.77      B    C  
ATOM   2829  CG2 VAL B  96      -0.111 -16.110  13.364  1.00 96.67      B    C  
ATOM   2830  N   PRO B  97       0.757 -19.515  16.674  1.00 98.23      B    N  
ATOM   2831  CA  PRO B  97       1.703 -20.186  17.547  1.00 98.07      B    C  
ATOM   2832  C   PRO B  97       3.110 -20.095  16.955  1.00 98.15      B    C  
ATOM   2833  O   PRO B  97       3.298 -20.284  15.751  1.00 97.53      B    O  
ATOM   2834  CB  PRO B  97       1.205 -21.629  17.645  1.00 97.21      B    C  
ATOM   2835  CG  PRO B  97       0.525 -21.863  16.301  1.00 94.72      B    C  
ATOM   2836  CD  PRO B  97      -0.009 -20.486  15.912  1.00 97.37      B    C  
ATOM   2837  N   VAL B  98       4.098 -19.804  17.818  1.00 97.91      B    N  
ATOM   2838  CA  VAL B  98       5.503 -19.612  17.445  1.00 97.94      B    C  
ATOM   2839  C   VAL B  98       6.422 -20.291  18.463  1.00 97.61      B    C  
ATOM   2840  O   VAL B  98       6.049 -20.458  19.620  1.00 96.66      B    O  
ATOM   2841  CB  VAL B  98       5.855 -18.119  17.294  1.00 97.59      B    C  
ATOM   2842  CG1 VAL B  98       5.094 -17.470  16.139  1.00 96.54      B    C  
ATOM   2843  CG2 VAL B  98       5.588 -17.311  18.572  1.00 96.03      B    C  
ATOM   2844  N   ALA B  99       7.634 -20.650  18.036  1.00 97.54      B    N  
ATOM   2845  CA  ALA B  99       8.611 -21.324  18.886  1.00 97.01      B    C  
ATOM   2846  C   ALA B  99       9.150 -20.424  20.015  1.00 96.95      B    C  
ATOM   2847  O   ALA B  99       9.330 -20.885  21.135  1.00 95.31      B    O  
ATOM   2848  CB  ALA B  99       9.752 -21.842  18.004  1.00 96.22      B    C  
ATOM   2849  N   ASP B 100       9.352 -19.127  19.739  1.00 96.80      B    N  
ATOM   2850  CA  ASP B 100       9.779 -18.121  20.724  1.00 97.10      B    C  
ATOM   2851  C   ASP B 100       8.751 -16.976  20.815  1.00 97.67      B    C  
ATOM   2852  O   ASP B 100       8.855 -15.962  20.123  1.00 97.21      B    O  
ATOM   2853  CB  ASP B 100      11.200 -17.630  20.401  1.00 96.47      B    C  
ATOM   2854  CG  ASP B 100      11.774 -16.698  21.484  1.00 95.19      B    C  
ATOM   2855  OD1 ASP B 100      11.001 -16.180  22.330  1.00 91.74      B    O  
ATOM   2856  OD2 ASP B 100      13.006 -16.474  21.465  1.00 90.46      B    O1-
ATOM   2857  N   PRO B 101       7.732 -17.106  21.690  1.00 97.71      B    N  
ATOM   2858  CA  PRO B 101       6.722 -16.070  21.842  1.00 97.89      B    C  
ATOM   2859  C   PRO B 101       7.286 -14.712  22.263  1.00 98.17      B    C  
ATOM   2860  O   PRO B 101       6.786 -13.686  21.814  1.00 97.71      B    O  
ATOM   2861  CB  PRO B 101       5.732 -16.607  22.885  1.00 96.77      B    C  
ATOM   2862  CG  PRO B 101       5.895 -18.121  22.782  1.00 94.59      B    C  
ATOM   2863  CD  PRO B 101       7.371 -18.287  22.462  1.00 96.87      B    C  
ATOM   2864  N   ALA B 102       8.318 -14.675  23.110  1.00 98.09      B    N  
ATOM   2865  CA  ALA B 102       8.881 -13.421  23.600  1.00 98.06      B    C  
ATOM   2866  C   ALA B 102       9.516 -12.600  22.460  1.00 98.14      B    C  
ATOM   2867  O   ALA B 102       9.291 -11.391  22.367  1.00 97.45      B    O  
ATOM   2868  CB  ALA B 102       9.892 -13.733  24.710  1.00 97.40      B    C  
ATOM   2869  N   LEU B 103      10.247 -13.271  21.563  1.00 97.86      B    N  
ATOM   2870  CA  LEU B 103      10.809 -12.680  20.355  1.00 97.99      B    C  
ATOM   2871  C   LEU B 103       9.716 -12.053  19.485  1.00 98.23      B    C  
ATOM   2872  O   LEU B 103       9.807 -10.885  19.092  1.00 97.62      B    O  
ATOM   2873  CB  LEU B 103      11.557 -13.788  19.591  1.00 97.30      B    C  
ATOM   2874  CG  LEU B 103      12.204 -13.342  18.273  1.00 96.16      B    C  
ATOM   2875  CD1 LEU B 103      13.336 -12.343  18.504  1.00 94.29      B    C  
ATOM   2876  CD2 LEU B 103      12.757 -14.556  17.528  1.00 94.11      B    C  
ATOM   2877  N   TRP B 104       8.655 -12.803  19.217  1.00 98.46      B    N  
ATOM   2878  CA  TRP B 104       7.575 -12.380  18.321  1.00 98.57      B    C  
ATOM   2879  C   TRP B 104       6.682 -11.291  18.914  1.00 98.52      B    C  
ATOM   2880  O   TRP B 104       6.350 -10.328  18.216  1.00 98.06      B    O  
ATOM   2881  CB  TRP B 104       6.776 -13.609  17.916  1.00 98.50      B    C  
ATOM   2882  CG  TRP B 104       7.441 -14.418  16.847  1.00 98.56      B    C  
ATOM   2883  CD1 TRP B 104       8.178 -15.537  17.031  1.00 98.00      B    C  
ATOM   2884  CD2 TRP B 104       7.444 -14.155  15.415  1.00 98.43      B    C  
ATOM   2885  CE2 TRP B 104       8.196 -15.183  14.784  1.00 98.16      B    C  
ATOM   2886  CE3 TRP B 104       6.867 -13.161  14.595  1.00 98.17      B    C  
ATOM   2887  NE1 TRP B 104       8.630 -15.998  15.801  1.00 97.85      B    N  
ATOM   2888  CZ2 TRP B 104       8.363 -15.234  13.383  1.00 97.71      B    C  
ATOM   2889  CZ3 TRP B 104       7.042 -13.208  13.203  1.00 97.37      B    C  
ATOM   2890  CH2 TRP B 104       7.779 -14.236  12.602  1.00 97.26      B    C  
ATOM   2891  N   ILE B 105       6.336 -11.374  20.214  1.00 98.23      B    N  
ATOM   2892  CA  ILE B 105       5.533 -10.355  20.904  1.00 98.08      B    C  
ATOM   2893  C   ILE B 105       6.215  -8.987  20.823  1.00 97.87      B    C  
ATOM   2894  O   ILE B 105       5.554  -7.977  20.557  1.00 97.11      B    O  
ATOM   2895  CB  ILE B 105       5.266 -10.783  22.371  1.00 97.71      B    C  
ATOM   2896  CG1 ILE B 105       4.247 -11.951  22.400  1.00 95.71      B    C  
ATOM   2897  CG2 ILE B 105       4.728  -9.613  23.221  1.00 95.67      B    C  
ATOM   2898  CD1 ILE B 105       4.210 -12.699  23.736  1.00 92.16      B    C  
ATOM   2899  N   ALA B 106       7.544  -8.937  20.952  1.00 98.00      B    N  
ATOM   2900  CA  ALA B 106       8.305  -7.695  20.822  1.00 97.65      B    C  
ATOM   2901  C   ALA B 106       8.162  -7.046  19.430  1.00 97.50      B    C  
ATOM   2902  O   ALA B 106       8.381  -5.840  19.291  1.00 96.11      B    O  
ATOM   2903  CB  ALA B 106       9.767  -7.988  21.164  1.00 96.84      B    C  
ATOM   2904  N   THR B 107       7.785  -7.793  18.395  1.00 97.80      B    N  
ATOM   2905  CA  THR B 107       7.609  -7.300  17.022  1.00 97.63      B    C  
ATOM   2906  C   THR B 107       6.167  -6.946  16.648  1.00 97.82      B    C  
ATOM   2907  O   THR B 107       5.950  -6.352  15.598  1.00 96.93      B    O  
ATOM   2908  CB  THR B 107       8.192  -8.266  15.977  1.00 96.21      B    C  
ATOM   2909  CG2 THR B 107       9.623  -8.704  16.273  1.00 86.19      B    C  
ATOM   2910  OG1 THR B 107       7.399  -9.414  15.834  1.00 87.72      B    O  
ATOM   2911  N   SER B 108       5.188  -7.262  17.513  1.00 98.04      B    N  
ATOM   2912  CA  SER B 108       3.758  -7.178  17.175  1.00 97.83      B    C  
ATOM   2913  C   SER B 108       3.323  -5.800  16.659  1.00 97.88      B    C  
ATOM   2914  O   SER B 108       2.712  -5.712  15.594  1.00 97.09      B    O  
ATOM   2915  CB  SER B 108       2.897  -7.559  18.389  1.00 96.83      B    C  
ATOM   2916  OG  SER B 108       3.139  -8.901  18.756  1.00 84.02      B    O  
ATOM   2917  N   ASP B 109       3.692  -4.717  17.348  1.00 97.50      B    N  
ATOM   2918  CA  ASP B 109       3.315  -3.353  16.942  1.00 97.07      B    C  
ATOM   2919  C   ASP B 109       3.971  -2.918  15.622  1.00 97.38      B    C  
ATOM   2920  O   ASP B 109       3.359  -2.256  14.775  1.00 96.62      B    O  
ATOM   2921  CB  ASP B 109       3.707  -2.352  18.045  1.00 95.73      B    C  
ATOM   2922  CG  ASP B 109       2.896  -2.500  19.328  1.00 90.27      B    C  
ATOM   2923  OD1 ASP B 109       1.780  -3.051  19.261  1.00 84.84      B    O  
ATOM   2924  OD2 ASP B 109       3.404  -2.025  20.366  1.00 84.22      B    O1-
ATOM   2925  N   MET B 110       5.231  -3.318  15.423  1.00 97.29      B    N  
ATOM   2926  CA  MET B 110       5.952  -3.057  14.182  1.00 97.34      B    C  
ATOM   2927  C   MET B 110       5.320  -3.816  13.007  1.00 97.71      B    C  
ATOM   2928  O   MET B 110       5.142  -3.260  11.920  1.00 97.13      B    O  
ATOM   2929  CB  MET B 110       7.423  -3.449  14.382  1.00 96.07      B    C  
ATOM   2930  CG  MET B 110       8.221  -3.240  13.095  1.00 92.06      B    C  
ATOM   2931  SD  MET B 110       9.835  -4.043  13.127  1.00 88.93      B    S  
ATOM   2932  CE  MET B 110      10.108  -4.072  11.357  1.00 79.97      B    C  
ATOM   2933  N   LEU B 111       4.939  -5.072  13.220  1.00 97.95      B    N  
ATOM   2934  CA  LEU B 111       4.227  -5.862  12.226  1.00 98.15      B    C  
ATOM   2935  C   LEU B 111       2.862  -5.254  11.905  1.00 98.21      B    C  
ATOM   2936  O   LEU B 111       2.561  -5.049  10.730  1.00 97.86      B    O  
ATOM   2937  CB  LEU B 111       4.085  -7.308  12.735  1.00 97.73      B    C  
ATOM   2938  CG  LEU B 111       5.312  -8.184  12.433  1.00 94.90      B    C  
ATOM   2939  CD1 LEU B 111       5.257  -9.459  13.267  1.00 94.01      B    C  
ATOM   2940  CD2 LEU B 111       5.334  -8.575  10.954  1.00 93.53      B    C  
ATOM   2941  N   ALA B 112       2.080  -4.890  12.914  1.00 98.06      B    N  
ATOM   2942  CA  ALA B 112       0.765  -4.287  12.731  1.00 97.81      B    C  
ATOM   2943  C   ALA B 112       0.844  -2.994  11.899  1.00 97.69      B    C  
ATOM   2944  O   ALA B 112       0.096  -2.827  10.930  1.00 97.07      B    O  
ATOM   2945  CB  ALA B 112       0.151  -4.037  14.112  1.00 97.37      B    C  
ATOM   2946  N   SER B 113       1.790  -2.105  12.216  1.00 97.30      B    N  
ATOM   2947  CA  SER B 113       1.992  -0.860  11.460  1.00 96.90      B    C  
ATOM   2948  C   SER B 113       2.526  -1.104  10.043  1.00 97.21      B    C  
ATOM   2949  O   SER B 113       2.049  -0.482   9.088  1.00 96.70      B    O  
ATOM   2950  CB  SER B 113       2.911   0.092  12.237  1.00 95.72      B    C  
ATOM   2951  OG  SER B 113       4.146  -0.510  12.523  1.00 78.47      B    O  
ATOM   2952  N   THR B 114       3.445  -2.055   9.865  1.00 97.47      B    N  
ATOM   2953  CA  THR B 114       3.981  -2.433   8.548  1.00 97.66      B    C  
ATOM   2954  C   THR B 114       2.901  -3.030   7.648  1.00 97.79      B    C  
ATOM   2955  O   THR B 114       2.783  -2.655   6.481  1.00 97.44      B    O  
ATOM   2956  CB  THR B 114       5.147  -3.423   8.703  1.00 97.64      B    C  
ATOM   2957  CG2 THR B 114       5.768  -3.820   7.365  1.00 95.97      B    C  
ATOM   2958  OG1 THR B 114       6.170  -2.830   9.462  1.00 95.72      B    O  
ATOM   2959  N   LEU B 115       2.067  -3.916   8.188  1.00 97.86      B    N  
ATOM   2960  CA  LEU B 115       0.955  -4.524   7.460  1.00 97.93      B    C  
ATOM   2961  C   LEU B 115      -0.151  -3.508   7.160  1.00 97.73      B    C  
ATOM   2962  O   LEU B 115      -0.704  -3.532   6.062  1.00 97.24      B    O  
ATOM   2963  CB  LEU B 115       0.417  -5.732   8.241  1.00 98.07      B    C  
ATOM   2964  CG  LEU B 115       1.393  -6.925   8.346  1.00 97.63      B    C  
ATOM   2965  CD1 LEU B 115       0.736  -8.033   9.161  1.00 96.86      B    C  
ATOM   2966  CD2 LEU B 115       1.786  -7.487   6.978  1.00 96.48      B    C  
ATOM   2967  N   LYS B 116      -0.421  -2.574   8.068  1.00 97.60      B    N  
ATOM   2968  CA  LYS B 116      -1.334  -1.451   7.817  1.00 97.29      B    C  
ATOM   2969  C   LYS B 116      -0.843  -0.581   6.654  1.00 97.26      B    C  
ATOM   2970  O   LYS B 116      -1.638  -0.211   5.791  1.00 96.40      B    O  
ATOM   2971  CB  LYS B 116      -1.503  -0.630   9.101  1.00 96.18      B    C  
ATOM   2972  CG  LYS B 116      -2.597   0.438   8.943  1.00 92.12      B    C  
ATOM   2973  CD  LYS B 116      -2.744   1.293  10.205  1.00 86.23      B    C  
ATOM   2974  CE  LYS B 116      -3.862   2.299   9.971  1.00 78.45      B    C  
ATOM   2975  NZ  LYS B 116      -3.901   3.375  10.988  1.00 69.89      B    N1+
ATOM   2976  N   PHE B 117       0.453  -0.294   6.570  1.00 96.80      B    N  
ATOM   2977  CA  PHE B 117       1.034   0.406   5.425  1.00 96.75      B    C  
ATOM   2978  C   PHE B 117       0.851  -0.386   4.123  1.00 96.91      B    C  
ATOM   2979  O   PHE B 117       0.459   0.182   3.104  1.00 96.35      B    O  
ATOM   2980  CB  PHE B 117       2.511   0.707   5.690  1.00 96.48      B    C  
ATOM   2981  CG  PHE B 117       3.199   1.352   4.503  1.00 96.77      B    C  
ATOM   2982  CD1 PHE B 117       3.972   0.573   3.617  1.00 95.90      B    C  
ATOM   2983  CD2 PHE B 117       3.044   2.726   4.258  1.00 95.90      B    C  
ATOM   2984  CE1 PHE B 117       4.585   1.166   2.503  1.00 95.36      B    C  
ATOM   2985  CE2 PHE B 117       3.663   3.323   3.145  1.00 95.22      B    C  
ATOM   2986  CZ  PHE B 117       4.434   2.544   2.267  1.00 95.90      B    C  
ATOM   2987  N   LEU B 118       1.095  -1.701   4.165  1.00 97.23      B    N  
ATOM   2988  CA  LEU B 118       1.036  -2.580   3.002  1.00 97.21      B    C  
ATOM   2989  C   LEU B 118      -0.390  -2.735   2.446  1.00 97.10      B    C  
ATOM   2990  O   LEU B 118      -0.589  -2.722   1.227  1.00 96.35      B    O  
ATOM   2991  CB  LEU B 118       1.640  -3.932   3.404  1.00 97.22      B    C  
ATOM   2992  CG  LEU B 118       1.686  -4.974   2.267  1.00 96.96      B    C  
ATOM   2993  CD1 LEU B 118       2.614  -4.535   1.131  1.00 96.30      B    C  
ATOM   2994  CD2 LEU B 118       2.173  -6.309   2.823  1.00 96.04      B    C  
ATOM   2995  N   THR B 119      -1.386  -2.916   3.331  1.00 97.12      B    N  
ATOM   2996  CA  THR B 119      -2.731  -3.354   2.943  1.00 96.96      B    C  
ATOM   2997  C   THR B 119      -3.826  -2.310   3.170  1.00 96.33      B    C  
ATOM   2998  O   THR B 119      -4.874  -2.379   2.531  1.00 94.84      B    O  
ATOM   2999  CB  THR B 119      -3.122  -4.657   3.648  1.00 96.79      B    C  
ATOM   3000  CG2 THR B 119      -2.073  -5.755   3.538  1.00 94.88      B    C  
ATOM   3001  OG1 THR B 119      -3.370  -4.418   5.009  1.00 94.71      B    O  
ATOM   3002  N   GLY B 120      -3.602  -1.333   4.049  1.00 96.47      B    N  
ATOM   3003  CA  GLY B 120      -4.612  -0.376   4.495  1.00 96.00      B    C  
ATOM   3004  C   GLY B 120      -5.618  -0.939   5.498  1.00 96.28      B    C  
ATOM   3005  O   GLY B 120      -6.618  -0.274   5.781  1.00 95.06      B    O  
ATOM   3006  N   ASP B 121      -5.386  -2.143   6.019  1.00 96.79      B    N  
ATOM   3007  CA  ASP B 121      -6.237  -2.799   7.013  1.00 96.92      B    C  
ATOM   3008  C   ASP B 121      -5.692  -2.591   8.431  1.00 97.04      B    C  
ATOM   3009  O   ASP B 121      -4.506  -2.322   8.632  1.00 96.57      B    O  
ATOM   3010  CB  ASP B 121      -6.365  -4.290   6.692  1.00 97.01      B    C  
ATOM   3011  CG  ASP B 121      -6.906  -4.542   5.289  1.00 97.04      B    C  
ATOM   3012  OD1 ASP B 121      -8.060  -4.179   4.991  1.00 94.60      B    O  
ATOM   3013  OD2 ASP B 121      -6.183  -5.128   4.446  1.00 94.70      B    O1-
ATOM   3014  N   ARG B 122      -6.560  -2.778   9.426  1.00 97.08      B    N  
ATOM   3015  CA  ARG B 122      -6.199  -2.764  10.842  1.00 96.99      B    C  
ATOM   3016  C   ARG B 122      -5.900  -4.185  11.292  1.00 97.44      B    C  
ATOM   3017  O   ARG B 122      -6.798  -5.024  11.373  1.00 96.98      B    O  
ATOM   3018  CB  ARG B 122      -7.314  -2.130  11.670  1.00 96.06      B    C  
ATOM   3019  CG  ARG B 122      -7.542  -0.642  11.296  1.00 92.74      B    C  
ATOM   3020  CD  ARG B 122      -8.710  -0.045  12.064  1.00 87.27      B    C  
ATOM   3021  NE  ARG B 122      -8.476  -0.028  13.510  1.00 81.67      B    N  
ATOM   3022  CZ  ARG B 122      -8.252   1.014  14.293  1.00 75.44      B    C  
ATOM   3023  NH1 ARG B 122      -8.148   2.222  13.830  1.00 66.47      B    N1+
ATOM   3024  NH2 ARG B 122      -8.151   0.861  15.566  1.00 69.25      B    N  
ATOM   3025  N   TRP B 123      -4.631  -4.449  11.579  1.00 97.57      B    N  
ATOM   3026  CA  TRP B 123      -4.141  -5.743  12.029  1.00 97.85      B    C  
ATOM   3027  C   TRP B 123      -3.774  -5.686  13.508  1.00 97.66      B    C  
ATOM   3028  O   TRP B 123      -3.152  -4.714  13.954  1.00 97.02      B    O  
ATOM   3029  CB  TRP B 123      -2.942  -6.169  11.185  1.00 97.92      B    C  
ATOM   3030  CG  TRP B 123      -3.205  -6.239   9.705  1.00 98.14      B    C  
ATOM   3031  CD1 TRP B 123      -2.959  -5.245   8.821  1.00 97.25      B    C  
ATOM   3032  CD2 TRP B 123      -3.816  -7.319   8.948  1.00 98.13      B    C  
ATOM   3033  CE2 TRP B 123      -3.896  -6.907   7.588  1.00 97.96      B    C  
ATOM   3034  CE3 TRP B 123      -4.302  -8.605   9.280  1.00 97.95      B    C  
ATOM   3035  NE1 TRP B 123      -3.363  -5.642   7.558  1.00 97.49      B    N  
ATOM   3036  CZ2 TRP B 123      -4.447  -7.740   6.587  1.00 97.75      B    C  
ATOM   3037  CZ3 TRP B 123      -4.848  -9.438   8.274  1.00 97.48      B    C  
ATOM   3038  CH2 TRP B 123      -4.924  -9.005   6.948  1.00 97.44      B    C  
ATOM   3039  N   ARG B 124      -4.078  -6.753  14.247  1.00 97.88      B    N  
ATOM   3040  CA  ARG B 124      -3.439  -7.094  15.521  1.00 97.79      B    C  
ATOM   3041  C   ARG B 124      -2.830  -8.487  15.398  1.00 98.12      B    C  
ATOM   3042  O   ARG B 124      -3.406  -9.362  14.760  1.00 97.89      B    O  
ATOM   3043  CB  ARG B 124      -4.427  -6.987  16.688  1.00 96.95      B    C  
ATOM   3044  CG  ARG B 124      -4.928  -5.545  16.892  1.00 95.65      B    C  
ATOM   3045  CD  ARG B 124      -5.878  -5.403  18.090  1.00 94.15      B    C  
ATOM   3046  NE  ARG B 124      -7.162  -6.080  17.851  1.00 92.39      B    N  
ATOM   3047  CZ  ARG B 124      -8.275  -5.987  18.569  1.00 92.92      B    C  
ATOM   3048  NH1 ARG B 124      -8.344  -5.255  19.641  1.00 87.18      B    N1+
ATOM   3049  NH2 ARG B 124      -9.333  -6.633  18.214  1.00 88.20      B    N  
ATOM   3050  N   LEU B 125      -1.640  -8.671  15.958  1.00 98.22      B    N  
ATOM   3051  CA  LEU B 125      -0.921  -9.933  15.907  1.00 98.30      B    C  
ATOM   3052  C   LEU B 125      -0.725 -10.453  17.324  1.00 98.30      B    C  
ATOM   3053  O   LEU B 125      -0.119  -9.774  18.159  1.00 97.54      B    O  
ATOM   3054  CB  LEU B 125       0.419  -9.773  15.170  1.00 97.89      B    C  
ATOM   3055  CG  LEU B 125       0.241  -9.390  13.689  1.00 95.52      B    C  
ATOM   3056  CD1 LEU B 125       0.640  -7.935  13.433  1.00 88.51      B    C  
ATOM   3057  CD2 LEU B 125       1.089 -10.285  12.801  1.00 89.30      B    C  
ATOM   3058  N   ILE B 126      -1.251 -11.646  17.576  1.00 98.46      B    N  
ATOM   3059  CA  ILE B 126      -1.214 -12.308  18.869  1.00 98.31      B    C  
ATOM   3060  C   ILE B 126      -0.382 -13.572  18.701  1.00 98.32      B    C  
ATOM   3061  O   ILE B 126      -0.807 -14.537  18.066  1.00 97.92      B    O  
ATOM   3062  CB  ILE B 126      -2.624 -12.592  19.409  1.00 97.93      B    C  
ATOM   3063  CG1 ILE B 126      -3.516 -11.329  19.502  1.00 95.71      B    C  
ATOM   3064  CG2 ILE B 126      -2.496 -13.222  20.813  1.00 95.53      B    C  
ATOM   3065  CD1 ILE B 126      -4.240 -10.935  18.212  1.00 87.42      B    C  
ATOM   3066  N   PHE B 127       0.826 -13.551  19.258  1.00 98.34      B    N  
ATOM   3067  CA  PHE B 127       1.723 -14.692  19.271  1.00 98.31      B    C  
ATOM   3068  C   PHE B 127       1.565 -15.464  20.564  1.00 98.04      B    C  
ATOM   3069  O   PHE B 127       1.498 -14.882  21.650  1.00 97.28      B    O  
ATOM   3070  CB  PHE B 127       3.153 -14.213  19.034  1.00 98.36      B    C  
ATOM   3071  CG  PHE B 127       3.327 -13.498  17.710  1.00 98.60      B    C  
ATOM   3072  CD1 PHE B 127       3.281 -14.223  16.506  1.00 98.27      B    C  
ATOM   3073  CD2 PHE B 127       3.493 -12.101  17.673  1.00 98.24      B    C  
ATOM   3074  CE1 PHE B 127       3.434 -13.568  15.273  1.00 98.04      B    C  
ATOM   3075  CE2 PHE B 127       3.640 -11.437  16.444  1.00 98.03      B    C  
ATOM   3076  CZ  PHE B 127       3.613 -12.172  15.243  1.00 98.27      B    C  
ATOM   3077  N   ARG B 128       1.508 -16.780  20.455  1.00 97.69      B    N  
ATOM   3078  CA  ARG B 128       1.345 -17.709  21.576  1.00 97.17      B    C  
ATOM   3079  C   ARG B 128       2.362 -18.839  21.480  1.00 97.29      B    C  
ATOM   3080  O   ARG B 128       2.959 -19.040  20.426  1.00 96.41      B    O  
ATOM   3081  CB  ARG B 128      -0.105 -18.212  21.623  1.00 94.59      B    C  
ATOM   3082  CG  ARG B 128      -0.514 -19.001  20.365  1.00 89.85      B    C  
ATOM   3083  CD  ARG B 128      -1.984 -19.405  20.437  1.00 90.69      B    C  
ATOM   3084  NE  ARG B 128      -2.384 -20.134  19.219  1.00 90.40      B    N  
ATOM   3085  CZ  ARG B 128      -2.467 -21.448  19.057  1.00 93.17      B    C  
ATOM   3086  NH1 ARG B 128      -2.200 -22.303  19.996  1.00 83.64      B    N1+
ATOM   3087  NH2 ARG B 128      -2.827 -21.915  17.918  1.00 85.86      B    N  
ATOM   3088  N   GLU B 129       2.545 -19.581  22.578  1.00 96.83      B    N  
ATOM   3089  CA  GLU B 129       3.366 -20.785  22.560  1.00 96.56      B    C  
ATOM   3090  C   GLU B 129       2.819 -21.803  21.554  1.00 96.85      B    C  
ATOM   3091  O   GLU B 129       1.607 -21.875  21.304  1.00 95.83      B    O  
ATOM   3092  CB  GLU B 129       3.467 -21.383  23.970  1.00 94.96      B    C  
ATOM   3093  CG  GLU B 129       4.252 -20.459  24.914  1.00 82.91      B    C  
ATOM   3094  CD  GLU B 129       4.392 -20.969  26.350  1.00 77.51      B    C  
ATOM   3095  OE1 GLU B 129       5.070 -20.266  27.142  1.00 69.49      B    O  
ATOM   3096  OE2 GLU B 129       3.815 -22.024  26.682  1.00 68.62      B    O1-
ATOM   3097  N   ARG B 130       3.706 -22.599  20.977  1.00 96.32      B    N  
ATOM   3098  CA  ARG B 130       3.315 -23.782  20.213  1.00 96.10      B    C  
ATOM   3099  C   ARG B 130       2.624 -24.788  21.152  1.00 95.88      B    C  
ATOM   3100  O   ARG B 130       2.913 -24.796  22.351  1.00 94.46      B    O  
ATOM   3101  CB  ARG B 130       4.527 -24.409  19.516  1.00 95.25      B    C  
ATOM   3102  CG  ARG B 130       5.025 -23.568  18.327  1.00 93.14      B    C  
ATOM   3103  CD  ARG B 130       6.142 -24.322  17.611  1.00 92.93      B    C  
ATOM   3104  NE  ARG B 130       6.680 -23.601  16.450  1.00 93.19      B    N  
ATOM   3105  CZ  ARG B 130       7.725 -23.986  15.730  1.00 94.40      B    C  
ATOM   3106  NH1 ARG B 130       8.378 -25.075  15.998  1.00 90.06      B    N1+
ATOM   3107  NH2 ARG B 130       8.136 -23.271  14.733  1.00 88.93      B    N  
ATOM   3108  N   PRO B 131       1.749 -25.661  20.634  1.00 95.51      B    N  
ATOM   3109  CA  PRO B 131       1.260 -26.811  21.386  1.00 94.62      B    C  
ATOM   3110  C   PRO B 131       2.426 -27.662  21.902  1.00 93.96      B    C  
ATOM   3111  O   PRO B 131       3.454 -27.774  21.244  1.00 91.01      B    O  
ATOM   3112  CB  PRO B 131       0.373 -27.582  20.412  1.00 93.08      B    C  
ATOM   3113  CG  PRO B 131      -0.050 -26.530  19.396  1.00 91.43      B    C  
ATOM   3114  CD  PRO B 131       1.174 -25.622  19.305  1.00 94.51      B    C  
ATOM   3115  N   LEU B 132       2.261 -28.284  23.085  1.00 91.97      B    N  
ATOM   3116  CA  LEU B 132       3.329 -29.015  23.787  1.00 89.79      B    C  
ATOM   3117  C   LEU B 132       3.944 -30.178  22.992  1.00 88.22      B    C  
ATOM   3118  O   LEU B 132       5.061 -30.591  23.270  1.00 78.73      B    O  
ATOM   3119  CB  LEU B 132       2.756 -29.564  25.108  1.00 86.31      B    C  
ATOM   3120  CG  LEU B 132       2.488 -28.512  26.192  1.00 77.35      B    C  
ATOM   3121  CD1 LEU B 132       1.687 -29.159  27.335  1.00 71.06      B    C  
ATOM   3122  CD2 LEU B 132       3.778 -27.964  26.790  1.00 70.13      B    C  
ATOM   3123  N   ASP B 133       3.196 -30.731  22.048  1.00 87.97      B    N  
ATOM   3124  CA  ASP B 133       3.588 -31.843  21.187  1.00 86.95      B    C  
ATOM   3125  C   ASP B 133       4.220 -31.387  19.860  1.00 88.10      B    C  
ATOM   3126  O   ASP B 133       4.560 -32.225  19.020  1.00 82.28      B    O  
ATOM   3127  CB  ASP B 133       2.366 -32.756  20.972  1.00 81.57      B    C  
ATOM   3128  CG  ASP B 133       1.139 -32.057  20.374  1.00 72.07      B    C  
ATOM   3129  OD1 ASP B 133       0.771 -30.964  20.850  1.00 62.43      B    O  
ATOM   3130  OD2 ASP B 133       0.467 -32.663  19.519  1.00 65.25      B    O1-
ATOM   3131  N   ILE B 134       4.391 -30.080  19.656  1.00 89.09      B    N  
ATOM   3132  CA  ILE B 134       4.952 -29.490  18.438  1.00 88.50      B    C  
ATOM   3133  C   ILE B 134       6.223 -28.705  18.788  1.00 87.50      B    C  
ATOM   3134  O   ILE B 134       6.158 -27.515  19.106  1.00 82.01      B    O  
ATOM   3135  CB  ILE B 134       3.904 -28.609  17.720  1.00 86.68      B    C  
ATOM   3136  CG1 ILE B 134       2.557 -29.314  17.474  1.00 84.15      B    C  
ATOM   3137  CG2 ILE B 134       4.473 -28.085  16.392  1.00 83.43      B    C  
ATOM   3138  CD1 ILE B 134       2.604 -30.550  16.568  1.00 77.28      B    C  
ATOM   3139  N   ASP B 135       7.372 -29.354  18.670  1.00 86.81      B    N  
ATOM   3140  CA  ASP B 135       8.683 -28.744  18.906  1.00 85.10      B    C  
ATOM   3141  C   ASP B 135       9.329 -28.256  17.597  1.00 86.30      B    C  
ATOM   3142  O   ASP B 135       9.551 -27.057  17.412  1.00 79.61      B    O  
ATOM   3143  CB  ASP B 135       9.595 -29.723  19.657  1.00 78.85      B    C  
ATOM   3144  CG  ASP B 135       9.252 -29.880  21.143  1.00 70.35      B    C  
ATOM   3145  OD1 ASP B 135       8.701 -28.926  21.735  1.00 62.09      B    O  
ATOM   3146  OD2 ASP B 135       9.595 -30.947  21.690  1.00 62.15      B    O1-
ATOM   3147  N   GLU B 136       9.598 -29.161  16.661  1.00 90.28      B    N  
ATOM   3148  CA  GLU B 136      10.255 -28.876  15.379  1.00 90.43      B    C  
ATOM   3149  C   GLU B 136       9.291 -29.065  14.208  1.00 91.73      B    C  
ATOM   3150  O   GLU B 136       8.656 -30.102  14.046  1.00 88.58      B    O  
ATOM   3151  CB  GLU B 136      11.514 -29.741  15.200  1.00 86.38      B    C  
ATOM   3152  CG  GLU B 136      12.656 -29.348  16.148  1.00 75.38      B    C  
ATOM   3153  CD  GLU B 136      13.945 -30.163  15.933  1.00 71.65      B    C  
ATOM   3154  OE1 GLU B 136      14.974 -29.827  16.575  1.00 64.37      B    O  
ATOM   3155  OE2 GLU B 136      13.938 -31.140  15.142  1.00 65.17      B    O1-
ATOM   3156  N   LEU B 137       9.221 -28.055  13.339  1.00 93.28      B    N  
ATOM   3157  CA  LEU B 137       8.469 -28.071  12.081  1.00 93.70      B    C  
ATOM   3158  C   LEU B 137       9.373 -28.159  10.846  1.00 93.66      B    C  
ATOM   3159  O   LEU B 137       8.891 -28.457   9.750  1.00 90.19      B    O  
ATOM   3160  CB  LEU B 137       7.568 -26.832  12.018  1.00 93.55      B    C  
ATOM   3161  CG  LEU B 137       6.461 -26.770  13.090  1.00 94.02      B    C  
ATOM   3162  CD1 LEU B 137       5.722 -25.437  12.988  1.00 92.25      B    C  
ATOM   3163  CD2 LEU B 137       5.433 -27.895  12.910  1.00 92.20      B    C  
ATOM   3164  N   SER B 138      10.670 -27.914  11.019  1.00 93.12      B    N  
ATOM   3165  CA  SER B 138      11.707 -28.039   9.999  1.00 92.56      B    C  
ATOM   3166  C   SER B 138      12.714 -29.117  10.403  1.00 91.75      B    C  
ATOM   3167  O   SER B 138      13.764 -28.805  10.958  1.00 87.18      B    O  
ATOM   3168  CB  SER B 138      12.389 -26.691   9.789  1.00 91.09      B    C  
ATOM   3169  OG  SER B 138      13.349 -26.799   8.753  1.00 86.81      B    O  
ATOM   3170  N   PRO B 139      12.421 -30.401  10.141  1.00 89.02      B    N  
ATOM   3171  CA  PRO B 139      13.331 -31.475  10.497  1.00 87.02      B    C  
ATOM   3172  C   PRO B 139      14.636 -31.387   9.699  1.00 88.59      B    C  
ATOM   3173  O   PRO B 139      14.684 -30.862   8.586  1.00 84.80      B    O  
ATOM   3174  CB  PRO B 139      12.561 -32.766  10.213  1.00 82.90      B    C  
ATOM   3175  CG  PRO B 139      11.612 -32.363   9.092  1.00 79.82      B    C  
ATOM   3176  CD  PRO B 139      11.259 -30.917   9.440  1.00 83.68      B    C  
ATOM   3177  N   THR B 140      15.711 -31.955  10.259  1.00 88.62      B    N  
ATOM   3178  CA  THR B 140      16.989 -32.073   9.561  1.00 88.86      B    C  
ATOM   3179  C   THR B 140      16.809 -32.870   8.262  1.00 89.95      B    C  
ATOM   3180  O   THR B 140      16.224 -33.953   8.309  1.00 85.96      B    O  
ATOM   3181  CB  THR B 140      18.040 -32.756  10.441  1.00 84.73      B    C  
ATOM   3182  CG2 THR B 140      19.445 -32.671   9.844  1.00 72.91      B    C  
ATOM   3183  OG1 THR B 140      18.107 -32.131  11.705  1.00 74.95      B    O  
ATOM   3184  N   PRO B 141      17.335 -32.406   7.124  1.00 88.52      B    N  
ATOM   3185  CA  PRO B 141      17.213 -33.123   5.864  1.00 88.71      B    C  
ATOM   3186  C   PRO B 141      17.911 -34.484   5.911  1.00 89.93      B    C  
ATOM   3187  O   PRO B 141      19.038 -34.595   6.387  1.00 86.45      B    O  
ATOM   3188  CB  PRO B 141      17.847 -32.223   4.799  1.00 85.35      B    C  
ATOM   3189  CG  PRO B 141      17.871 -30.834   5.428  1.00 82.94      B    C  
ATOM   3190  CD  PRO B 141      17.989 -31.126   6.921  1.00 85.26      B    C  
ATOM   3191  N   GLU B 142      17.276 -35.499   5.340  1.00 88.55      B    N  
ATOM   3192  CA  GLU B 142      17.903 -36.814   5.154  1.00 88.55      B    C  
ATOM   3193  C   GLU B 142      18.916 -36.814   3.993  1.00 89.48      B    C  
ATOM   3194  O   GLU B 142      19.860 -37.593   3.973  1.00 83.09      B    O  
ATOM   3195  CB  GLU B 142      16.824 -37.878   4.889  1.00 84.42      B    C  
ATOM   3196  CG  GLU B 142      15.849 -38.072   6.061  1.00 76.41      B    C  
ATOM   3197  CD  GLU B 142      14.881 -39.249   5.850  1.00 70.06      B    C  
ATOM   3198  OE1 GLU B 142      14.166 -39.602   6.825  1.00 62.41      B    O  
ATOM   3199  OE2 GLU B 142      14.857 -39.831   4.740  1.00 65.12      B    O1-
ATOM   3200  N   SER B 143      18.706 -35.915   3.022  1.00 86.99      B    N  
ATOM   3201  CA  SER B 143      19.547 -35.781   1.841  1.00 87.56      B    C  
ATOM   3202  C   SER B 143      20.807 -34.968   2.145  1.00 89.58      B    C  
ATOM   3203  O   SER B 143      20.784 -33.977   2.873  1.00 85.48      B    O  
ATOM   3204  CB  SER B 143      18.752 -35.143   0.699  1.00 81.95      B    C  
ATOM   3205  OG  SER B 143      17.701 -36.011   0.327  1.00 72.47      B    O  
ATOM   3206  N   LEU B 144      21.936 -35.360   1.520  1.00 90.75      B    N  
ATOM   3207  CA  LEU B 144      23.128 -34.522   1.498  1.00 91.13      B    C  
ATOM   3208  C   LEU B 144      22.843 -33.230   0.733  1.00 92.23      B    C  
ATOM   3209  O   LEU B 144      22.143 -33.238  -0.280  1.00 88.15      B    O  
ATOM   3210  CB  LEU B 144      24.292 -35.286   0.851  1.00 87.91      B    C  
ATOM   3211  CG  LEU B 144      24.897 -36.373   1.765  1.00 77.78      B    C  
ATOM   3212  CD1 LEU B 144      25.761 -37.324   0.931  1.00 71.60      B    C  
ATOM   3213  CD2 LEU B 144      25.783 -35.771   2.850  1.00 71.34      B    C  
ATOM   3214  N   ARG B 145      23.453 -32.124   1.173  1.00 90.86      B    N  
ATOM   3215  CA  ARG B 145      23.357 -30.844   0.477  1.00 91.90      B    C  
ATOM   3216  C   ARG B 145      23.944 -30.966  -0.932  1.00 92.08      B    C  
ATOM   3217  O   ARG B 145      25.128 -31.231  -1.099  1.00 88.16      B    O  
ATOM   3218  CB  ARG B 145      24.038 -29.743   1.305  1.00 88.90      B    C  
ATOM   3219  CG  ARG B 145      23.922 -28.372   0.620  1.00 88.04      B    C  
ATOM   3220  CD  ARG B 145      24.437 -27.260   1.534  1.00 85.26      B    C  
ATOM   3221  NE  ARG B 145      24.352 -25.953   0.867  1.00 82.74      B    N  
ATOM   3222  CZ  ARG B 145      24.371 -24.765   1.444  1.00 80.77      B    C  
ATOM   3223  NH1 ARG B 145      24.529 -24.626   2.732  1.00 75.93      B    N1+
ATOM   3224  NH2 ARG B 145      24.219 -23.697   0.728  1.00 75.42      B    N  
ATOM   3225  N   THR B 146      23.092 -30.710  -1.930  1.00 92.10      B    N  
ATOM   3226  CA  THR B 146      23.456 -30.614  -3.350  1.00 90.91      B    C  
ATOM   3227  C   THR B 146      23.314 -29.191  -3.888  1.00 92.13      B    C  
ATOM   3228  O   THR B 146      23.822 -28.895  -4.961  1.00 88.30      B    O  
ATOM   3229  CB  THR B 146      22.593 -31.563  -4.197  1.00 87.65      B    C  
ATOM   3230  CG2 THR B 146      22.829 -33.032  -3.837  1.00 80.81      B    C  
ATOM   3231  OG1 THR B 146      21.226 -31.297  -4.008  1.00 82.20      B    O  
ATOM   3232  N   ASP B 147      22.639 -28.326  -3.149  1.00 91.93      B    N  
ATOM   3233  CA  ASP B 147      22.486 -26.924  -3.496  1.00 92.34      B    C  
ATOM   3234  C   ASP B 147      23.821 -26.164  -3.371  1.00 92.81      B    C  
ATOM   3235  O   ASP B 147      24.541 -26.275  -2.375  1.00 90.90      B    O  
ATOM   3236  CB  ASP B 147      21.399 -26.275  -2.637  1.00 91.34      B    C  
ATOM   3237  CG  ASP B 147      21.243 -24.804  -3.031  1.00 92.15      B    C  
ATOM   3238  OD1 ASP B 147      21.840 -23.944  -2.361  1.00 87.14      B    O  
ATOM   3239  OD2 ASP B 147      20.602 -24.544  -4.076  1.00 87.51      B    O1-
ATOM   3240  N   GLU B 148      24.120 -25.365  -4.387  1.00 94.52      B    N  
ATOM   3241  CA  GLU B 148      25.294 -24.491  -4.460  1.00 94.26      B    C  
ATOM   3242  C   GLU B 148      24.896 -23.026  -4.662  1.00 95.25      B    C  
ATOM   3243  O   GLU B 148      25.693 -22.238  -5.186  1.00 92.20      B    O  
ATOM   3244  CB  GLU B 148      26.240 -24.943  -5.580  1.00 91.25      B    C  
ATOM   3245  CG  GLU B 148      26.836 -26.344  -5.432  1.00 84.67      B    C  
ATOM   3246  CD  GLU B 148      27.918 -26.614  -6.496  1.00 76.94      B    C  
ATOM   3247  OE1 GLU B 148      28.643 -27.627  -6.366  1.00 67.79      B    O  
ATOM   3248  OE2 GLU B 148      28.065 -25.788  -7.439  1.00 70.82      B    O1-
ATOM   3249  N   SER B 149      23.673 -22.663  -4.309  1.00 95.74      B    N  
ATOM   3250  CA  SER B 149      23.165 -21.312  -4.498  1.00 96.69      B    C  
ATOM   3251  C   SER B 149      23.906 -20.310  -3.612  1.00 96.98      B    C  
ATOM   3252  O   SER B 149      24.252 -20.595  -2.470  1.00 95.73      B    O  
ATOM   3253  CB  SER B 149      21.657 -21.239  -4.231  1.00 95.86      B    C  
ATOM   3254  OG  SER B 149      20.951 -22.157  -5.047  1.00 92.49      B    O  
ATOM   3255  N   ASP B 150      24.131 -19.111  -4.155  1.00 97.34      B    N  
ATOM   3256  CA  ASP B 150      24.802 -17.999  -3.476  1.00 97.16      B    C  
ATOM   3257  C   ASP B 150      23.835 -16.868  -3.088  1.00 97.59      B    C  
ATOM   3258  O   ASP B 150      24.185 -15.952  -2.346  1.00 95.61      B    O  
ATOM   3259  CB  ASP B 150      25.946 -17.499  -4.363  1.00 95.34      B    C  
ATOM   3260  CG  ASP B 150      25.522 -16.984  -5.755  1.00 94.80      B    C  
ATOM   3261  OD1 ASP B 150      24.314 -16.806  -6.011  1.00 91.08      B    O  
ATOM   3262  OD2 ASP B 150      26.423 -16.775  -6.590  1.00 90.21      B    O1-
ATOM   3263  N   SER B 151      22.609 -16.924  -3.599  1.00 98.04      B    N  
ATOM   3264  CA  SER B 151      21.564 -15.942  -3.366  1.00 98.24      B    C  
ATOM   3265  C   SER B 151      20.174 -16.546  -3.600  1.00 98.41      B    C  
ATOM   3266  O   SER B 151      20.030 -17.664  -4.099  1.00 98.04      B    O  
ATOM   3267  CB  SER B 151      21.790 -14.724  -4.277  1.00 97.57      B    C  
ATOM   3268  OG  SER B 151      21.743 -15.081  -5.642  1.00 96.34      B    O  
ATOM   3269  N   VAL B 152      19.139 -15.801  -3.258  1.00 98.50      B    N  
ATOM   3270  CA  VAL B 152      17.751 -16.115  -3.596  1.00 98.65      B    C  
ATOM   3271  C   VAL B 152      17.225 -15.060  -4.559  1.00 98.73      B    C  
ATOM   3272  O   VAL B 152      17.444 -13.868  -4.365  1.00 98.55      B    O  
ATOM   3273  CB  VAL B 152      16.877 -16.232  -2.331  1.00 98.45      B    C  
ATOM   3274  CG1 VAL B 152      15.405 -16.470  -2.661  1.00 97.39      B    C  
ATOM   3275  CG2 VAL B 152      17.353 -17.390  -1.451  1.00 97.40      B    C  
ATOM   3276  N   CYS B 153      16.502 -15.470  -5.594  1.00 98.58      B    N  
ATOM   3277  CA  CYS B 153      15.813 -14.560  -6.502  1.00 98.43      B    C  
ATOM   3278  C   CYS B 153      14.306 -14.857  -6.525  1.00 98.40      B    C  
ATOM   3279  O   CYS B 153      13.878 -15.973  -6.809  1.00 98.01      B    O  
ATOM   3280  CB  CYS B 153      16.457 -14.649  -7.892  1.00 98.27      B    C  
ATOM   3281  SG  CYS B 153      15.755 -13.372  -9.001  1.00 97.68      B    S  
ATOM   3282  N   LEU B 154      13.497 -13.837  -6.263  1.00 97.93      B    N  
ATOM   3283  CA  LEU B 154      12.049 -13.944  -6.417  1.00 97.75      B    C  
ATOM   3284  C   LEU B 154      11.682 -14.147  -7.886  1.00 97.31      B    C  
ATOM   3285  O   LEU B 154      11.971 -13.303  -8.740  1.00 96.33      B    O  
ATOM   3286  CB  LEU B 154      11.347 -12.702  -5.853  1.00 97.37      B    C  
ATOM   3287  CG  LEU B 154      11.528 -12.451  -4.346  1.00 95.55      B    C  
ATOM   3288  CD1 LEU B 154      10.563 -11.353  -3.917  1.00 93.02      B    C  
ATOM   3289  CD2 LEU B 154      11.247 -13.676  -3.482  1.00 92.16      B    C  
ATOM   3290  N   PHE B 155      10.993 -15.245  -8.180  1.00 96.93      B    N  
ATOM   3291  CA  PHE B 155      10.680 -15.663  -9.535  1.00 96.32      B    C  
ATOM   3292  C   PHE B 155       9.174 -15.816  -9.759  1.00 95.21      B    C  
ATOM   3293  O   PHE B 155       8.594 -16.900  -9.763  1.00 93.13      B    O  
ATOM   3294  CB  PHE B 155      11.483 -16.929  -9.854  1.00 95.91      B    C  
ATOM   3295  CG  PHE B 155      11.630 -17.142 -11.346  1.00 96.29      B    C  
ATOM   3296  CD1 PHE B 155      10.932 -18.167 -11.995  1.00 94.84      B    C  
ATOM   3297  CD2 PHE B 155      12.479 -16.295 -12.080  1.00 94.80      B    C  
ATOM   3298  CE1 PHE B 155      11.093 -18.358 -13.376  1.00 93.93      B    C  
ATOM   3299  CE2 PHE B 155      12.640 -16.480 -13.465  1.00 93.86      B    C  
ATOM   3300  CZ  PHE B 155      11.954 -17.515 -14.109  1.00 94.56      B    C  
ATOM   3301  N   SER B 156       8.502 -14.684  -9.969  1.00 93.09      B    N  
ATOM   3302  CA  SER B 156       7.052 -14.644 -10.164  1.00 91.32      B    C  
ATOM   3303  C   SER B 156       6.574 -15.140 -11.538  1.00 90.42      B    C  
ATOM   3304  O   SER B 156       5.365 -15.226 -11.763  1.00 87.01      B    O  
ATOM   3305  CB  SER B 156       6.540 -13.223  -9.911  1.00 89.23      B    C  
ATOM   3306  OG  SER B 156       7.042 -12.321 -10.874  1.00 83.71      B    O  
ATOM   3307  N   GLY B 157       7.472 -15.384 -12.478  1.00 89.65      B    N  
ATOM   3308  CA  GLY B 157       7.165 -15.548 -13.906  1.00 89.86      B    C  
ATOM   3309  C   GLY B 157       6.860 -14.219 -14.628  1.00 91.03      B    C  
ATOM   3310  O   GLY B 157       6.405 -14.209 -15.770  1.00 88.52      B    O  
ATOM   3311  N   GLY B 158       7.070 -13.089 -13.956  1.00 92.19      B    N  
ATOM   3312  CA  GLY B 158       6.953 -11.753 -14.532  1.00 92.78      B    C  
ATOM   3313  C   GLY B 158       8.220 -11.323 -15.284  1.00 94.39      B    C  
ATOM   3314  O   GLY B 158       9.298 -11.862 -15.051  1.00 94.19      B    O  
ATOM   3315  N   MET B 159       8.086 -10.314 -16.144  1.00 93.57      B    N  
ATOM   3316  CA  MET B 159       9.213  -9.789 -16.926  1.00 94.46      B    C  
ATOM   3317  C   MET B 159      10.354  -9.283 -16.046  1.00 95.29      B    C  
ATOM   3318  O   MET B 159      11.506  -9.558 -16.342  1.00 94.78      B    O  
ATOM   3319  CB  MET B 159       8.681  -8.683 -17.852  1.00 94.06      B    C  
ATOM   3320  CG  MET B 159       9.749  -8.066 -18.754  1.00 92.76      B    C  
ATOM   3321  SD  MET B 159       9.045  -6.838 -19.904  1.00 92.46      B    S  
ATOM   3322  CE  MET B 159      10.557  -6.229 -20.682  1.00 88.49      B    C  
ATOM   3323  N   ASP B 160      10.057  -8.615 -14.924  1.00 95.74      B    N  
ATOM   3324  CA  ASP B 160      11.088  -8.053 -14.037  1.00 96.24      B    C  
ATOM   3325  C   ASP B 160      11.887  -9.160 -13.337  1.00 96.85      B    C  
ATOM   3326  O   ASP B 160      13.118  -9.108 -13.319  1.00 96.51      B    O  
ATOM   3327  CB  ASP B 160      10.447  -7.109 -12.997  1.00 95.74      B    C  
ATOM   3328  CG  ASP B 160       9.727  -5.903 -13.620  1.00 95.18      B    C  
ATOM   3329  OD1 ASP B 160       9.766  -5.737 -14.845  1.00 92.67      B    O  
ATOM   3330  OD2 ASP B 160       9.011  -5.169 -12.915  1.00 91.78      B    O1-
ATOM   3331  N   SER B 161      11.215 -10.199 -12.837  1.00 96.53      B    N  
ATOM   3332  CA  SER B 161      11.894 -11.349 -12.241  1.00 96.51      B    C  
ATOM   3333  C   SER B 161      12.700 -12.150 -13.264  1.00 97.36      B    C  
ATOM   3334  O   SER B 161      13.731 -12.719 -12.916  1.00 96.82      B    O  
ATOM   3335  CB  SER B 161      10.896 -12.273 -11.524  1.00 94.69      B    C  
ATOM   3336  OG  SER B 161       9.953 -12.829 -12.412  1.00 84.00      B    O  
ATOM   3337  N   PHE B 162      12.246 -12.192 -14.519  1.00 96.51      B    N  
ATOM   3338  CA  PHE B 162      12.960 -12.863 -15.605  1.00 96.96      B    C  
ATOM   3339  C   PHE B 162      14.250 -12.118 -15.966  1.00 97.38      B    C  
ATOM   3340  O   PHE B 162      15.299 -12.745 -16.035  1.00 97.35      B    O  
ATOM   3341  CB  PHE B 162      12.023 -13.015 -16.807  1.00 96.59      B    C  
ATOM   3342  CG  PHE B 162      12.578 -13.880 -17.921  1.00 96.67      B    C  
ATOM   3343  CD1 PHE B 162      12.814 -13.339 -19.199  1.00 95.39      B    C  
ATOM   3344  CD2 PHE B 162      12.813 -15.245 -17.691  1.00 95.42      B    C  
ATOM   3345  CE1 PHE B 162      13.279 -14.163 -20.237  1.00 94.62      B    C  
ATOM   3346  CE2 PHE B 162      13.286 -16.072 -18.730  1.00 94.67      B    C  
ATOM   3347  CZ  PHE B 162      13.515 -15.530 -20.002  1.00 95.30      B    C  
ATOM   3348  N   ILE B 163      14.199 -10.793 -16.108  1.00 97.44      B    N  
ATOM   3349  CA  ILE B 163      15.390  -9.961 -16.344  1.00 97.57      B    C  
ATOM   3350  C   ILE B 163      16.374 -10.091 -15.178  1.00 97.81      B    C  
ATOM   3351  O   ILE B 163      17.552 -10.341 -15.417  1.00 97.73      B    O  
ATOM   3352  CB  ILE B 163      15.001  -8.484 -16.587  1.00 97.42      B    C  
ATOM   3353  CG1 ILE B 163      14.186  -8.349 -17.893  1.00 96.79      B    C  
ATOM   3354  CG2 ILE B 163      16.259  -7.600 -16.680  1.00 96.92      B    C  
ATOM   3355  CD1 ILE B 163      13.522  -6.976 -18.072  1.00 95.67      B    C  
ATOM   3356  N   GLY B 164      15.900 -10.015 -13.939  1.00 98.02      B    N  
ATOM   3357  CA  GLY B 164      16.752 -10.175 -12.762  1.00 98.10      B    C  
ATOM   3358  C   GLY B 164      17.477 -11.524 -12.717  1.00 98.38      B    C  
ATOM   3359  O   GLY B 164      18.663 -11.571 -12.442  1.00 98.14      B    O  
ATOM   3360  N   ALA B 165      16.771 -12.610 -13.058  1.00 98.10      B    N  
ATOM   3361  CA  ALA B 165      17.391 -13.931 -13.139  1.00 98.13      B    C  
ATOM   3362  C   ALA B 165      18.421 -14.021 -14.274  1.00 98.29      B    C  
ATOM   3363  O   ALA B 165      19.500 -14.577 -14.062  1.00 97.99      B    O  
ATOM   3364  CB  ALA B 165      16.286 -14.986 -13.281  1.00 97.89      B    C  
ATOM   3365  N   ILE B 166      18.140 -13.447 -15.451  1.00 98.00      B    N  
ATOM   3366  CA  ILE B 166      19.103 -13.389 -16.574  1.00 98.07      B    C  
ATOM   3367  C   ILE B 166      20.368 -12.650 -16.153  1.00 98.02      B    C  
ATOM   3368  O   ILE B 166      21.468 -13.154 -16.387  1.00 97.75      B    O  
ATOM   3369  CB  ILE B 166      18.479 -12.733 -17.829  1.00 97.83      B    C  
ATOM   3370  CG1 ILE B 166      17.378 -13.625 -18.437  1.00 97.04      B    C  
ATOM   3371  CG2 ILE B 166      19.554 -12.461 -18.912  1.00 97.01      B    C  
ATOM   3372  CD1 ILE B 166      16.463 -12.880 -19.423  1.00 95.81      B    C  
ATOM   3373  N   ASP B 167      20.235 -11.489 -15.508  1.00 98.36      B    N  
ATOM   3374  CA  ASP B 167      21.374 -10.660 -15.127  1.00 98.23      B    C  
ATOM   3375  C   ASP B 167      22.240 -11.347 -14.057  1.00 98.20      B    C  
ATOM   3376  O   ASP B 167      23.469 -11.364 -14.175  1.00 97.52      B    O  
ATOM   3377  CB  ASP B 167      20.890  -9.280 -14.652  1.00 98.06      B    C  
ATOM   3378  CG  ASP B 167      20.333  -8.387 -15.772  1.00 97.68      B    C  
ATOM   3379  OD1 ASP B 167      20.510  -8.721 -16.966  1.00 95.48      B    O  
ATOM   3380  OD2 ASP B 167      19.746  -7.332 -15.441  1.00 95.30      B    O1-
ATOM   3381  N   LEU B 168      21.616 -11.993 -13.067  1.00 98.38      B    N  
ATOM   3382  CA  LEU B 168      22.328 -12.752 -12.038  1.00 98.24      B    C  
ATOM   3383  C   LEU B 168      23.082 -13.952 -12.635  1.00 98.03      B    C  
ATOM   3384  O   LEU B 168      24.277 -14.108 -12.380  1.00 97.31      B    O  
ATOM   3385  CB  LEU B 168      21.335 -13.220 -10.959  1.00 98.19      B    C  
ATOM   3386  CG  LEU B 168      20.805 -12.090 -10.054  1.00 97.75      B    C  
ATOM   3387  CD1 LEU B 168      19.653 -12.623  -9.198  1.00 96.86      B    C  
ATOM   3388  CD2 LEU B 168      21.888 -11.540  -9.120  1.00 96.63      B    C  
ATOM   3389  N   LEU B 169      22.422 -14.755 -13.472  1.00 98.03      B    N  
ATOM   3390  CA  LEU B 169      23.024 -15.931 -14.110  1.00 97.78      B    C  
ATOM   3391  C   LEU B 169      24.136 -15.542 -15.091  1.00 97.44      B    C  
ATOM   3392  O   LEU B 169      25.194 -16.168 -15.110  1.00 96.33      B    O  
ATOM   3393  CB  LEU B 169      21.925 -16.724 -14.827  1.00 97.64      B    C  
ATOM   3394  CG  LEU B 169      20.950 -17.452 -13.888  1.00 97.25      B    C  
ATOM   3395  CD1 LEU B 169      19.709 -17.894 -14.671  1.00 96.18      B    C  
ATOM   3396  CD2 LEU B 169      21.584 -18.705 -13.278  1.00 96.03      B    C  
ATOM   3397  N   SER B 170      23.941 -14.479 -15.867  1.00 97.71      B    N  
ATOM   3398  CA  SER B 170      24.953 -13.978 -16.807  1.00 97.18      B    C  
ATOM   3399  C   SER B 170      26.178 -13.412 -16.092  1.00 96.82      B    C  
ATOM   3400  O   SER B 170      27.288 -13.482 -16.619  1.00 94.96      B    O  
ATOM   3401  CB  SER B 170      24.380 -12.893 -17.710  1.00 96.11      B    C  
ATOM   3402  OG  SER B 170      23.243 -13.348 -18.414  1.00 83.45      B    O  
ATOM   3403  N   GLY B 171      25.988 -12.873 -14.884  1.00 96.79      B    N  
ATOM   3404  CA  GLY B 171      27.066 -12.413 -14.012  1.00 95.97      B    C  
ATOM   3405  C   GLY B 171      27.847 -13.539 -13.310  1.00 95.93      B    C  
ATOM   3406  O   GLY B 171      28.783 -13.252 -12.572  1.00 93.21      B    O  
ATOM   3407  N   GLY B 172      27.470 -14.798 -13.527  1.00 95.76      B    N  
ATOM   3408  CA  GLY B 172      28.088 -15.966 -12.890  1.00 95.17      B    C  
ATOM   3409  C   GLY B 172      27.508 -16.311 -11.512  1.00 95.88      B    C  
ATOM   3410  O   GLY B 172      28.032 -17.205 -10.852  1.00 93.16      B    O  
ATOM   3411  N   GLY B 173      26.450 -15.636 -11.091  1.00 96.43      B    N  
ATOM   3412  CA  GLY B 173      25.723 -15.952  -9.871  1.00 96.63      B    C  
ATOM   3413  C   GLY B 173      24.909 -17.247  -9.996  1.00 97.11      B    C  
ATOM   3414  O   GLY B 173      24.538 -17.671 -11.093  1.00 96.00      B    O  
ATOM   3415  N   LYS B 174      24.592 -17.848  -8.853  1.00 97.46      B    N  
ATOM   3416  CA  LYS B 174      23.799 -19.072  -8.728  1.00 97.32      B    C  
ATOM   3417  C   LYS B 174      22.551 -18.807  -7.871  1.00 97.73      B    C  
ATOM   3418  O   LYS B 174      22.485 -19.249  -6.726  1.00 96.94      B    O  
ATOM   3419  CB  LYS B 174      24.667 -20.200  -8.155  1.00 95.94      B    C  
ATOM   3420  CG  LYS B 174      25.835 -20.602  -9.068  1.00 92.44      B    C  
ATOM   3421  CD  LYS B 174      26.598 -21.749  -8.400  1.00 87.15      B    C  
ATOM   3422  CE  LYS B 174      27.774 -22.226  -9.240  1.00 78.05      B    C  
ATOM   3423  NZ  LYS B 174      28.462 -23.367  -8.571  1.00 68.25      B    N1+
ATOM   3424  N   PRO B 175      21.550 -18.058  -8.366  1.00 98.08      B    N  
ATOM   3425  CA  PRO B 175      20.361 -17.759  -7.585  1.00 98.14      B    C  
ATOM   3426  C   PRO B 175      19.455 -18.985  -7.445  1.00 98.24      B    C  
ATOM   3427  O   PRO B 175      19.064 -19.590  -8.452  1.00 97.57      B    O  
ATOM   3428  CB  PRO B 175      19.675 -16.623  -8.335  1.00 97.54      B    C  
ATOM   3429  CG  PRO B 175      20.080 -16.865  -9.796  1.00 96.35      B    C  
ATOM   3430  CD  PRO B 175      21.497 -17.416  -9.667  1.00 97.52      B    C  
ATOM   3431  N   LEU B 176      19.051 -19.304  -6.218  1.00 98.36      B    N  
ATOM   3432  CA  LEU B 176      17.915 -20.182  -5.973  1.00 98.47      B    C  
ATOM   3433  C   LEU B 176      16.629 -19.413  -6.280  1.00 98.51      B    C  
ATOM   3434  O   LEU B 176      16.335 -18.384  -5.665  1.00 98.27      B    O  
ATOM   3435  CB  LEU B 176      17.985 -20.763  -4.550  1.00 98.19      B    C  
ATOM   3436  CG  LEU B 176      16.937 -21.861  -4.273  1.00 96.62      B    C  
ATOM   3437  CD1 LEU B 176      17.429 -22.815  -3.189  1.00 91.89      B    C  
ATOM   3438  CD2 LEU B 176      15.603 -21.293  -3.780  1.00 92.07      B    C  
ATOM   3439  N   LEU B 177      15.852 -19.902  -7.233  1.00 98.20      B    N  
ATOM   3440  CA  LEU B 177      14.597 -19.271  -7.621  1.00 98.22      B    C  
ATOM   3441  C   LEU B 177      13.490 -19.656  -6.635  1.00 98.26      B    C  
ATOM   3442  O   LEU B 177      13.247 -20.838  -6.409  1.00 97.75      B    O  
ATOM   3443  CB  LEU B 177      14.222 -19.632  -9.067  1.00 98.04      B    C  
ATOM   3444  CG  LEU B 177      15.292 -19.310 -10.137  1.00 97.30      B    C  
ATOM   3445  CD1 LEU B 177      14.733 -19.639 -11.517  1.00 96.33      B    C  
ATOM   3446  CD2 LEU B 177      15.715 -17.852 -10.130  1.00 96.15      B    C  
ATOM   3447  N   VAL B 178      12.782 -18.680  -6.099  1.00 97.94      B    N  
ATOM   3448  CA  VAL B 178      11.601 -18.908  -5.256  1.00 97.91      B    C  
ATOM   3449  C   VAL B 178      10.362 -18.396  -5.966  1.00 97.59      B    C  
ATOM   3450  O   VAL B 178      10.309 -17.260  -6.430  1.00 96.84      B    O  
ATOM   3451  CB  VAL B 178      11.762 -18.300  -3.850  1.00 97.89      B    C  
ATOM   3452  CG1 VAL B 178      10.489 -18.452  -3.009  1.00 96.58      B    C  
ATOM   3453  CG2 VAL B 178      12.895 -19.000  -3.101  1.00 96.67      B    C  
ATOM   3454  N   SER B 179       9.332 -19.249  -6.028  1.00 96.87      B    N  
ATOM   3455  CA  SER B 179       8.036 -18.930  -6.622  1.00 96.36      B    C  
ATOM   3456  C   SER B 179       6.890 -19.373  -5.726  1.00 96.37      B    C  
ATOM   3457  O   SER B 179       6.994 -20.332  -4.965  1.00 95.54      B    O  
ATOM   3458  CB  SER B 179       7.881 -19.618  -7.977  1.00 95.27      B    C  
ATOM   3459  OG  SER B 179       8.797 -19.125  -8.925  1.00 91.99      B    O  
ATOM   3460  N   HIS B 180       5.733 -18.734  -5.887  1.00 95.04      B    N  
ATOM   3461  CA  HIS B 180       4.475 -19.256  -5.388  1.00 94.11      B    C  
ATOM   3462  C   HIS B 180       3.363 -19.102  -6.429  1.00 93.90      B    C  
ATOM   3463  O   HIS B 180       3.403 -18.208  -7.286  1.00 92.31      B    O  
ATOM   3464  CB  HIS B 180       4.120 -18.625  -4.030  1.00 92.18      B    C  
ATOM   3465  CG  HIS B 180       3.504 -17.261  -4.148  1.00 90.42      B    C  
ATOM   3466  CD2 HIS B 180       4.153 -16.052  -4.231  1.00 78.54      B    C  
ATOM   3467  ND1 HIS B 180       2.152 -16.986  -4.193  1.00 76.82      B    N  
ATOM   3468  CE1 HIS B 180       2.000 -15.658  -4.272  1.00 79.84      B    C  
ATOM   3469  NE2 HIS B 180       3.196 -15.048  -4.311  1.00 82.53      B    N  
ATOM   3470  N   TYR B 181       2.359 -19.982  -6.359  1.00 93.18      B    N  
ATOM   3471  CA  TYR B 181       1.222 -19.985  -7.267  1.00 92.56      B    C  
ATOM   3472  C   TYR B 181      -0.043 -20.478  -6.552  1.00 92.16      B    C  
ATOM   3473  O   TYR B 181       0.002 -20.932  -5.415  1.00 90.52      B    O  
ATOM   3474  CB  TYR B 181       1.544 -20.832  -8.503  1.00 91.35      B    C  
ATOM   3475  CG  TYR B 181       1.626 -22.325  -8.251  1.00 91.75      B    C  
ATOM   3476  CD1 TYR B 181       2.784 -22.905  -7.695  1.00 90.43      B    C  
ATOM   3477  CD2 TYR B 181       0.542 -23.164  -8.580  1.00 90.52      B    C  
ATOM   3478  CE1 TYR B 181       2.867 -24.278  -7.466  1.00 89.01      B    C  
ATOM   3479  CE2 TYR B 181       0.608 -24.549  -8.356  1.00 89.18      B    C  
ATOM   3480  CZ  TYR B 181       1.777 -25.104  -7.803  1.00 89.32      B    C  
ATOM   3481  OH  TYR B 181       1.853 -26.455  -7.586  1.00 87.50      B    O  
ATOM   3482  N   TRP B 182      -1.182 -20.384  -7.234  1.00 89.75      B    N  
ATOM   3483  CA  TRP B 182      -2.447 -20.968  -6.817  1.00 86.35      B    C  
ATOM   3484  C   TRP B 182      -3.190 -21.468  -8.058  1.00 82.32      B    C  
ATOM   3485  O   TRP B 182      -3.059 -20.875  -9.123  1.00 72.01      B    O  
ATOM   3486  CB  TRP B 182      -3.260 -19.927  -6.044  1.00 84.11      B    C  
ATOM   3487  CG  TRP B 182      -4.562 -20.414  -5.490  1.00 83.13      B    C  
ATOM   3488  CD1 TRP B 182      -5.782 -19.878  -5.728  1.00 77.47      B    C  
ATOM   3489  CD2 TRP B 182      -4.793 -21.545  -4.593  1.00 82.29      B    C  
ATOM   3490  CE2 TRP B 182      -6.186 -21.627  -4.341  1.00 80.38      B    C  
ATOM   3491  CE3 TRP B 182      -3.962 -22.509  -3.980  1.00 76.82      B    C  
ATOM   3492  NE1 TRP B 182      -6.753 -20.587  -5.046  1.00 76.03      B    N  
ATOM   3493  CZ2 TRP B 182      -6.738 -22.633  -3.516  1.00 77.23      B    C  
ATOM   3494  CZ3 TRP B 182      -4.514 -23.510  -3.158  1.00 71.75      B    C  
ATOM   3495  CH2 TRP B 182      -5.884 -23.564  -2.933  1.00 73.34      B    C  
ATOM   3496  N   ASP B 183      -3.985 -22.532  -7.949  1.00 76.33      B    N  
ATOM   3497  CA  ASP B 183      -4.584 -23.233  -9.104  1.00 71.17      B    C  
ATOM   3498  C   ASP B 183      -5.392 -22.346 -10.058  1.00 70.81      B    C  
ATOM   3499  O   ASP B 183      -5.357 -22.524 -11.271  1.00 63.03      B    O  
ATOM   3500  CB  ASP B 183      -5.547 -24.316  -8.609  1.00 63.76      B    C  
ATOM   3501  CG  ASP B 183      -4.894 -25.397  -7.782  1.00 55.65      B    C  
ATOM   3502  OD1 ASP B 183      -3.650 -25.544  -7.776  1.00 49.21      B    O  
ATOM   3503  OD2 ASP B 183      -5.650 -26.064  -7.054  1.00 48.63      B    O1-
ATOM   3504  N   THR B 184      -6.134 -21.392  -9.506  1.00 64.37      B    N  
ATOM   3505  CA  THR B 184      -6.930 -20.446 -10.306  1.00 60.48      B    C  
ATOM   3506  C   THR B 184      -6.078 -19.450 -11.073  1.00 61.69      B    C  
ATOM   3507  O   THR B 184      -6.576 -18.741 -11.954  1.00 54.63      B    O  
ATOM   3508  CB  THR B 184      -7.915 -19.678  -9.421  1.00 52.50      B    C  
ATOM   3509  CG2 THR B 184      -8.943 -20.595  -8.780  1.00 45.78      B    C  
ATOM   3510  OG1 THR B 184      -7.221 -19.012  -8.382  1.00 47.51      B    O  
ATOM   3511  N   ASN B 185      -4.794 -19.385 -10.758  1.00 59.58      B    N  
ATOM   3512  CA  ASN B 185      -3.853 -18.467 -11.349  1.00 58.15      B    C  
ATOM   3513  C   ASN B 185      -2.848 -19.269 -12.182  1.00 61.93      B    C  
ATOM   3514  O   ASN B 185      -1.982 -19.944 -11.641  1.00 57.48      B    O  
ATOM   3515  CB  ASN B 185      -3.228 -17.637 -10.218  1.00 51.53      B    C  
ATOM   3516  CG  ASN B 185      -2.639 -16.336 -10.711  1.00 46.86      B    C  
ATOM   3517  ND2 ASN B 185      -2.074 -15.557  -9.812  1.00 41.10      B    N  
ATOM   3518  OD1 ASN B 185      -2.695 -15.988 -11.869  1.00 42.96      B    O  
ATOM   3519  N   SER B 186      -2.921 -19.161 -13.505  1.00 67.25      B    N  
ATOM   3520  CA  SER B 186      -2.050 -19.897 -14.434  1.00 67.42      B    C  
ATOM   3521  C   SER B 186      -0.571 -19.496 -14.362  1.00 72.72      B    C  
ATOM   3522  O   SER B 186       0.209 -19.833 -15.250  1.00 67.56      B    O  
ATOM   3523  CB  SER B 186      -2.576 -19.727 -15.861  1.00 58.66      B    C  
ATOM   3524  OG  SER B 186      -2.557 -18.358 -16.208  1.00 51.98      B    O  
ATOM   3525  N   THR B 187      -0.169 -18.743 -13.345  1.00 77.74      B    N  
ATOM   3526  CA  THR B 187       1.191 -18.242 -13.165  1.00 80.22      B    C  
ATOM   3527  C   THR B 187       2.236 -19.340 -13.070  1.00 84.70      B    C  
ATOM   3528  O   THR B 187       3.362 -19.103 -13.504  1.00 83.31      B    O  
ATOM   3529  CB  THR B 187       1.314 -17.345 -11.921  1.00 74.64      B    C  
ATOM   3530  CG2 THR B 187       0.814 -15.928 -12.218  1.00 64.35      B    C  
ATOM   3531  OG1 THR B 187       0.557 -17.836 -10.838  1.00 66.45      B    O  
ATOM   3532  N   SER B 188       1.894 -20.542 -12.587  1.00 82.92      B    N  
ATOM   3533  CA  SER B 188       2.824 -21.669 -12.526  1.00 84.93      B    C  
ATOM   3534  C   SER B 188       3.340 -22.083 -13.906  1.00 88.39      B    C  
ATOM   3535  O   SER B 188       4.517 -22.378 -14.046  1.00 87.68      B    O  
ATOM   3536  CB  SER B 188       2.157 -22.878 -11.852  1.00 81.18      B    C  
ATOM   3537  OG  SER B 188       0.967 -23.235 -12.531  1.00 76.58      B    O  
ATOM   3538  N   THR B 189       2.498 -22.026 -14.944  1.00 84.21      B    N  
ATOM   3539  CA  THR B 189       2.913 -22.333 -16.318  1.00 85.31      B    C  
ATOM   3540  C   THR B 189       3.970 -21.348 -16.794  1.00 88.46      B    C  
ATOM   3541  O   THR B 189       5.029 -21.762 -17.238  1.00 87.33      B    O  
ATOM   3542  CB  THR B 189       1.718 -22.328 -17.279  1.00 81.35      B    C  
ATOM   3543  CG2 THR B 189       2.077 -22.890 -18.648  1.00 71.20      B    C  
ATOM   3544  OG1 THR B 189       0.678 -23.126 -16.762  1.00 73.31      B    O  
ATOM   3545  N   TYR B 190       3.744 -20.059 -16.609  1.00 88.06      B    N  
ATOM   3546  CA  TYR B 190       4.715 -19.025 -16.990  1.00 88.53      B    C  
ATOM   3547  C   TYR B 190       6.022 -19.142 -16.201  1.00 91.11      B    C  
ATOM   3548  O   TYR B 190       7.096 -18.961 -16.767  1.00 90.44      B    O  
ATOM   3549  CB  TYR B 190       4.109 -17.633 -16.789  1.00 86.15      B    C  
ATOM   3550  CG  TYR B 190       2.858 -17.374 -17.600  1.00 82.45      B    C  
ATOM   3551  CD1 TYR B 190       2.957 -16.974 -18.944  1.00 77.09      B    C  
ATOM   3552  CD2 TYR B 190       1.588 -17.569 -17.026  1.00 77.40      B    C  
ATOM   3553  CE1 TYR B 190       1.797 -16.772 -19.715  1.00 74.16      B    C  
ATOM   3554  CE2 TYR B 190       0.423 -17.375 -17.789  1.00 73.31      B    C  
ATOM   3555  CZ  TYR B 190       0.529 -16.983 -19.135  1.00 73.59      B    C  
ATOM   3556  OH  TYR B 190      -0.606 -16.808 -19.880  1.00 69.88      B    O  
ATOM   3557  N   GLN B 191       5.950 -19.483 -14.914  1.00 91.51      B    N  
ATOM   3558  CA  GLN B 191       7.132 -19.733 -14.087  1.00 92.55      B    C  
ATOM   3559  C   GLN B 191       7.943 -20.914 -14.641  1.00 93.75      B    C  
ATOM   3560  O   GLN B 191       9.154 -20.801 -14.794  1.00 93.64      B    O  
ATOM   3561  CB  GLN B 191       6.709 -20.029 -12.642  1.00 91.85      B    C  
ATOM   3562  CG  GLN B 191       6.176 -18.785 -11.908  1.00 90.49      B    C  
ATOM   3563  CD  GLN B 191       5.382 -19.124 -10.642  1.00 91.85      B    C  
ATOM   3564  NE2 GLN B 191       4.831 -18.134  -9.988  1.00 85.42      B    N  
ATOM   3565  OE1 GLN B 191       5.226 -20.261 -10.229  1.00 86.43      B    O  
ATOM   3566  N   ASN B 192       7.276 -22.014 -14.997  1.00 92.91      B    N  
ATOM   3567  CA  ASN B 192       7.918 -23.213 -15.526  1.00 93.30      B    C  
ATOM   3568  C   ASN B 192       8.541 -22.974 -16.903  1.00 94.42      B    C  
ATOM   3569  O   ASN B 192       9.679 -23.373 -17.123  1.00 94.03      B    O  
ATOM   3570  CB  ASN B 192       6.901 -24.360 -15.562  1.00 92.12      B    C  
ATOM   3571  CG  ASN B 192       6.442 -24.797 -14.180  1.00 90.26      B    C  
ATOM   3572  ND2 ASN B 192       5.341 -25.516 -14.113  1.00 83.78      B    N  
ATOM   3573  OD1 ASN B 192       7.043 -24.530 -13.162  1.00 84.76      B    O  
ATOM   3574  N   ASP B 193       7.832 -22.278 -17.799  1.00 92.95      B    N  
ATOM   3575  CA  ASP B 193       8.330 -21.962 -19.145  1.00 93.23      B    C  
ATOM   3576  C   ASP B 193       9.549 -21.025 -19.085  1.00 94.85      B    C  
ATOM   3577  O   ASP B 193      10.561 -21.273 -19.740  1.00 94.60      B    O  
ATOM   3578  CB  ASP B 193       7.211 -21.325 -19.985  1.00 91.88      B    C  
ATOM   3579  CG  ASP B 193       6.018 -22.240 -20.285  1.00 89.16      B    C  
ATOM   3580  OD1 ASP B 193       6.128 -23.473 -20.120  1.00 85.28      B    O  
ATOM   3581  OD2 ASP B 193       4.961 -21.683 -20.694  1.00 84.64      B    O1-
ATOM   3582  N   CYS B 194       9.505 -20.005 -18.240  1.00 94.52      B    N  
ATOM   3583  CA  CYS B 194      10.636 -19.107 -18.029  1.00 95.15      B    C  
ATOM   3584  C   CYS B 194      11.844 -19.845 -17.420  1.00 96.29      B    C  
ATOM   3585  O   CYS B 194      12.971 -19.647 -17.872  1.00 96.18      B    O  
ATOM   3586  CB  CYS B 194      10.224 -17.945 -17.119  1.00 94.31      B    C  
ATOM   3587  SG  CYS B 194       9.063 -16.818 -17.961  1.00 91.45      B    S  
ATOM   3588  N   ARG B 195      11.618 -20.703 -16.418  1.00 95.65      B    N  
ATOM   3589  CA  ARG B 195      12.689 -21.507 -15.820  1.00 96.00      B    C  
ATOM   3590  C   ARG B 195      13.311 -22.465 -16.838  1.00 96.63      B    C  
ATOM   3591  O   ARG B 195      14.529 -22.587 -16.873  1.00 96.00      B    O  
ATOM   3592  CB  ARG B 195      12.160 -22.281 -14.609  1.00 94.41      B    C  
ATOM   3593  CG  ARG B 195      13.265 -23.076 -13.896  1.00 90.71      B    C  
ATOM   3594  CD  ARG B 195      12.690 -24.081 -12.891  1.00 86.04      B    C  
ATOM   3595  NE  ARG B 195      11.950 -25.160 -13.573  1.00 79.82      B    N  
ATOM   3596  CZ  ARG B 195      11.363 -26.194 -12.973  1.00 73.33      B    C  
ATOM   3597  NH1 ARG B 195      11.390 -26.339 -11.680  1.00 64.09      B    N1+
ATOM   3598  NH2 ARG B 195      10.734 -27.087 -13.677  1.00 65.51      B    N  
ATOM   3599  N   ALA B 196      12.501 -23.119 -17.666  1.00 96.02      B    N  
ATOM   3600  CA  ALA B 196      12.988 -24.027 -18.697  1.00 96.23      B    C  
ATOM   3601  C   ALA B 196      13.867 -23.286 -19.720  1.00 96.99      B    C  
ATOM   3602  O   ALA B 196      14.965 -23.752 -20.019  1.00 96.57      B    O  
ATOM   3603  CB  ALA B 196      11.790 -24.717 -19.360  1.00 95.60      B    C  
ATOM   3604  N   ALA B 197      13.446 -22.100 -20.161  1.00 96.59      B    N  
ATOM   3605  CA  ALA B 197      14.233 -21.266 -21.059  1.00 96.83      B    C  
ATOM   3606  C   ALA B 197      15.571 -20.825 -20.431  1.00 97.35      B    C  
ATOM   3607  O   ALA B 197      16.611 -20.878 -21.085  1.00 96.82      B    O  
ATOM   3608  CB  ALA B 197      13.378 -20.058 -21.472  1.00 96.36      B    C  
ATOM   3609  N   LEU B 198      15.571 -20.446 -19.147  1.00 97.32      B    N  
ATOM   3610  CA  LEU B 198      16.793 -20.112 -18.416  1.00 97.31      B    C  
ATOM   3611  C   LEU B 198      17.725 -21.321 -18.294  1.00 97.41      B    C  
ATOM   3612  O   LEU B 198      18.910 -21.202 -18.565  1.00 96.86      B    O  
ATOM   3613  CB  LEU B 198      16.457 -19.571 -17.018  1.00 97.12      B    C  
ATOM   3614  CG  LEU B 198      15.818 -18.168 -16.996  1.00 96.26      B    C  
ATOM   3615  CD1 LEU B 198      15.319 -17.866 -15.585  1.00 95.04      B    C  
ATOM   3616  CD2 LEU B 198      16.809 -17.080 -17.396  1.00 94.65      B    C  
ATOM   3617  N   GLN B 199      17.201 -22.490 -17.947  1.00 97.36      B    N  
ATOM   3618  CA  GLN B 199      18.001 -23.708 -17.792  1.00 97.18      B    C  
ATOM   3619  C   GLN B 199      18.635 -24.156 -19.117  1.00 97.20      B    C  
ATOM   3620  O   GLN B 199      19.765 -24.626 -19.115  1.00 96.41      B    O  
ATOM   3621  CB  GLN B 199      17.125 -24.807 -17.185  1.00 96.33      B    C  
ATOM   3622  CG  GLN B 199      17.904 -26.081 -16.801  1.00 93.94      B    C  
ATOM   3623  CD  GLN B 199      18.954 -25.803 -15.729  1.00 94.80      B    C  
ATOM   3624  NE2 GLN B 199      20.193 -25.598 -16.099  1.00 85.56      B    N  
ATOM   3625  OE1 GLN B 199      18.655 -25.746 -14.554  1.00 86.71      B    O  
ATOM   3626  N   GLU B 200      17.921 -23.981 -20.228  1.00 97.11      B    N  
ATOM   3627  CA  GLU B 200      18.474 -24.258 -21.561  1.00 96.87      B    C  
ATOM   3628  C   GLU B 200      19.587 -23.262 -21.928  1.00 96.91      B    C  
ATOM   3629  O   GLU B 200      20.637 -23.657 -22.437  1.00 95.50      B    O  
ATOM   3630  CB  GLU B 200      17.320 -24.232 -22.582  1.00 96.06      B    C  
ATOM   3631  CG  GLU B 200      17.767 -24.685 -23.981  1.00 83.48      B    C  
ATOM   3632  CD  GLU B 200      16.606 -24.747 -24.999  1.00 76.49      B    C  
ATOM   3633  OE1 GLU B 200      16.841 -25.305 -26.096  1.00 68.17      B    O  
ATOM   3634  OE2 GLU B 200      15.505 -24.250 -24.698  1.00 69.12      B    O1-
ATOM   3635  N   ARG B 201      19.401 -21.983 -21.602  1.00 96.86      B    N  
ATOM   3636  CA  ARG B 201      20.384 -20.929 -21.888  1.00 96.65      B    C  
ATOM   3637  C   ARG B 201      21.644 -21.009 -21.017  1.00 96.53      B    C  
ATOM   3638  O   ARG B 201      22.731 -20.705 -21.506  1.00 95.07      B    O  
ATOM   3639  CB  ARG B 201      19.692 -19.564 -21.741  1.00 96.19      B    C  
ATOM   3640  CG  ARG B 201      20.626 -18.360 -21.939  1.00 92.76      B    C  
ATOM   3641  CD  ARG B 201      21.288 -18.363 -23.324  1.00 87.36      B    C  
ATOM   3642  NE  ARG B 201      22.235 -17.243 -23.442  1.00 83.21      B    N  
ATOM   3643  CZ  ARG B 201      23.478 -17.217 -23.012  1.00 77.31      B    C  
ATOM   3644  NH1 ARG B 201      24.058 -18.267 -22.472  1.00 70.56      B    N1+
ATOM   3645  NH2 ARG B 201      24.159 -16.121 -23.122  1.00 73.15      B    N  
ATOM   3646  N   PHE B 202      21.479 -21.391 -19.752  1.00 97.15      B    N  
ATOM   3647  CA  PHE B 202      22.539 -21.516 -18.747  1.00 96.43      B    C  
ATOM   3648  C   PHE B 202      22.713 -22.990 -18.359  1.00 95.73      B    C  
ATOM   3649  O   PHE B 202      22.608 -23.378 -17.201  1.00 92.79      B    O  
ATOM   3650  CB  PHE B 202      22.232 -20.598 -17.564  1.00 96.31      B    C  
ATOM   3651  CG  PHE B 202      22.125 -19.129 -17.920  1.00 96.97      B    C  
ATOM   3652  CD1 PHE B 202      23.282 -18.357 -18.107  1.00 95.64      B    C  
ATOM   3653  CD2 PHE B 202      20.871 -18.524 -18.081  1.00 95.91      B    C  
ATOM   3654  CE1 PHE B 202      23.194 -17.000 -18.440  1.00 95.12      B    C  
ATOM   3655  CE2 PHE B 202      20.766 -17.164 -18.419  1.00 95.41      B    C  
ATOM   3656  CZ  PHE B 202      21.931 -16.397 -18.596  1.00 95.98      B    C  
ATOM   3657  N   SER B 203      22.953 -23.842 -19.358  1.00 96.06      B    N  
ATOM   3658  CA  SER B 203      22.951 -25.302 -19.218  1.00 95.07      B    C  
ATOM   3659  C   SER B 203      24.062 -25.861 -18.324  1.00 94.66      B    C  
ATOM   3660  O   SER B 203      23.960 -27.001 -17.874  1.00 90.14      B    O  
ATOM   3661  CB  SER B 203      23.044 -25.947 -20.607  1.00 92.98      B    C  
ATOM   3662  OG  SER B 203      24.178 -25.487 -21.307  1.00 85.45      B    O  
ATOM   3663  N   GLU B 204      25.114 -25.082 -18.055  1.00 93.63      B    N  
ATOM   3664  CA  GLU B 204      26.236 -25.499 -17.199  1.00 92.66      B    C  
ATOM   3665  C   GLU B 204      25.916 -25.396 -15.698  1.00 92.76      B    C  
ATOM   3666  O   GLU B 204      26.618 -25.976 -14.878  1.00 89.10      B    O  
ATOM   3667  CB  GLU B 204      27.495 -24.684 -17.529  1.00 90.26      B    C  
ATOM   3668  CG  GLU B 204      27.932 -24.854 -18.992  1.00 80.73      B    C  
ATOM   3669  CD  GLU B 204      29.348 -24.341 -19.294  1.00 68.83      B    C  
ATOM   3670  OE1 GLU B 204      29.769 -24.473 -20.468  1.00 61.06      B    O  
ATOM   3671  OE2 GLU B 204      30.019 -23.832 -18.372  1.00 61.98      B    O1-
ATOM   3672  N   ILE B 205      24.856 -24.701 -15.332  1.00 92.53      B    N  
ATOM   3673  CA  ILE B 205      24.455 -24.458 -13.951  1.00 91.66      B    C  
ATOM   3674  C   ILE B 205      23.126 -25.165 -13.684  1.00 93.04      B    C  
ATOM   3675  O   ILE B 205      22.194 -25.084 -14.480  1.00 91.03      B    O  
ATOM   3676  CB  ILE B 205      24.409 -22.942 -13.642  1.00 87.67      B    C  
ATOM   3677  CG1 ILE B 205      25.775 -22.275 -13.961  1.00 74.39      B    C  
ATOM   3678  CG2 ILE B 205      24.020 -22.700 -12.176  1.00 70.70      B    C  
ATOM   3679  CD1 ILE B 205      25.807 -20.750 -13.777  1.00 67.37      B    C  
ATOM   3680  N   SER B 206      23.000 -25.839 -12.540  1.00 93.03      B    N  
ATOM   3681  CA  SER B 206      21.707 -26.339 -12.075  1.00 92.80      B    C  
ATOM   3682  C   SER B 206      20.919 -25.195 -11.430  1.00 94.13      B    C  
ATOM   3683  O   SER B 206      21.322 -24.685 -10.384  1.00 92.34      B    O  
ATOM   3684  CB  SER B 206      21.889 -27.504 -11.103  1.00 89.63      B    C  
ATOM   3685  OG  SER B 206      20.623 -28.052 -10.793  1.00 77.38      B    O  
ATOM   3686  N   ILE B 207      19.824 -24.792 -12.035  1.00 95.30      B    N  
ATOM   3687  CA  ILE B 207      18.958 -23.737 -11.503  1.00 96.18      B    C  
ATOM   3688  C   ILE B 207      17.922 -24.370 -10.562  1.00 96.41      B    C  
ATOM   3689  O   ILE B 207      16.876 -24.854 -11.009  1.00 95.38      B    O  
ATOM   3690  CB  ILE B 207      18.313 -22.895 -12.626  1.00 95.86      B    C  
ATOM   3691  CG1 ILE B 207      19.399 -22.295 -13.551  1.00 94.36      B    C  
ATOM   3692  CG2 ILE B 207      17.448 -21.779 -12.007  1.00 94.33      B    C  
ATOM   3693  CD1 ILE B 207      18.842 -21.536 -14.756  1.00 92.63      B    C  
ATOM   3694  N   ASN B 208      18.211 -24.330  -9.267  1.00 97.24      B    N  
ATOM   3695  CA  ASN B 208      17.291 -24.793  -8.243  1.00 97.45      B    C  
ATOM   3696  C   ASN B 208      16.074 -23.868  -8.141  1.00 97.85      B    C  
ATOM   3697  O   ASN B 208      16.170 -22.652  -8.290  1.00 97.26      B    O  
ATOM   3698  CB  ASN B 208      18.047 -24.966  -6.915  1.00 96.96      B    C  
ATOM   3699  CG  ASN B 208      19.033 -26.126  -6.965  1.00 96.14      B    C  
ATOM   3700  ND2 ASN B 208      20.044 -26.103  -6.133  1.00 89.59      B    N  
ATOM   3701  OD1 ASN B 208      18.885 -27.063  -7.737  1.00 90.31      B    O  
ATOM   3702  N   HIS B 209      14.896 -24.464  -7.924  1.00 97.16      B    N  
ATOM   3703  CA  HIS B 209      13.630 -23.739  -7.921  1.00 97.16      B    C  
ATOM   3704  C   HIS B 209      12.679 -24.290  -6.863  1.00 97.14      B    C  
ATOM   3705  O   HIS B 209      12.139 -25.385  -7.020  1.00 96.28      B    O  
ATOM   3706  CB  HIS B 209      13.015 -23.794  -9.329  1.00 96.21      B    C  
ATOM   3707  CG  HIS B 209      11.721 -23.035  -9.501  1.00 95.63      B    C  
ATOM   3708  CD2 HIS B 209      11.294 -21.954  -8.779  1.00 86.34      B    C  
ATOM   3709  ND1 HIS B 209      10.765 -23.283 -10.480  1.00 86.24      B    N  
ATOM   3710  CE1 HIS B 209       9.807 -22.367 -10.347  1.00 88.14      B    C  
ATOM   3711  NE2 HIS B 209      10.084 -21.552  -9.324  1.00 89.78      B    N  
ATOM   3712  N   VAL B 210      12.402 -23.501  -5.838  1.00 97.64      B    N  
ATOM   3713  CA  VAL B 210      11.350 -23.757  -4.853  1.00 97.50      B    C  
ATOM   3714  C   VAL B 210      10.055 -23.111  -5.350  1.00 97.50      B    C  
ATOM   3715  O   VAL B 210       9.998 -21.904  -5.586  1.00 96.72      B    O  
ATOM   3716  CB  VAL B 210      11.761 -23.250  -3.462  1.00 97.12      B    C  
ATOM   3717  CG1 VAL B 210      10.634 -23.404  -2.444  1.00 94.93      B    C  
ATOM   3718  CG2 VAL B 210      12.983 -24.025  -2.952  1.00 95.27      B    C  
ATOM   3719  N   GLN B 211       9.005 -23.911  -5.512  1.00 96.69      B    N  
ATOM   3720  CA  GLN B 211       7.720 -23.460  -6.038  1.00 96.15      B    C  
ATOM   3721  C   GLN B 211       6.567 -23.980  -5.176  1.00 96.18      B    C  
ATOM   3722  O   GLN B 211       6.135 -25.122  -5.317  1.00 94.83      B    O  
ATOM   3723  CB  GLN B 211       7.593 -23.887  -7.509  1.00 94.34      B    C  
ATOM   3724  CG  GLN B 211       6.365 -23.267  -8.177  1.00 90.08      B    C  
ATOM   3725  CD  GLN B 211       6.155 -23.780  -9.604  1.00 90.74      B    C  
ATOM   3726  NE2 GLN B 211       5.934 -22.906 -10.560  1.00 81.71      B    N  
ATOM   3727  OE1 GLN B 211       6.176 -24.963  -9.872  1.00 83.90      B    O  
ATOM   3728  N   ALA B 212       6.035 -23.138  -4.309  1.00 96.33      B    N  
ATOM   3729  CA  ALA B 212       4.988 -23.496  -3.365  1.00 96.28      B    C  
ATOM   3730  C   ALA B 212       3.587 -23.124  -3.887  1.00 96.16      B    C  
ATOM   3731  O   ALA B 212       3.346 -22.008  -4.347  1.00 94.66      B    O  
ATOM   3732  CB  ALA B 212       5.292 -22.839  -2.024  1.00 95.63      B    C  
ATOM   3733  N   ARG B 213       2.632 -24.054  -3.749  1.00 95.35      B    N  
ATOM   3734  CA  ARG B 213       1.217 -23.804  -4.012  1.00 95.14      B    C  
ATOM   3735  C   ARG B 213       0.536 -23.287  -2.744  1.00 95.24      B    C  
ATOM   3736  O   ARG B 213       0.189 -24.074  -1.867  1.00 94.15      B    O  
ATOM   3737  CB  ARG B 213       0.565 -25.078  -4.557  1.00 93.90      B    C  
ATOM   3738  CG  ARG B 213      -0.927 -24.874  -4.899  1.00 91.53      B    C  
ATOM   3739  CD  ARG B 213      -1.480 -26.178  -5.487  1.00 88.41      B    C  
ATOM   3740  NE  ARG B 213      -2.953 -26.182  -5.523  1.00 82.80      B    N  
ATOM   3741  CZ  ARG B 213      -3.765 -27.081  -4.980  1.00 77.71      B    C  
ATOM   3742  NH1 ARG B 213      -3.313 -28.102  -4.331  1.00 71.57      B    N1+
ATOM   3743  NH2 ARG B 213      -5.037 -26.961  -5.078  1.00 70.83      B    N  
ATOM   3744  N   VAL B 214       0.321 -21.989  -2.659  1.00 95.20      B    N  
ATOM   3745  CA  VAL B 214      -0.268 -21.329  -1.481  1.00 95.13      B    C  
ATOM   3746  C   VAL B 214      -1.611 -20.720  -1.825  1.00 94.72      B    C  
ATOM   3747  O   VAL B 214      -1.725 -19.853  -2.700  1.00 93.39      B    O  
ATOM   3748  CB  VAL B 214       0.681 -20.284  -0.873  1.00 94.84      B    C  
ATOM   3749  CG1 VAL B 214       0.100 -19.738   0.435  1.00 92.99      B    C  
ATOM   3750  CG2 VAL B 214       2.057 -20.886  -0.570  1.00 92.98      B    C  
ATOM   3751  N   GLY B 215      -2.646 -21.184  -1.111  1.00 94.70      B    N  
ATOM   3752  CA  GLY B 215      -3.999 -20.667  -1.246  1.00 94.33      B    C  
ATOM   3753  C   GLY B 215      -4.973 -21.412  -0.345  1.00 95.18      B    C  
ATOM   3754  O   GLY B 215      -4.652 -22.464   0.202  1.00 93.78      B    O  
ATOM   3755  N   PHE B 216      -6.169 -20.851  -0.201  1.00 95.58      B    N  
ATOM   3756  CA  PHE B 216      -7.172 -21.301   0.754  1.00 95.90      B    C  
ATOM   3757  C   PHE B 216      -8.535 -21.493   0.076  1.00 95.57      B    C  
ATOM   3758  O   PHE B 216      -8.794 -20.848  -0.946  1.00 93.85      B    O  
ATOM   3759  CB  PHE B 216      -7.238 -20.300   1.909  1.00 96.32      B    C  
ATOM   3760  CG  PHE B 216      -5.939 -20.215   2.687  1.00 97.03      B    C  
ATOM   3761  CD1 PHE B 216      -5.709 -21.075   3.781  1.00 96.41      B    C  
ATOM   3762  CD2 PHE B 216      -4.921 -19.330   2.289  1.00 96.43      B    C  
ATOM   3763  CE1 PHE B 216      -4.492 -21.045   4.462  1.00 96.23      B    C  
ATOM   3764  CE2 PHE B 216      -3.693 -19.300   2.965  1.00 96.35      B    C  
ATOM   3765  CZ  PHE B 216      -3.474 -20.157   4.051  1.00 96.96      B    C  
ATOM   3766  N   PRO B 217      -9.419 -22.358   0.620  1.00 94.70      B    N  
ATOM   3767  CA  PRO B 217     -10.784 -22.519   0.116  1.00 94.61      B    C  
ATOM   3768  C   PRO B 217     -11.544 -21.190   0.077  1.00 95.36      B    C  
ATOM   3769  O   PRO B 217     -11.298 -20.290   0.886  1.00 94.50      B    O  
ATOM   3770  CB  PRO B 217     -11.450 -23.531   1.047  1.00 93.21      B    C  
ATOM   3771  CG  PRO B 217     -10.284 -24.317   1.633  1.00 91.21      B    C  
ATOM   3772  CD  PRO B 217      -9.185 -23.270   1.724  1.00 94.18      B    C  
ATOM   3773  N   HIS B 218     -12.481 -21.049  -0.862  1.00 93.73      B    N  
ATOM   3774  CA  HIS B 218     -13.278 -19.816  -0.985  1.00 93.06      B    C  
ATOM   3775  C   HIS B 218     -14.211 -19.581   0.206  1.00 94.09      B    C  
ATOM   3776  O   HIS B 218     -14.487 -18.431   0.535  1.00 91.54      B    O  
ATOM   3777  CB  HIS B 218     -14.084 -19.852  -2.291  1.00 90.11      B    C  
ATOM   3778  CG  HIS B 218     -13.270 -19.432  -3.487  1.00 83.12      B    C  
ATOM   3779  CD2 HIS B 218     -12.749 -20.228  -4.472  1.00 70.53      B    C  
ATOM   3780  ND1 HIS B 218     -12.917 -18.140  -3.788  1.00 70.93      B    N  
ATOM   3781  CE1 HIS B 218     -12.198 -18.158  -4.929  1.00 67.65      B    C  
ATOM   3782  NE2 HIS B 218     -12.077 -19.409  -5.374  1.00 69.12      B    N  
ATOM   3783  N   ASP B 219     -14.651 -20.655   0.841  1.00 94.01      B    N  
ATOM   3784  CA  ASP B 219     -15.546 -20.718   1.986  1.00 94.25      B    C  
ATOM   3785  C   ASP B 219     -14.804 -20.849   3.321  1.00 95.31      B    C  
ATOM   3786  O   ASP B 219     -15.415 -21.158   4.333  1.00 93.16      B    O  
ATOM   3787  CB  ASP B 219     -16.525 -21.887   1.756  1.00 92.01      B    C  
ATOM   3788  CG  ASP B 219     -15.850 -23.266   1.571  1.00 85.62      B    C  
ATOM   3789  OD1 ASP B 219     -14.691 -23.318   1.097  1.00 76.68      B    O  
ATOM   3790  OD2 ASP B 219     -16.541 -24.280   1.819  1.00 78.73      B    O1-
ATOM   3791  N   LEU B 220     -13.495 -20.590   3.355  1.00 95.48      B    N  
ATOM   3792  CA  LEU B 220     -12.692 -20.683   4.577  1.00 96.20      B    C  
ATOM   3793  C   LEU B 220     -13.271 -19.832   5.716  1.00 96.76      B    C  
ATOM   3794  O   LEU B 220     -13.435 -20.308   6.832  1.00 95.34      B    O  
ATOM   3795  CB  LEU B 220     -11.253 -20.251   4.268  1.00 95.88      B    C  
ATOM   3796  CG  LEU B 220     -10.332 -20.262   5.503  1.00 96.15      B    C  
ATOM   3797  CD1 LEU B 220      -9.984 -21.689   5.929  1.00 94.63      B    C  
ATOM   3798  CD2 LEU B 220      -9.034 -19.513   5.196  1.00 94.59      B    C  
ATOM   3799  N   VAL B 221     -13.574 -18.569   5.418  1.00 96.81      B    N  
ATOM   3800  CA  VAL B 221     -14.145 -17.626   6.378  1.00 96.78      B    C  
ATOM   3801  C   VAL B 221     -15.658 -17.597   6.176  1.00 96.20      B    C  
ATOM   3802  O   VAL B 221     -16.142 -17.262   5.093  1.00 94.19      B    O  
ATOM   3803  CB  VAL B 221     -13.537 -16.229   6.226  1.00 96.18      B    C  
ATOM   3804  CG1 VAL B 221     -14.154 -15.242   7.220  1.00 94.46      B    C  
ATOM   3805  CG2 VAL B 221     -12.023 -16.261   6.473  1.00 95.40      B    C  
ATOM   3806  N   GLU B 222     -16.408 -17.909   7.228  1.00 95.45      B    N  
ATOM   3807  CA  GLU B 222     -17.862 -17.939   7.172  1.00 94.30      B    C  
ATOM   3808  C   GLU B 222     -18.435 -16.584   6.744  1.00 93.76      B    C  
ATOM   3809  O   GLU B 222     -18.289 -15.574   7.432  1.00 90.10      B    O  
ATOM   3810  CB  GLU B 222     -18.424 -18.391   8.526  1.00 92.95      B    C  
ATOM   3811  CG  GLU B 222     -19.941 -18.619   8.435  1.00 83.41      B    C  
ATOM   3812  CD  GLU B 222     -20.600 -18.969   9.782  1.00 74.65      B    C  
ATOM   3813  OE1 GLU B 222     -21.841 -19.133   9.775  1.00 65.77      B    O  
ATOM   3814  OE2 GLU B 222     -19.880 -19.044  10.799  1.00 67.84      B    O1-
ATOM   3815  N   GLY B 223     -19.062 -16.534   5.583  1.00 93.21      B    N  
ATOM   3816  CA  GLY B 223     -19.623 -15.309   5.020  1.00 92.36      B    C  
ATOM   3817  C   GLY B 223     -18.591 -14.231   4.641  1.00 93.41      B    C  
ATOM   3818  O   GLY B 223     -19.004 -13.133   4.283  1.00 88.54      B    O  
ATOM   3819  N   GLY B 224     -17.299 -14.537   4.690  1.00 93.96      B    N  
ATOM   3820  CA  GLY B 224     -16.233 -13.578   4.373  1.00 93.86      B    C  
ATOM   3821  C   GLY B 224     -16.115 -13.243   2.883  1.00 94.89      B    C  
ATOM   3822  O   GLY B 224     -15.665 -12.159   2.514  1.00 91.26      B    O  
ATOM   3823  N   GLY B 225     -16.539 -14.148   2.015  1.00 92.51      B    N  
ATOM   3824  CA  GLY B 225     -16.461 -14.005   0.569  1.00 91.00      B    C  
ATOM   3825  C   GLY B 225     -15.042 -14.237   0.032  1.00 91.83      B    C  
ATOM   3826  O   GLY B 225     -14.356 -15.173   0.410  1.00 85.69      B    O  
ATOM   3827  N   SER B 226     -14.629 -13.399  -0.919  1.00 93.54      B    N  
ATOM   3828  CA  SER B 226     -13.306 -13.462  -1.541  1.00 93.34      B    C  
ATOM   3829  C   SER B 226     -12.801 -12.053  -1.862  1.00 94.42      B    C  
ATOM   3830  O   SER B 226     -13.599 -11.173  -2.199  1.00 91.56      B    O  
ATOM   3831  CB  SER B 226     -13.359 -14.318  -2.809  1.00 88.67      B    C  
ATOM   3832  OG  SER B 226     -12.059 -14.569  -3.318  1.00 77.90      B    O  
ATOM   3833  N   GLU B 227     -11.499 -11.875  -1.774  1.00 94.04      B    N  
ATOM   3834  CA  GLU B 227     -10.839 -10.611  -2.050  1.00 94.08      B    C  
ATOM   3835  C   GLU B 227      -9.664 -10.806  -3.017  1.00 93.53      B    C  
ATOM   3836  O   GLU B 227      -8.720 -11.554  -2.759  1.00 91.50      B    O  
ATOM   3837  CB  GLU B 227     -10.411  -9.974  -0.720  1.00 93.62      B    C  
ATOM   3838  CG  GLU B 227      -9.717  -8.629  -0.890  1.00 91.94      B    C  
ATOM   3839  CD  GLU B 227     -10.542  -7.654  -1.728  1.00 94.32      B    C  
ATOM   3840  OE1 GLU B 227     -10.007  -7.168  -2.758  1.00 90.30      B    O  
ATOM   3841  OE2 GLU B 227     -11.714  -7.383  -1.390  1.00 91.90      B    O1-
ATOM   3842  N   ASP B 228      -9.716 -10.091  -4.146  1.00 91.64      B    N  
ATOM   3843  CA  ASP B 228      -8.761 -10.223  -5.248  1.00 89.99      B    C  
ATOM   3844  C   ASP B 228      -7.726  -9.082  -5.291  1.00 90.37      B    C  
ATOM   3845  O   ASP B 228      -6.936  -8.977  -6.239  1.00 85.95      B    O  
ATOM   3846  CB  ASP B 228      -9.520 -10.316  -6.583  1.00 86.41      B    C  
ATOM   3847  CG  ASP B 228     -10.353 -11.590  -6.762  1.00 77.05      B    C  
ATOM   3848  OD1 ASP B 228      -9.927 -12.655  -6.268  1.00 68.35      B    O  
ATOM   3849  OD2 ASP B 228     -11.362 -11.499  -7.497  1.00 70.41      B    O1-
ATOM   3850  N   THR B 229      -7.707  -8.196  -4.294  1.00 91.25      B    N  
ATOM   3851  CA  THR B 229      -6.723  -7.103  -4.259  1.00 91.24      B    C  
ATOM   3852  C   THR B 229      -5.314  -7.591  -3.944  1.00 91.25      B    C  
ATOM   3853  O   THR B 229      -4.362  -6.971  -4.435  1.00 88.99      B    O  
ATOM   3854  CB  THR B 229      -7.094  -5.969  -3.297  1.00 91.58      B    C  
ATOM   3855  CG2 THR B 229      -8.301  -5.177  -3.778  1.00 88.41      B    C  
ATOM   3856  OG1 THR B 229      -7.309  -6.413  -1.986  1.00 88.62      B    O  
ATOM   3857  N   LEU B 230      -5.162  -8.680  -3.203  1.00 91.55      B    N  
ATOM   3858  CA  LEU B 230      -3.889  -9.376  -2.934  1.00 91.15      B    C  
ATOM   3859  C   LEU B 230      -2.780  -8.444  -2.399  1.00 92.69      B    C  
ATOM   3860  O   LEU B 230      -1.623  -8.545  -2.803  1.00 89.84      B    O  
ATOM   3861  CB  LEU B 230      -3.437 -10.165  -4.184  1.00 88.39      B    C  
ATOM   3862  CG  LEU B 230      -4.475 -11.130  -4.790  1.00 85.97      B    C  
ATOM   3863  CD1 LEU B 230      -3.900 -11.766  -6.055  1.00 81.56      B    C  
ATOM   3864  CD2 LEU B 230      -4.843 -12.239  -3.820  1.00 81.61      B    C  
ATOM   3865  N   ARG B 231      -3.141  -7.486  -1.534  1.00 93.10      B    N  
ATOM   3866  CA  ARG B 231      -2.191  -6.456  -1.070  1.00 94.44      B    C  
ATOM   3867  C   ARG B 231      -1.075  -7.016  -0.191  1.00 95.44      B    C  
ATOM   3868  O   ARG B 231       0.045  -6.510  -0.250  1.00 93.90      B    O  
ATOM   3869  CB  ARG B 231      -2.939  -5.306  -0.375  1.00 93.43      B    C  
ATOM   3870  CG  ARG B 231      -3.825  -4.487  -1.328  1.00 92.61      B    C  
ATOM   3871  CD  ARG B 231      -2.990  -3.837  -2.432  1.00 89.62      B    C  
ATOM   3872  NE  ARG B 231      -3.779  -2.962  -3.307  1.00 89.33      B    N  
ATOM   3873  CZ  ARG B 231      -4.185  -3.220  -4.543  1.00 89.95      B    C  
ATOM   3874  NH1 ARG B 231      -4.043  -4.399  -5.092  1.00 80.90      B    N1+
ATOM   3875  NH2 ARG B 231      -4.740  -2.294  -5.253  1.00 85.03      B    N  
ATOM   3876  N   ALA B 232      -1.339  -8.094   0.540  1.00 95.08      B    N  
ATOM   3877  CA  ALA B 232      -0.351  -8.788   1.370  1.00 95.52      B    C  
ATOM   3878  C   ALA B 232       0.559  -9.757   0.591  1.00 95.62      B    C  
ATOM   3879  O   ALA B 232       1.463 -10.363   1.171  1.00 93.80      B    O  
ATOM   3880  CB  ALA B 232      -1.088  -9.488   2.509  1.00 95.22      B    C  
ATOM   3881  N   ARG B 233       0.368  -9.917  -0.722  1.00 94.51      B    N  
ATOM   3882  CA  ARG B 233       1.029 -10.955  -1.533  1.00 93.86      B    C  
ATOM   3883  C   ARG B 233       2.558 -10.977  -1.400  1.00 95.01      B    C  
ATOM   3884  O   ARG B 233       3.143 -12.058  -1.373  1.00 93.64      B    O  
ATOM   3885  CB  ARG B 233       0.624 -10.772  -3.005  1.00 90.57      B    C  
ATOM   3886  CG  ARG B 233       1.237 -11.847  -3.913  1.00 79.30      B    C  
ATOM   3887  CD  ARG B 233       0.838 -11.621  -5.368  1.00 74.44      B    C  
ATOM   3888  NE  ARG B 233       1.486 -12.620  -6.232  1.00 65.13      B    N  
ATOM   3889  CZ  ARG B 233       1.359 -12.732  -7.546  1.00 59.81      B    C  
ATOM   3890  NH1 ARG B 233       0.617 -11.911  -8.223  1.00 54.36      B    N1+
ATOM   3891  NH2 ARG B 233       1.985 -13.683  -8.175  1.00 51.72      B    N  
ATOM   3892  N   SER B 234       3.202  -9.820  -1.356  1.00 92.90      B    N  
ATOM   3893  CA  SER B 234       4.666  -9.773  -1.252  1.00 94.10      B    C  
ATOM   3894  C   SER B 234       5.177 -10.234   0.103  1.00 96.01      B    C  
ATOM   3895  O   SER B 234       6.270 -10.760   0.156  1.00 95.50      B    O  
ATOM   3896  CB  SER B 234       5.206  -8.382  -1.568  1.00 91.34      B    C  
ATOM   3897  OG  SER B 234       4.659  -7.414  -0.707  1.00 88.34      B    O  
ATOM   3898  N   PHE B 235       4.388 -10.122   1.182  1.00 97.18      B    N  
ATOM   3899  CA  PHE B 235       4.801 -10.603   2.500  1.00 97.86      B    C  
ATOM   3900  C   PHE B 235       4.983 -12.121   2.502  1.00 98.12      B    C  
ATOM   3901  O   PHE B 235       6.025 -12.608   2.919  1.00 98.03      B    O  
ATOM   3902  CB  PHE B 235       3.801 -10.153   3.564  1.00 98.01      B    C  
ATOM   3903  CG  PHE B 235       4.324 -10.324   4.973  1.00 98.27      B    C  
ATOM   3904  CD1 PHE B 235       4.051 -11.500   5.704  1.00 97.64      B    C  
ATOM   3905  CD2 PHE B 235       5.114  -9.315   5.556  1.00 97.56      B    C  
ATOM   3906  CE1 PHE B 235       4.562 -11.660   7.007  1.00 97.19      B    C  
ATOM   3907  CE2 PHE B 235       5.618  -9.473   6.857  1.00 97.10      B    C  
ATOM   3908  CZ  PHE B 235       5.340 -10.648   7.581  1.00 97.76      B    C  
ATOM   3909  N   LEU B 236       4.034 -12.860   1.917  1.00 97.60      B    N  
ATOM   3910  CA  LEU B 236       4.176 -14.301   1.693  1.00 97.67      B    C  
ATOM   3911  C   LEU B 236       5.414 -14.616   0.850  1.00 98.09      B    C  
ATOM   3912  O   LEU B 236       6.160 -15.538   1.152  1.00 97.82      B    O  
ATOM   3913  CB  LEU B 236       2.896 -14.818   1.014  1.00 97.02      B    C  
ATOM   3914  CG  LEU B 236       2.974 -16.296   0.572  1.00 96.10      B    C  
ATOM   3915  CD1 LEU B 236       3.093 -17.245   1.760  1.00 94.53      B    C  
ATOM   3916  CD2 LEU B 236       1.720 -16.652  -0.224  1.00 94.18      B    C  
ATOM   3917  N   PHE B 237       5.641 -13.843  -0.208  1.00 97.18      B    N  
ATOM   3918  CA  PHE B 237       6.756 -14.096  -1.112  1.00 97.00      B    C  
ATOM   3919  C   PHE B 237       8.106 -13.889  -0.420  1.00 97.85      B    C  
ATOM   3920  O   PHE B 237       9.012 -14.691  -0.595  1.00 97.63      B    O  
ATOM   3921  CB  PHE B 237       6.583 -13.219  -2.354  1.00 95.61      B    C  
ATOM   3922  CG  PHE B 237       7.156 -13.761  -3.655  1.00 94.32      B    C  
ATOM   3923  CD1 PHE B 237       6.981 -13.000  -4.830  1.00 89.84      B    C  
ATOM   3924  CD2 PHE B 237       7.781 -15.018  -3.740  1.00 89.67      B    C  
ATOM   3925  CE1 PHE B 237       7.417 -13.491  -6.057  1.00 87.29      B    C  
ATOM   3926  CE2 PHE B 237       8.226 -15.510  -4.975  1.00 87.09      B    C  
ATOM   3927  CZ  PHE B 237       8.037 -14.748  -6.137  1.00 87.41      B    C  
ATOM   3928  N   PHE B 238       8.213 -12.850   0.412  1.00 98.10      B    N  
ATOM   3929  CA  PHE B 238       9.401 -12.577   1.210  1.00 98.46      B    C  
ATOM   3930  C   PHE B 238       9.622 -13.627   2.303  1.00 98.68      B    C  
ATOM   3931  O   PHE B 238      10.763 -14.028   2.503  1.00 98.43      B    O  
ATOM   3932  CB  PHE B 238       9.307 -11.167   1.809  1.00 98.18      B    C  
ATOM   3933  CG  PHE B 238       9.213 -10.007   0.829  1.00 98.14      B    C  
ATOM   3934  CD1 PHE B 238       9.575 -10.133  -0.530  1.00 96.87      B    C  
ATOM   3935  CD2 PHE B 238       8.783  -8.751   1.299  1.00 96.73      B    C  
ATOM   3936  CE1 PHE B 238       9.520  -9.031  -1.401  1.00 96.04      B    C  
ATOM   3937  CE2 PHE B 238       8.725  -7.647   0.431  1.00 95.94      B    C  
ATOM   3938  CZ  PHE B 238       9.097  -7.787  -0.911  1.00 96.46      B    C  
ATOM   3939  N   ALA B 239       8.571 -14.123   2.948  1.00 98.58      B    N  
ATOM   3940  CA  ALA B 239       8.680 -15.170   3.953  1.00 98.67      B    C  
ATOM   3941  C   ALA B 239       9.170 -16.502   3.366  1.00 98.78      B    C  
ATOM   3942  O   ALA B 239      10.086 -17.118   3.905  1.00 98.56      B    O  
ATOM   3943  CB  ALA B 239       7.317 -15.322   4.640  1.00 98.44      B    C  
ATOM   3944  N   LEU B 240       8.640 -16.906   2.202  1.00 98.54      B    N  
ATOM   3945  CA  LEU B 240       9.123 -18.095   1.495  1.00 98.52      B    C  
ATOM   3946  C   LEU B 240      10.589 -17.945   1.057  1.00 98.64      B    C  
ATOM   3947  O   LEU B 240      11.370 -18.890   1.155  1.00 98.44      B    O  
ATOM   3948  CB  LEU B 240       8.239 -18.350   0.261  1.00 98.29      B    C  
ATOM   3949  CG  LEU B 240       6.791 -18.783   0.568  1.00 97.43      B    C  
ATOM   3950  CD1 LEU B 240       5.989 -18.799  -0.740  1.00 96.18      B    C  
ATOM   3951  CD2 LEU B 240       6.720 -20.172   1.191  1.00 95.84      B    C  
ATOM   3952  N   ALA B 241      10.982 -16.757   0.603  1.00 98.61      B    N  
ATOM   3953  CA  ALA B 241      12.356 -16.470   0.241  1.00 98.62      B    C  
ATOM   3954  C   ALA B 241      13.291 -16.443   1.462  1.00 98.70      B    C  
ATOM   3955  O   ALA B 241      14.427 -16.890   1.345  1.00 98.63      B    O  
ATOM   3956  CB  ALA B 241      12.390 -15.147  -0.525  1.00 98.48      B    C  
ATOM   3957  N   ALA B 242      12.809 -15.969   2.613  1.00 98.72      B    N  
ATOM   3958  CA  ALA B 242      13.567 -15.967   3.861  1.00 98.79      B    C  
ATOM   3959  C   ALA B 242      13.862 -17.385   4.353  1.00 98.71      B    C  
ATOM   3960  O   ALA B 242      14.993 -17.659   4.724  1.00 98.39      B    O  
ATOM   3961  CB  ALA B 242      12.825 -15.135   4.908  1.00 98.59      B    C  
ATOM   3962  N   MET B 243      12.899 -18.319   4.259  1.00 98.53      B    N  
ATOM   3963  CA  MET B 243      13.143 -19.746   4.535  1.00 98.36      B    C  
ATOM   3964  C   MET B 243      14.277 -20.307   3.665  1.00 98.39      B    C  
ATOM   3965  O   MET B 243      15.184 -20.957   4.170  1.00 97.90      B    O  
ATOM   3966  CB  MET B 243      11.876 -20.579   4.274  1.00 97.87      B    C  
ATOM   3967  CG  MET B 243      10.768 -20.359   5.301  1.00 95.22      B    C  
ATOM   3968  SD  MET B 243       9.234 -21.255   4.907  1.00 95.86      B    S  
ATOM   3969  CE  MET B 243       9.796 -22.954   4.976  1.00 90.42      B    C  
ATOM   3970  N   ALA B 244      14.250 -20.025   2.366  1.00 98.51      B    N  
ATOM   3971  CA  ALA B 244      15.294 -20.478   1.452  1.00 98.44      B    C  
ATOM   3972  C   ALA B 244      16.652 -19.828   1.755  1.00 98.42      B    C  
ATOM   3973  O   ALA B 244      17.666 -20.512   1.801  1.00 98.13      B    O  
ATOM   3974  CB  ALA B 244      14.835 -20.214   0.018  1.00 98.32      B    C  
ATOM   3975  N   ALA B 245      16.670 -18.507   1.987  1.00 98.51      B    N  
ATOM   3976  CA  ALA B 245      17.893 -17.761   2.243  1.00 98.57      B    C  
ATOM   3977  C   ALA B 245      18.588 -18.197   3.540  1.00 98.32      B    C  
ATOM   3978  O   ALA B 245      19.796 -18.430   3.539  1.00 97.68      B    O  
ATOM   3979  CB  ALA B 245      17.561 -16.267   2.260  1.00 98.40      B    C  
ATOM   3980  N   GLU B 246      17.834 -18.366   4.624  1.00 98.13      B    N  
ATOM   3981  CA  GLU B 246      18.360 -18.855   5.897  1.00 97.52      B    C  
ATOM   3982  C   GLU B 246      18.894 -20.292   5.770  1.00 97.55      B    C  
ATOM   3983  O   GLU B 246      19.972 -20.598   6.269  1.00 96.30      B    O  
ATOM   3984  CB  GLU B 246      17.259 -18.776   6.964  1.00 96.12      B    C  
ATOM   3985  CG  GLU B 246      17.792 -19.028   8.384  1.00 84.36      B    C  
ATOM   3986  CD  GLU B 246      16.703 -19.402   9.388  1.00 77.38      B    C  
ATOM   3987  OE1 GLU B 246      16.984 -19.403  10.601  1.00 69.99      B    O  
ATOM   3988  OE2 GLU B 246      15.598 -19.774   8.957  1.00 70.21      B    O1-
ATOM   3989  N   ALA B 247      18.186 -21.151   5.034  1.00 97.84      B    N  
ATOM   3990  CA  ALA B 247      18.623 -22.522   4.797  1.00 97.53      B    C  
ATOM   3991  C   ALA B 247      19.917 -22.612   3.966  1.00 97.46      B    C  
ATOM   3992  O   ALA B 247      20.720 -23.526   4.158  1.00 96.28      B    O  
ATOM   3993  CB  ALA B 247      17.476 -23.275   4.125  1.00 97.10      B    C  
ATOM   3994  N   ILE B 248      20.147 -21.661   3.042  1.00 97.55      B    N  
ATOM   3995  CA  ILE B 248      21.392 -21.581   2.257  1.00 97.39      B    C  
ATOM   3996  C   ILE B 248      22.571 -21.193   3.155  1.00 96.88      B    C  
ATOM   3997  O   ILE B 248      23.639 -21.813   3.072  1.00 94.97      B    O  
ATOM   3998  CB  ILE B 248      21.227 -20.619   1.059  1.00 97.38      B    C  
ATOM   3999  CG1 ILE B 248      20.284 -21.223   0.000  1.00 96.38      B    C  
ATOM   4000  CG2 ILE B 248      22.593 -20.313   0.401  1.00 96.35      B    C  
ATOM   4001  CD1 ILE B 248      19.745 -20.184  -0.987  1.00 95.06      B    C  
ATOM   4002  N   GLY B 249      22.414 -20.180   4.007  1.00 96.14      B    N  
ATOM   4003  CA  GLY B 249      23.461 -19.722   4.914  1.00 95.92      B    C  
ATOM   4004  C   GLY B 249      23.274 -18.304   5.441  1.00 96.62      B    C  
ATOM   4005  O   GLY B 249      22.227 -17.681   5.279  1.00 94.44      B    O  
ATOM   4006  N   ASP B 250      24.335 -17.786   6.065  1.00 95.03      B    N  
ATOM   4007  CA  ASP B 250      24.332 -16.449   6.647  1.00 94.73      B    C  
ATOM   4008  C   ASP B 250      24.472 -15.348   5.600  1.00 95.27      B    C  
ATOM   4009  O   ASP B 250      25.227 -15.451   4.630  1.00 90.26      B    O  
ATOM   4010  CB  ASP B 250      25.456 -16.320   7.681  1.00 91.70      B    C  
ATOM   4011  CG  ASP B 250      25.239 -17.190   8.915  1.00 82.01      B    C  
ATOM   4012  OD1 ASP B 250      24.061 -17.373   9.294  1.00 73.59      B    O  
ATOM   4013  OD2 ASP B 250      26.261 -17.633   9.488  1.00 73.27      B    O1-
ATOM   4014  N   SER B 251      23.776 -14.227   5.834  1.00 96.23      B    N  
ATOM   4015  CA  SER B 251      23.861 -13.005   5.020  1.00 96.40      B    C  
ATOM   4016  C   SER B 251      23.506 -13.185   3.540  1.00 97.03      B    C  
ATOM   4017  O   SER B 251      23.925 -12.400   2.692  1.00 93.97      B    O  
ATOM   4018  CB  SER B 251      25.224 -12.318   5.210  1.00 93.98      B    C  
ATOM   4019  OG  SER B 251      25.454 -12.047   6.573  1.00 84.38      B    O  
ATOM   4020  N   VAL B 252      22.692 -14.188   3.224  1.00 97.56      B    N  
ATOM   4021  CA  VAL B 252      22.218 -14.451   1.869  1.00 97.75      B    C  
ATOM   4022  C   VAL B 252      21.248 -13.354   1.425  1.00 98.19      B    C  
ATOM   4023  O   VAL B 252      20.276 -13.032   2.107  1.00 97.41      B    O  
ATOM   4024  CB  VAL B 252      21.586 -15.852   1.766  1.00 96.82      B    C  
ATOM   4025  CG1 VAL B 252      20.992 -16.115   0.385  1.00 94.57      B    C  
ATOM   4026  CG2 VAL B 252      22.643 -16.932   2.033  1.00 94.85      B    C  
ATOM   4027  N   THR B 253      21.503 -12.782   0.242  1.00 98.40      B    N  
ATOM   4028  CA  THR B 253      20.653 -11.736  -0.314  1.00 98.52      B    C  
ATOM   4029  C   THR B 253      19.426 -12.338  -0.995  1.00 98.79      B    C  
ATOM   4030  O   THR B 253      19.536 -13.263  -1.793  1.00 98.47      B    O  
ATOM   4031  CB  THR B 253      21.435 -10.852  -1.296  1.00 98.10      B    C  
ATOM   4032  CG2 THR B 253      20.596  -9.722  -1.892  1.00 95.01      B    C  
ATOM   4033  OG1 THR B 253      22.497 -10.232  -0.604  1.00 94.69      B    O  
ATOM   4034  N   ILE B 254      18.266 -11.753  -0.729  1.00 98.66      B    N  
ATOM   4035  CA  ILE B 254      17.029 -12.010  -1.470  1.00 98.70      B    C  
ATOM   4036  C   ILE B 254      16.858 -10.905  -2.517  1.00 98.78      B    C  
ATOM   4037  O   ILE B 254      16.521  -9.765  -2.194  1.00 98.53      B    O  
ATOM   4038  CB  ILE B 254      15.809 -12.106  -0.538  1.00 98.68      B    C  
ATOM   4039  CG1 ILE B 254      15.960 -13.251   0.486  1.00 98.27      B    C  
ATOM   4040  CG2 ILE B 254      14.529 -12.310  -1.380  1.00 98.32      B    C  
ATOM   4041  CD1 ILE B 254      14.963 -13.155   1.643  1.00 97.53      B    C  
ATOM   4042  N   HIS B 255      17.059 -11.238  -3.773  1.00 98.63      B    N  
ATOM   4043  CA  HIS B 255      16.829 -10.333  -4.888  1.00 98.62      B    C  
ATOM   4044  C   HIS B 255      15.332 -10.204  -5.173  1.00 98.53      B    C  
ATOM   4045  O   HIS B 255      14.622 -11.194  -5.377  1.00 98.19      B    O  
ATOM   4046  CB  HIS B 255      17.611 -10.794  -6.114  1.00 98.64      B    C  
ATOM   4047  CG  HIS B 255      19.094 -10.670  -5.916  1.00 98.54      B    C  
ATOM   4048  CD2 HIS B 255      19.980 -11.685  -5.640  1.00 91.01      B    C  
ATOM   4049  ND1 HIS B 255      19.823  -9.499  -5.948  1.00 90.37      B    N  
ATOM   4050  CE1 HIS B 255      21.116  -9.805  -5.708  1.00 93.37      B    C  
ATOM   4051  NE2 HIS B 255      21.235 -11.117  -5.519  1.00 94.76      B    N  
ATOM   4052  N   VAL B 256      14.838  -8.967  -5.214  1.00 98.31      B    N  
ATOM   4053  CA  VAL B 256      13.440  -8.587  -5.471  1.00 98.06      B    C  
ATOM   4054  C   VAL B 256      13.397  -7.744  -6.743  1.00 97.75      B    C  
ATOM   4055  O   VAL B 256      13.276  -6.515  -6.662  1.00 96.82      B    O  
ATOM   4056  CB  VAL B 256      12.833  -7.850  -4.261  1.00 97.53      B    C  
ATOM   4057  CG1 VAL B 256      11.332  -7.627  -4.456  1.00 96.32      B    C  
ATOM   4058  CG2 VAL B 256      13.022  -8.631  -2.952  1.00 96.74      B    C  
ATOM   4059  N   PRO B 257      13.530  -8.341  -7.936  1.00 97.94      B    N  
ATOM   4060  CA  PRO B 257      13.560  -7.581  -9.183  1.00 97.55      B    C  
ATOM   4061  C   PRO B 257      12.196  -6.949  -9.470  1.00 97.08      B    C  
ATOM   4062  O   PRO B 257      11.229  -7.630  -9.795  1.00 95.70      B    O  
ATOM   4063  CB  PRO B 257      13.995  -8.578 -10.272  1.00 97.24      B    C  
ATOM   4064  CG  PRO B 257      14.588  -9.754  -9.502  1.00 95.97      B    C  
ATOM   4065  CD  PRO B 257      13.774  -9.748  -8.216  1.00 97.63      B    C  
ATOM   4066  N   GLU B 258      12.128  -5.627  -9.362  1.00 97.25      B    N  
ATOM   4067  CA  GLU B 258      10.939  -4.832  -9.675  1.00 96.91      B    C  
ATOM   4068  C   GLU B 258      11.373  -3.457 -10.201  1.00 97.32      B    C  
ATOM   4069  O   GLU B 258      12.235  -2.801  -9.623  1.00 96.71      B    O  
ATOM   4070  CB  GLU B 258      10.052  -4.697  -8.423  1.00 95.64      B    C  
ATOM   4071  CG  GLU B 258       8.691  -4.035  -8.680  1.00 91.28      B    C  
ATOM   4072  CD  GLU B 258       7.496  -5.002  -8.741  1.00 89.55      B    C  
ATOM   4073  OE1 GLU B 258       6.658  -4.874  -9.651  1.00 81.88      B    O  
ATOM   4074  OE2 GLU B 258       7.327  -5.826  -7.814  1.00 82.56      B    O1-
ATOM   4075  N   ASN B 259      10.752  -2.993 -11.299  1.00 96.71      B    N  
ATOM   4076  CA  ASN B 259      11.072  -1.696 -11.883  1.00 96.60      B    C  
ATOM   4077  C   ASN B 259      10.723  -0.544 -10.941  1.00 96.95      B    C  
ATOM   4078  O   ASN B 259       9.701  -0.579 -10.249  1.00 96.17      B    O  
ATOM   4079  CB  ASN B 259      10.391  -1.542 -13.254  1.00 95.89      B    C  
ATOM   4080  CG  ASN B 259       8.883  -1.463 -13.138  1.00 95.17      B    C  
ATOM   4081  ND2 ASN B 259       8.215  -2.601 -13.100  1.00 88.19      B    N  
ATOM   4082  OD1 ASN B 259       8.277  -0.402 -13.079  1.00 88.39      B    O  
ATOM   4083  N   GLY B 260      11.516   0.512 -10.955  1.00 97.30      B    N  
ATOM   4084  CA  GLY B 260      11.384   1.636 -10.032  1.00 97.21      B    C  
ATOM   4085  C   GLY B 260      10.049   2.376 -10.118  1.00 97.28      B    C  
ATOM   4086  O   GLY B 260       9.540   2.831  -9.100  1.00 96.48      B    O  
ATOM   4087  N   LEU B 261       9.408   2.446 -11.307  1.00 96.75      B    N  
ATOM   4088  CA  LEU B 261       8.108   3.097 -11.462  1.00 96.45      B    C  
ATOM   4089  C   LEU B 261       7.019   2.401 -10.629  1.00 96.31      B    C  
ATOM   4090  O   LEU B 261       6.270   3.063  -9.909  1.00 95.21      B    O  
ATOM   4091  CB  LEU B 261       7.715   3.147 -12.952  1.00 96.00      B    C  
ATOM   4092  CG  LEU B 261       6.349   3.820 -13.211  1.00 94.88      B    C  
ATOM   4093  CD1 LEU B 261       6.373   5.311 -12.893  1.00 93.35      B    C  
ATOM   4094  CD2 LEU B 261       5.937   3.636 -14.665  1.00 93.07      B    C  
ATOM   4095  N   ILE B 262       6.919   1.066 -10.718  1.00 96.16      B    N  
ATOM   4096  CA  ILE B 262       5.879   0.311  -9.993  1.00 95.30      B    C  
ATOM   4097  C   ILE B 262       6.295  -0.043  -8.563  1.00 95.65      B    C  
ATOM   4098  O   ILE B 262       5.418  -0.304  -7.742  1.00 94.30      B    O  
ATOM   4099  CB  ILE B 262       5.421  -0.915 -10.823  1.00 93.10      B    C  
ATOM   4100  CG1 ILE B 262       3.966  -1.318 -10.555  1.00 84.52      B    C  
ATOM   4101  CG2 ILE B 262       6.337  -2.126 -10.589  1.00 84.97      B    C  
ATOM   4102  CD1 ILE B 262       2.941  -0.309 -11.054  1.00 75.98      B    C  
ATOM   4103  N   SER B 263       7.583  -0.028  -8.257  1.00 96.51      B    N  
ATOM   4104  CA  SER B 263       8.106  -0.131  -6.896  1.00 96.55      B    C  
ATOM   4105  C   SER B 263       7.673   1.081  -6.065  1.00 96.53      B    C  
ATOM   4106  O   SER B 263       7.074   0.927  -5.003  1.00 95.46      B    O  
ATOM   4107  CB  SER B 263       9.635  -0.262  -6.941  1.00 96.05      B    C  
ATOM   4108  OG  SER B 263      10.171  -0.359  -5.643  1.00 87.76      B    O  
ATOM   4109  N   LEU B 264       7.876   2.290  -6.593  1.00 96.97      B    N  
ATOM   4110  CA  LEU B 264       7.417   3.529  -5.958  1.00 96.75      B    C  
ATOM   4111  C   LEU B 264       5.888   3.668  -6.023  1.00 96.52      B    C  
ATOM   4112  O   LEU B 264       5.239   3.961  -5.021  1.00 93.67      B    O  
ATOM   4113  CB  LEU B 264       8.150   4.698  -6.635  1.00 95.51      B    C  
ATOM   4114  CG  LEU B 264       8.000   6.045  -5.899  1.00 91.96      B    C  
ATOM   4115  CD1 LEU B 264       8.688   6.031  -4.533  1.00 91.03      B    C  
ATOM   4116  CD2 LEU B 264       8.649   7.149  -6.738  1.00 90.60      B    C  
ATOM   4117  N   ASN B 265       5.305   3.414  -7.196  1.00 94.31      B    N  
ATOM   4118  CA  ASN B 265       3.868   3.351  -7.486  1.00 94.78      B    C  
ATOM   4119  C   ASN B 265       3.073   4.592  -7.041  1.00 94.94      B    C  
ATOM   4120  O   ASN B 265       2.059   4.474  -6.346  1.00 93.17      B    O  
ATOM   4121  CB  ASN B 265       3.313   2.012  -6.976  1.00 93.64      B    C  
ATOM   4122  CG  ASN B 265       2.066   1.553  -7.707  1.00 92.70      B    C  
ATOM   4123  ND2 ASN B 265       1.412   0.542  -7.188  1.00 87.39      B    N  
ATOM   4124  OD1 ASN B 265       1.673   2.036  -8.759  1.00 88.85      B    O  
ATOM   4125  N   VAL B 266       3.515   5.764  -7.471  1.00 95.13      B    N  
ATOM   4126  CA  VAL B 266       2.802   7.035  -7.262  1.00 95.18      B    C  
ATOM   4127  C   VAL B 266       1.396   6.936  -7.859  1.00 95.41      B    C  
ATOM   4128  O   VAL B 266       1.251   6.489  -9.006  1.00 94.39      B    O  
ATOM   4129  CB  VAL B 266       3.566   8.225  -7.877  1.00 94.85      B    C  
ATOM   4130  CG1 VAL B 266       2.858   9.553  -7.623  1.00 92.68      B    C  
ATOM   4131  CG2 VAL B 266       4.980   8.336  -7.297  1.00 92.56      B    C  
ATOM   4132  N   PRO B 267       0.326   7.329  -7.125  1.00 94.94      B    N  
ATOM   4133  CA  PRO B 267      -1.032   7.308  -7.638  1.00 94.61      B    C  
ATOM   4134  C   PRO B 267      -1.171   8.037  -8.981  1.00 94.98      B    C  
ATOM   4135  O   PRO B 267      -0.818   9.205  -9.108  1.00 93.71      B    O  
ATOM   4136  CB  PRO B 267      -1.889   7.956  -6.548  1.00 93.20      B    C  
ATOM   4137  CG  PRO B 267      -1.121   7.627  -5.272  1.00 91.28      B    C  
ATOM   4138  CD  PRO B 267       0.328   7.711  -5.721  1.00 93.78      B    C  
ATOM   4139  N   LEU B 268      -1.727   7.356  -9.987  1.00 93.95      B    N  
ATOM   4140  CA  LEU B 268      -1.919   7.927 -11.327  1.00 93.55      B    C  
ATOM   4141  C   LEU B 268      -3.090   8.917 -11.391  1.00 93.90      B    C  
ATOM   4142  O   LEU B 268      -3.177   9.712 -12.321  1.00 91.95      B    O  
ATOM   4143  CB  LEU B 268      -2.149   6.792 -12.339  1.00 92.57      B    C  
ATOM   4144  CG  LEU B 268      -0.983   5.803 -12.491  1.00 91.84      B    C  
ATOM   4145  CD1 LEU B 268      -1.418   4.692 -13.442  1.00 90.14      B    C  
ATOM   4146  CD2 LEU B 268       0.270   6.464 -13.067  1.00 89.72      B    C  
ATOM   4147  N   ASP B 269      -4.019   8.826 -10.443  1.00 92.42      B    N  
ATOM   4148  CA  ASP B 269      -5.170   9.712 -10.318  1.00 92.08      B    C  
ATOM   4149  C   ASP B 269      -5.625   9.799  -8.845  1.00 93.04      B    C  
ATOM   4150  O   ASP B 269      -5.288   8.921  -8.043  1.00 92.42      B    O  
ATOM   4151  CB  ASP B 269      -6.286   9.235 -11.278  1.00 90.28      B    C  
ATOM   4152  CG  ASP B 269      -7.008   7.952 -10.878  1.00 91.03      B    C  
ATOM   4153  OD1 ASP B 269      -7.622   7.908  -9.783  1.00 86.12      B    O  
ATOM   4154  OD2 ASP B 269      -7.078   7.006 -11.695  1.00 86.39      B    O1-
ATOM   4155  N   PRO B 270      -6.425  10.816  -8.468  1.00 91.96      B    N  
ATOM   4156  CA  PRO B 270      -6.850  11.037  -7.079  1.00 90.28      B    C  
ATOM   4157  C   PRO B 270      -7.647   9.908  -6.434  1.00 91.27      B    C  
ATOM   4158  O   PRO B 270      -7.856   9.921  -5.227  1.00 88.00      B    O  
ATOM   4159  CB  PRO B 270      -7.687  12.327  -7.118  1.00 88.30      B    C  
ATOM   4160  CG  PRO B 270      -7.170  13.065  -8.341  1.00 86.66      B    C  
ATOM   4161  CD  PRO B 270      -6.846  11.929  -9.307  1.00 90.43      B    C  
ATOM   4162  N   ARG B 271      -8.117   8.907  -7.185  1.00 89.42      B    N  
ATOM   4163  CA  ARG B 271      -8.879   7.766  -6.661  1.00 88.62      B    C  
ATOM   4164  C   ARG B 271      -7.991   6.599  -6.235  1.00 90.00      B    C  
ATOM   4165  O   ARG B 271      -8.486   5.621  -5.678  1.00 86.88      B    O  
ATOM   4166  CB  ARG B 271      -9.891   7.268  -7.702  1.00 85.48      B    C  
ATOM   4167  CG  ARG B 271     -10.808   8.349  -8.253  1.00 81.02      B    C  
ATOM   4168  CD  ARG B 271     -11.757   7.769  -9.306  1.00 78.17      B    C  
ATOM   4169  NE  ARG B 271     -11.033   7.246 -10.486  1.00 75.21      B    N  
ATOM   4170  CZ  ARG B 271     -11.100   6.034 -11.023  1.00 72.57      B    C  
ATOM   4171  NH1 ARG B 271     -11.873   5.102 -10.548  1.00 65.31      B    N1+
ATOM   4172  NH2 ARG B 271     -10.386   5.732 -12.051  1.00 66.46      B    N  
ATOM   4173  N   ARG B 272      -6.695   6.643  -6.535  1.00 91.19      B    N  
ATOM   4174  CA  ARG B 272      -5.744   5.531  -6.336  1.00 90.17      B    C  
ATOM   4175  C   ARG B 272      -4.940   5.657  -5.041  1.00 90.70      B    C  
ATOM   4176  O   ARG B 272      -3.856   5.101  -4.923  1.00 88.06      B    O  
ATOM   4177  CB  ARG B 272      -4.863   5.373  -7.579  1.00 88.64      B    C  
ATOM   4178  CG  ARG B 272      -5.689   5.068  -8.827  1.00 88.63      B    C  
ATOM   4179  CD  ARG B 272      -4.797   4.903 -10.053  1.00 85.68      B    C  
ATOM   4180  NE  ARG B 272      -5.604   4.711 -11.259  1.00 86.79      B    N  
ATOM   4181  CZ  ARG B 272      -5.738   3.615 -11.991  1.00 87.33      B    C  
ATOM   4182  NH1 ARG B 272      -5.120   2.504 -11.732  1.00 79.81      B    N1+
ATOM   4183  NH2 ARG B 272      -6.531   3.648 -13.024  1.00 82.81      B    N  
ATOM   4184  N   LEU B 273      -5.522   6.351  -4.070  1.00 91.22      B    N  
ATOM   4185  CA  LEU B 273      -4.934   6.691  -2.782  1.00 90.67      B    C  
ATOM   4186  C   LEU B 273      -4.589   5.472  -1.916  1.00 91.62      B    C  
ATOM   4187  O   LEU B 273      -5.174   4.406  -2.041  1.00 85.73      B    O  
ATOM   4188  CB  LEU B 273      -5.935   7.573  -2.014  1.00 85.98      B    C  
ATOM   4189  CG  LEU B 273      -6.203   8.933  -2.677  1.00 86.43      B    C  
ATOM   4190  CD1 LEU B 273      -7.373   9.604  -1.975  1.00 79.06      B    C  
ATOM   4191  CD2 LEU B 273      -4.968   9.825  -2.590  1.00 80.50      B    C  
ATOM   4192  N   GLY B 274      -3.665   5.683  -0.986  1.00 89.48      B    N  
ATOM   4193  CA  GLY B 274      -3.300   4.699   0.024  1.00 88.90      B    C  
ATOM   4194  C   GLY B 274      -2.839   3.375  -0.592  1.00 91.66      B    C  
ATOM   4195  O   GLY B 274      -2.084   3.348  -1.569  1.00 88.69      B    O  
ATOM   4196  N   ALA B 275      -3.327   2.255  -0.052  1.00 90.70      B    N  
ATOM   4197  CA  ALA B 275      -3.009   0.930  -0.572  1.00 90.61      B    C  
ATOM   4198  C   ALA B 275      -3.745   0.567  -1.889  1.00 91.88      B    C  
ATOM   4199  O   ALA B 275      -3.557  -0.525  -2.419  1.00 88.82      B    O  
ATOM   4200  CB  ALA B 275      -3.245  -0.099   0.542  1.00 89.24      B    C  
ATOM   4201  N   CYS B 276      -4.558   1.470  -2.472  1.00 90.68      B    N  
ATOM   4202  CA  CYS B 276      -5.142   1.257  -3.803  1.00 89.46      B    C  
ATOM   4203  C   CYS B 276      -4.058   1.100  -4.880  1.00 89.30      B    C  
ATOM   4204  O   CYS B 276      -4.188   0.257  -5.767  1.00 87.62      B    O  
ATOM   4205  CB  CYS B 276      -6.082   2.415  -4.169  1.00 89.35      B    C  
ATOM   4206  SG  CYS B 276      -7.551   2.413  -3.114  1.00 86.49      B    S  
ATOM   4207  N   SER B 277      -2.976   1.864  -4.767  1.00 90.26      B    N  
ATOM   4208  CA  SER B 277      -1.716   1.632  -5.479  1.00 90.25      B    C  
ATOM   4209  C   SER B 277      -0.844   0.707  -4.630  1.00 90.85      B    C  
ATOM   4210  O   SER B 277      -0.567   1.001  -3.473  1.00 88.88      B    O  
ATOM   4211  CB  SER B 277      -1.006   2.964  -5.760  1.00 89.52      B    C  
ATOM   4212  OG  SER B 277      -1.827   3.768  -6.589  1.00 84.14      B    O  
ATOM   4213  N   THR B 278      -0.455  -0.447  -5.159  1.00 90.30      B    N  
ATOM   4214  CA  THR B 278       0.264  -1.470  -4.387  1.00 89.13      B    C  
ATOM   4215  C   THR B 278       1.610  -0.957  -3.883  1.00 90.52      B    C  
ATOM   4216  O   THR B 278       2.376  -0.370  -4.642  1.00 89.09      B    O  
ATOM   4217  CB  THR B 278       0.539  -2.742  -5.193  1.00 87.12      B    C  
ATOM   4218  CG2 THR B 278      -0.733  -3.488  -5.564  1.00 83.02      B    C  
ATOM   4219  OG1 THR B 278       1.213  -2.421  -6.389  1.00 83.27      B    O  
ATOM   4220  N   ARG B 279       1.937  -1.293  -2.641  1.00 90.77      B    N  
ATOM   4221  CA  ARG B 279       3.201  -0.949  -1.975  1.00 91.54      B    C  
ATOM   4222  C   ARG B 279       4.083  -2.182  -1.741  1.00 93.97      B    C  
ATOM   4223  O   ARG B 279       4.884  -2.226  -0.832  1.00 91.56      B    O  
ATOM   4224  CB  ARG B 279       2.875  -0.197  -0.676  1.00 88.64      B    C  
ATOM   4225  CG  ARG B 279       2.140   1.123  -0.931  1.00 89.00      B    C  
ATOM   4226  CD  ARG B 279       1.585   1.657   0.385  1.00 85.64      B    C  
ATOM   4227  NE  ARG B 279       1.008   2.998   0.248  1.00 85.11      B    N  
ATOM   4228  CZ  ARG B 279       0.467   3.679   1.234  1.00 85.14      B    C  
ATOM   4229  NH1 ARG B 279       0.305   3.175   2.420  1.00 78.31      B    N1+
ATOM   4230  NH2 ARG B 279       0.080   4.907   1.055  1.00 79.94      B    N  
ATOM   4231  N   THR B 280       3.895  -3.197  -2.573  1.00 94.73      B    N  
ATOM   4232  CA  THR B 280       4.456  -4.541  -2.400  1.00 94.14      B    C  
ATOM   4233  C   THR B 280       5.977  -4.588  -2.415  1.00 95.79      B    C  
ATOM   4234  O   THR B 280       6.551  -5.497  -1.823  1.00 93.54      B    O  
ATOM   4235  CB  THR B 280       3.939  -5.474  -3.509  1.00 90.86      B    C  
ATOM   4236  CG2 THR B 280       2.441  -5.755  -3.371  1.00 77.20      B    C  
ATOM   4237  OG1 THR B 280       4.122  -4.908  -4.788  1.00 80.20      B    O  
ATOM   4238  N   THR B 281       6.621  -3.625  -3.068  1.00 95.55      B    N  
ATOM   4239  CA  THR B 281       8.075  -3.465  -3.150  1.00 96.15      B    C  
ATOM   4240  C   THR B 281       8.492  -2.016  -2.876  1.00 96.98      B    C  
ATOM   4241  O   THR B 281       9.583  -1.598  -3.234  1.00 96.06      B    O  
ATOM   4242  CB  THR B 281       8.602  -3.940  -4.515  1.00 94.94      B    C  
ATOM   4243  CG2 THR B 281       8.379  -5.436  -4.724  1.00 89.43      B    C  
ATOM   4244  OG1 THR B 281       7.917  -3.254  -5.542  1.00 90.56      B    O  
ATOM   4245  N   HIS B 282       7.610  -1.231  -2.237  1.00 97.00      B    N  
ATOM   4246  CA  HIS B 282       7.914   0.163  -1.913  1.00 97.32      B    C  
ATOM   4247  C   HIS B 282       9.143   0.238  -0.992  1.00 97.61      B    C  
ATOM   4248  O   HIS B 282       9.222  -0.570  -0.058  1.00 97.58      B    O  
ATOM   4249  CB  HIS B 282       6.682   0.821  -1.274  1.00 97.22      B    C  
ATOM   4250  CG  HIS B 282       6.885   2.289  -1.020  1.00 97.24      B    C  
ATOM   4251  CD2 HIS B 282       6.632   3.311  -1.899  1.00 92.40      B    C  
ATOM   4252  ND1 HIS B 282       7.455   2.857   0.097  1.00 92.42      B    N  
ATOM   4253  CE1 HIS B 282       7.554   4.180  -0.114  1.00 93.81      B    C  
ATOM   4254  NE2 HIS B 282       7.059   4.486  -1.305  1.00 94.28      B    N  
ATOM   4255  N   PRO B 283      10.071   1.179  -1.193  1.00 97.96      B    N  
ATOM   4256  CA  PRO B 283      11.307   1.258  -0.405  1.00 97.99      B    C  
ATOM   4257  C   PRO B 283      11.086   1.239   1.112  1.00 98.14      B    C  
ATOM   4258  O   PRO B 283      11.744   0.491   1.822  1.00 97.66      B    O  
ATOM   4259  CB  PRO B 283      11.983   2.563  -0.854  1.00 97.41      B    C  
ATOM   4260  CG  PRO B 283      11.523   2.705  -2.303  1.00 95.74      B    C  
ATOM   4261  CD  PRO B 283      10.104   2.149  -2.280  1.00 97.55      B    C  
ATOM   4262  N   TYR B 284      10.098   1.985   1.604  1.00 97.88      B    N  
ATOM   4263  CA  TYR B 284       9.728   1.986   3.024  1.00 97.89      B    C  
ATOM   4264  C   TYR B 284       9.313   0.594   3.513  1.00 98.00      B    C  
ATOM   4265  O   TYR B 284       9.796   0.132   4.537  1.00 97.83      B    O  
ATOM   4266  CB  TYR B 284       8.591   2.985   3.261  1.00 97.54      B    C  
ATOM   4267  CG  TYR B 284       8.168   3.075   4.715  1.00 97.42      B    C  
ATOM   4268  CD1 TYR B 284       6.957   2.500   5.156  1.00 96.53      B    C  
ATOM   4269  CD2 TYR B 284       8.998   3.729   5.640  1.00 96.71      B    C  
ATOM   4270  CE1 TYR B 284       6.585   2.569   6.508  1.00 96.07      B    C  
ATOM   4271  CE2 TYR B 284       8.637   3.808   6.998  1.00 96.00      B    C  
ATOM   4272  CZ  TYR B 284       7.426   3.223   7.426  1.00 96.17      B    C  
ATOM   4273  OH  TYR B 284       7.075   3.297   8.754  1.00 95.00      B    O  
ATOM   4274  N   TYR B 285       8.452  -0.098   2.772  1.00 97.69      B    N  
ATOM   4275  CA  TYR B 285       7.991  -1.435   3.141  1.00 97.90      B    C  
ATOM   4276  C   TYR B 285       9.140  -2.450   3.143  1.00 98.21      B    C  
ATOM   4277  O   TYR B 285       9.288  -3.192   4.111  1.00 98.06      B    O  
ATOM   4278  CB  TYR B 285       6.861  -1.869   2.202  1.00 97.71      B    C  
ATOM   4279  CG  TYR B 285       6.473  -3.320   2.374  1.00 97.76      B    C  
ATOM   4280  CD1 TYR B 285       6.735  -4.248   1.344  1.00 96.67      B    C  
ATOM   4281  CD2 TYR B 285       5.907  -3.772   3.582  1.00 96.71      B    C  
ATOM   4282  CE1 TYR B 285       6.420  -5.600   1.515  1.00 95.84      B    C  
ATOM   4283  CE2 TYR B 285       5.586  -5.135   3.766  1.00 95.83      B    C  
ATOM   4284  CZ  TYR B 285       5.849  -6.041   2.722  1.00 96.25      B    C  
ATOM   4285  OH  TYR B 285       5.544  -7.356   2.891  1.00 94.94      B    O  
ATOM   4286  N   MET B 286       9.990  -2.452   2.122  1.00 98.00      B    N  
ATOM   4287  CA  MET B 286      11.156  -3.331   2.076  1.00 98.20      B    C  
ATOM   4288  C   MET B 286      12.129  -3.062   3.233  1.00 98.44      B    C  
ATOM   4289  O   MET B 286      12.641  -4.006   3.824  1.00 98.24      B    O  
ATOM   4290  CB  MET B 286      11.884  -3.185   0.729  1.00 97.75      B    C  
ATOM   4291  CG  MET B 286      11.080  -3.799  -0.422  1.00 94.97      B    C  
ATOM   4292  SD  MET B 286      11.925  -3.812  -2.032  1.00 93.99      B    S  
ATOM   4293  CE  MET B 286      13.362  -4.855  -1.669  1.00 87.23      B    C  
ATOM   4294  N   ALA B 287      12.335  -1.797   3.605  1.00 98.44      B    N  
ATOM   4295  CA  ALA B 287      13.152  -1.436   4.755  1.00 98.35      B    C  
ATOM   4296  C   ALA B 287      12.548  -1.943   6.072  1.00 98.49      B    C  
ATOM   4297  O   ALA B 287      13.276  -2.480   6.906  1.00 98.23      B    O  
ATOM   4298  CB  ALA B 287      13.346   0.085   4.760  1.00 98.08      B    C  
ATOM   4299  N   ARG B 288      11.224  -1.862   6.252  1.00 98.36      B    N  
ATOM   4300  CA  ARG B 288      10.549  -2.425   7.435  1.00 98.24      B    C  
ATOM   4301  C   ARG B 288      10.636  -3.952   7.493  1.00 98.44      B    C  
ATOM   4302  O   ARG B 288      10.798  -4.496   8.575  1.00 98.24      B    O  
ATOM   4303  CB  ARG B 288       9.080  -1.981   7.503  1.00 97.91      B    C  
ATOM   4304  CG  ARG B 288       8.817  -0.470   7.653  1.00 96.26      B    C  
ATOM   4305  CD  ARG B 288       9.359   0.171   8.924  1.00 95.17      B    C  
ATOM   4306  NE  ARG B 288      10.793   0.473   8.880  1.00 93.57      B    N  
ATOM   4307  CZ  ARG B 288      11.417   1.424   8.181  1.00 93.85      B    C  
ATOM   4308  NH1 ARG B 288      10.803   2.249   7.396  1.00 85.77      B    N1+
ATOM   4309  NH2 ARG B 288      12.700   1.551   8.255  1.00 89.61      B    N  
ATOM   4310  N   VAL B 289      10.579  -4.646   6.359  1.00 98.40      B    N  
ATOM   4311  CA  VAL B 289      10.777  -6.103   6.333  1.00 98.69      B    C  
ATOM   4312  C   VAL B 289      12.230  -6.463   6.659  1.00 98.61      B    C  
ATOM   4313  O   VAL B 289      12.457  -7.394   7.426  1.00 98.60      B    O  
ATOM   4314  CB  VAL B 289      10.335  -6.715   4.992  1.00 98.47      B    C  
ATOM   4315  CG1 VAL B 289      10.618  -8.221   4.938  1.00 97.86      B    C  
ATOM   4316  CG2 VAL B 289       8.826  -6.542   4.787  1.00 97.87      B    C  
ATOM   4317  N   ASN B 290      13.213  -5.701   6.178  1.00 98.60      B    N  
ATOM   4318  CA  ASN B 290      14.615  -5.900   6.568  1.00 98.69      B    C  
ATOM   4319  C   ASN B 290      14.850  -5.634   8.060  1.00 98.66      B    C  
ATOM   4320  O   ASN B 290      15.601  -6.367   8.709  1.00 98.29      B    O  
ATOM   4321  CB  ASN B 290      15.519  -5.004   5.704  1.00 98.49      B    C  
ATOM   4322  CG  ASN B 290      15.737  -5.549   4.306  1.00 98.28      B    C  
ATOM   4323  ND2 ASN B 290      16.080  -4.702   3.357  1.00 92.64      B    N  
ATOM   4324  OD1 ASN B 290      15.655  -6.732   4.039  1.00 93.19      B    O  
ATOM   4325  N   GLU B 291      14.192  -4.634   8.628  1.00 98.60      B    N  
ATOM   4326  CA  GLU B 291      14.205  -4.366  10.067  1.00 98.47      B    C  
ATOM   4327  C   GLU B 291      13.570  -5.527  10.855  1.00 98.55      B    C  
ATOM   4328  O   GLU B 291      14.120  -5.948  11.865  1.00 98.07      B    O  
ATOM   4329  CB  GLU B 291      13.484  -3.041  10.332  1.00 97.90      B    C  
ATOM   4330  CG  GLU B 291      13.665  -2.513  11.761  1.00 90.62      B    C  
ATOM   4331  CD  GLU B 291      12.779  -1.286  12.055  1.00 88.99      B    C  
ATOM   4332  OE1 GLU B 291      12.527  -1.031  13.254  1.00 82.05      B    O  
ATOM   4333  OE2 GLU B 291      12.321  -0.612  11.098  1.00 84.62      B    O1-
ATOM   4334  N   LEU B 292      12.461  -6.086  10.358  1.00 98.57      B    N  
ATOM   4335  CA  LEU B 292      11.825  -7.266  10.932  1.00 98.64      B    C  
ATOM   4336  C   LEU B 292      12.781  -8.461  10.934  1.00 98.69      B    C  
ATOM   4337  O   LEU B 292      12.942  -9.086  11.977  1.00 98.50      B    O  
ATOM   4338  CB  LEU B 292      10.525  -7.569  10.175  1.00 98.50      B    C  
ATOM   4339  CG  LEU B 292       9.818  -8.872  10.617  1.00 98.04      B    C  
ATOM   4340  CD1 LEU B 292       9.292  -8.763  12.044  1.00 97.02      B    C  
ATOM   4341  CD2 LEU B 292       8.658  -9.174   9.675  1.00 96.82      B    C  
ATOM   4342  N   PHE B 293      13.457  -8.745   9.823  1.00 98.60      B    N  
ATOM   4343  CA  PHE B 293      14.444  -9.820   9.747  1.00 98.60      B    C  
ATOM   4344  C   PHE B 293      15.535  -9.645  10.811  1.00 98.40      B    C  
ATOM   4345  O   PHE B 293      15.802 -10.581  11.564  1.00 98.06      B    O  
ATOM   4346  CB  PHE B 293      15.065  -9.868   8.342  1.00 98.58      B    C  
ATOM   4347  CG  PHE B 293      14.164 -10.286   7.198  1.00 98.67      B    C  
ATOM   4348  CD1 PHE B 293      12.973 -11.009   7.404  1.00 98.21      B    C  
ATOM   4349  CD2 PHE B 293      14.566 -10.003   5.875  1.00 98.16      B    C  
ATOM   4350  CE1 PHE B 293      12.198 -11.451   6.313  1.00 98.03      B    C  
ATOM   4351  CE2 PHE B 293      13.799 -10.442   4.780  1.00 97.96      B    C  
ATOM   4352  CZ  PHE B 293      12.612 -11.169   5.002  1.00 98.30      B    C  
ATOM   4353  N   GLY B 294      16.076  -8.442  10.957  1.00 98.44      B    N  
ATOM   4354  CA  GLY B 294      17.067  -8.140  11.990  1.00 98.30      B    C  
ATOM   4355  C   GLY B 294      16.544  -8.381  13.410  1.00 98.32      B    C  
ATOM   4356  O   GLY B 294      17.243  -8.963  14.234  1.00 97.63      B    O  
ATOM   4357  N   ARG B 295      15.298  -7.991  13.694  1.00 98.33      B    N  
ATOM   4358  CA  ARG B 295      14.670  -8.210  15.008  1.00 98.11      B    C  
ATOM   4359  C   ARG B 295      14.380  -9.683  15.309  1.00 98.23      B    C  
ATOM   4360  O   ARG B 295      14.409 -10.056  16.469  1.00 97.27      B    O  
ATOM   4361  CB  ARG B 295      13.377  -7.393  15.118  1.00 97.62      B    C  
ATOM   4362  CG  ARG B 295      13.671  -5.883  15.196  1.00 94.42      B    C  
ATOM   4363  CD  ARG B 295      12.389  -5.070  15.356  1.00 90.75      B    C  
ATOM   4364  NE  ARG B 295      11.815  -5.257  16.706  1.00 85.57      B    N  
ATOM   4365  CZ  ARG B 295      10.844  -4.537  17.245  1.00 81.39      B    C  
ATOM   4366  NH1 ARG B 295      10.259  -3.564  16.603  1.00 74.08      B    N1+
ATOM   4367  NH2 ARG B 295      10.455  -4.773  18.458  1.00 74.77      B    N  
ATOM   4368  N   LEU B 296      14.130 -10.483  14.279  1.00 98.31      B    N  
ATOM   4369  CA  LEU B 296      13.916 -11.921  14.382  1.00 98.28      B    C  
ATOM   4370  C   LEU B 296      15.223 -12.732  14.407  1.00 98.01      B    C  
ATOM   4371  O   LEU B 296      15.177 -13.947  14.551  1.00 97.13      B    O  
ATOM   4372  CB  LEU B 296      12.996 -12.375  13.233  1.00 98.21      B    C  
ATOM   4373  CG  LEU B 296      11.557 -11.809  13.280  1.00 97.93      B    C  
ATOM   4374  CD1 LEU B 296      10.807 -12.271  12.032  1.00 97.37      B    C  
ATOM   4375  CD2 LEU B 296      10.788 -12.252  14.517  1.00 97.15      B    C  
ATOM   4376  N   GLY B 297      16.372 -12.065  14.255  1.00 98.12      B    N  
ATOM   4377  CA  GLY B 297      17.671 -12.738  14.202  1.00 97.77      B    C  
ATOM   4378  C   GLY B 297      18.007 -13.352  12.836  1.00 97.88      B    C  
ATOM   4379  O   GLY B 297      18.984 -14.092  12.733  1.00 96.21      B    O  
ATOM   4380  N   LEU B 298      17.255 -13.033  11.794  1.00 98.09      B    N  
ATOM   4381  CA  LEU B 298      17.524 -13.482  10.432  1.00 98.00      B    C  
ATOM   4382  C   LEU B 298      18.549 -12.551   9.775  1.00 97.85      B    C  
ATOM   4383  O   LEU B 298      18.351 -11.334   9.705  1.00 96.38      B    O  
ATOM   4384  CB  LEU B 298      16.217 -13.548   9.620  1.00 97.86      B    C  
ATOM   4385  CG  LEU B 298      15.107 -14.428  10.221  1.00 97.15      B    C  
ATOM   4386  CD1 LEU B 298      13.846 -14.344   9.355  1.00 95.64      B    C  
ATOM   4387  CD2 LEU B 298      15.527 -15.898  10.311  1.00 95.09      B    C  
ATOM   4388  N   SER B 299      19.637 -13.116   9.251  1.00 97.45      B    N  
ATOM   4389  CA  SER B 299      20.721 -12.348   8.620  1.00 96.90      B    C  
ATOM   4390  C   SER B 299      20.463 -12.001   7.150  1.00 97.10      B    C  
ATOM   4391  O   SER B 299      21.193 -11.204   6.556  1.00 94.41      B    O  
ATOM   4392  CB  SER B 299      22.042 -13.114   8.782  1.00 94.88      B    C  
ATOM   4393  OG  SER B 299      22.034 -14.300   8.017  1.00 91.15      B    O  
ATOM   4394  N   THR B 300      19.417 -12.569   6.556  1.00 97.73      B    N  
ATOM   4395  CA  THR B 300      19.017 -12.296   5.174  1.00 97.92      B    C  
ATOM   4396  C   THR B 300      18.532 -10.860   4.971  1.00 98.12      B    C  
ATOM   4397  O   THR B 300      18.041 -10.198   5.882  1.00 97.18      B    O  
ATOM   4398  CB  THR B 300      17.971 -13.311   4.699  1.00 96.73      B    C  
ATOM   4399  CG2 THR B 300      16.620 -13.191   5.396  1.00 91.10      B    C  
ATOM   4400  OG1 THR B 300      17.758 -13.114   3.323  1.00 91.65      B    O  
ATOM   4401  N   ARG B 301      18.654 -10.367   3.734  1.00 98.48      B    N  
ATOM   4402  CA  ARG B 301      18.260  -9.009   3.369  1.00 98.39      B    C  
ATOM   4403  C   ARG B 301      17.598  -8.968   1.995  1.00 98.62      B    C  
ATOM   4404  O   ARG B 301      18.121  -9.508   1.025  1.00 98.25      B    O  
ATOM   4405  CB  ARG B 301      19.486  -8.088   3.459  1.00 96.83      B    C  
ATOM   4406  CG  ARG B 301      19.106  -6.616   3.300  1.00 81.98      B    C  
ATOM   4407  CD  ARG B 301      20.323  -5.719   3.513  1.00 74.12      B    C  
ATOM   4408  NE  ARG B 301      19.963  -4.307   3.331  1.00 63.10      B    N  
ATOM   4409  CZ  ARG B 301      20.717  -3.254   3.616  1.00 52.36      B    C  
ATOM   4410  NH1 ARG B 301      21.926  -3.395   4.092  1.00 46.36      B    N1+
ATOM   4411  NH2 ARG B 301      20.262  -2.058   3.417  1.00 43.57      B    N  
ATOM   4412  N   LEU B 302      16.485  -8.248   1.913  1.00 98.52      B    N  
ATOM   4413  CA  LEU B 302      15.837  -7.913   0.648  1.00 98.55      B    C  
ATOM   4414  C   LEU B 302      16.634  -6.831  -0.089  1.00 98.56      B    C  
ATOM   4415  O   LEU B 302      17.017  -5.824   0.513  1.00 98.09      B    O  
ATOM   4416  CB  LEU B 302      14.406  -7.410   0.886  1.00 98.33      B    C  
ATOM   4417  CG  LEU B 302      13.481  -8.344   1.671  1.00 97.39      B    C  
ATOM   4418  CD1 LEU B 302      12.120  -7.667   1.838  1.00 96.75      B    C  
ATOM   4419  CD2 LEU B 302      13.273  -9.684   0.970  1.00 96.61      B    C  
ATOM   4420  N   PHE B 303      16.807  -7.002  -1.399  1.00 98.56      B    N  
ATOM   4421  CA  PHE B 303      17.438  -6.013  -2.261  1.00 98.47      B    C  
ATOM   4422  C   PHE B 303      16.763  -5.962  -3.640  1.00 98.56      B    C  
ATOM   4423  O   PHE B 303      16.650  -6.970  -4.334  1.00 98.01      B    O  
ATOM   4424  CB  PHE B 303      18.934  -6.335  -2.376  1.00 98.10      B    C  
ATOM   4425  CG  PHE B 303      19.685  -5.368  -3.260  1.00 97.86      B    C  
ATOM   4426  CD1 PHE B 303      20.283  -5.814  -4.455  1.00 95.98      B    C  
ATOM   4427  CD2 PHE B 303      19.782  -4.010  -2.907  1.00 96.17      B    C  
ATOM   4428  CE1 PHE B 303      20.971  -4.918  -5.279  1.00 95.19      B    C  
ATOM   4429  CE2 PHE B 303      20.457  -3.109  -3.731  1.00 95.31      B    C  
ATOM   4430  CZ  PHE B 303      21.061  -3.556  -4.921  1.00 95.69      B    C  
ATOM   4431  N   ASN B 304      16.329  -4.775  -4.059  1.00 98.18      B    N  
ATOM   4432  CA  ASN B 304      15.809  -4.536  -5.404  1.00 97.99      B    C  
ATOM   4433  C   ASN B 304      16.879  -3.862  -6.266  1.00 97.71      B    C  
ATOM   4434  O   ASN B 304      17.056  -2.646  -6.191  1.00 96.90      B    O  
ATOM   4435  CB  ASN B 304      14.513  -3.717  -5.330  1.00 97.41      B    C  
ATOM   4436  CG  ASN B 304      13.907  -3.484  -6.702  1.00 97.42      B    C  
ATOM   4437  ND2 ASN B 304      12.884  -2.662  -6.780  1.00 94.39      B    N  
ATOM   4438  OD1 ASN B 304      14.323  -4.033  -7.709  1.00 95.17      B    O  
ATOM   4439  N   MET B 305      17.541  -4.625  -7.121  1.00 97.64      B    N  
ATOM   4440  CA  MET B 305      18.579  -4.112  -8.027  1.00 97.45      B    C  
ATOM   4441  C   MET B 305      18.046  -3.104  -9.061  1.00 97.82      B    C  
ATOM   4442  O   MET B 305      18.814  -2.330  -9.610  1.00 96.82      B    O  
ATOM   4443  CB  MET B 305      19.279  -5.296  -8.714  1.00 95.93      B    C  
ATOM   4444  CG  MET B 305      18.370  -6.059  -9.679  1.00 91.58      B    C  
ATOM   4445  SD  MET B 305      19.129  -7.508 -10.479  1.00 89.68      B    S  
ATOM   4446  CE  MET B 305      19.155  -8.684  -9.128  1.00 80.72      B    C  
ATOM   4447  N   PHE B 306      16.730  -3.081  -9.299  1.00 97.89      B    N  
ATOM   4448  CA  PHE B 306      16.090  -2.250 -10.320  1.00 97.90      B    C  
ATOM   4449  C   PHE B 306      15.283  -1.069  -9.765  1.00 97.93      B    C  
ATOM   4450  O   PHE B 306      14.574  -0.406 -10.509  1.00 97.09      B    O  
ATOM   4451  CB  PHE B 306      15.242  -3.147 -11.222  1.00 97.88      B    C  
ATOM   4452  CG  PHE B 306      15.995  -4.269 -11.907  1.00 98.02      B    C  
ATOM   4453  CD1 PHE B 306      17.236  -4.044 -12.535  1.00 97.05      B    C  
ATOM   4454  CD2 PHE B 306      15.432  -5.562 -11.949  1.00 97.07      B    C  
ATOM   4455  CE1 PHE B 306      17.910  -5.087 -13.189  1.00 96.55      B    C  
ATOM   4456  CE2 PHE B 306      16.094  -6.605 -12.611  1.00 96.61      B    C  
ATOM   4457  CZ  PHE B 306      17.328  -6.365 -13.230  1.00 97.07      B    C  
ATOM   4458  N   GLY B 307      15.399  -0.782  -8.474  1.00 97.67      B    N  
ATOM   4459  CA  GLY B 307      14.600   0.233  -7.793  1.00 97.45      B    C  
ATOM   4460  C   GLY B 307      14.673   1.650  -8.377  1.00 97.72      B    C  
ATOM   4461  O   GLY B 307      13.755   2.450  -8.166  1.00 96.63      B    O  
ATOM   4462  N   HIS B 308      15.712   1.952  -9.166  1.00 97.63      B    N  
ATOM   4463  CA  HIS B 308      15.913   3.246  -9.821  1.00 97.59      B    C  
ATOM   4464  C   HIS B 308      15.926   3.171 -11.356  1.00 97.87      B    C  
ATOM   4465  O   HIS B 308      16.301   4.135 -12.023  1.00 96.87      B    O  
ATOM   4466  CB  HIS B 308      17.180   3.906  -9.256  1.00 96.57      B    C  
ATOM   4467  CG  HIS B 308      17.100   4.073  -7.771  1.00 95.61      B    C  
ATOM   4468  CD2 HIS B 308      17.694   3.276  -6.829  1.00 85.00      B    C  
ATOM   4469  ND1 HIS B 308      16.327   4.994  -7.080  1.00 84.28      B    N  
ATOM   4470  CE1 HIS B 308      16.467   4.753  -5.769  1.00 86.71      B    C  
ATOM   4471  NE2 HIS B 308      17.283   3.715  -5.572  1.00 88.26      B    N  
ATOM   4472  N   LEU B 309      15.509   2.044 -11.923  1.00 97.87      B    N  
ATOM   4473  CA  LEU B 309      15.407   1.848 -13.367  1.00 98.00      B    C  
ATOM   4474  C   LEU B 309      13.942   1.699 -13.787  1.00 98.16      B    C  
ATOM   4475  O   LEU B 309      13.135   1.081 -13.095  1.00 97.57      B    O  
ATOM   4476  CB  LEU B 309      16.241   0.636 -13.806  1.00 97.74      B    C  
ATOM   4477  CG  LEU B 309      17.754   0.732 -13.525  1.00 96.25      B    C  
ATOM   4478  CD1 LEU B 309      18.442  -0.528 -14.046  1.00 93.83      B    C  
ATOM   4479  CD2 LEU B 309      18.401   1.944 -14.207  1.00 93.90      B    C  
ATOM   4480  N   THR B 310      13.607   2.230 -14.975  1.00 97.48      B    N  
ATOM   4481  CA  THR B 310      12.336   1.893 -15.609  1.00 97.69      B    C  
ATOM   4482  C   THR B 310      12.387   0.467 -16.151  1.00 97.74      B    C  
ATOM   4483  O   THR B 310      13.463  -0.080 -16.415  1.00 97.34      B    O  
ATOM   4484  CB  THR B 310      11.948   2.858 -16.735  1.00 97.30      B    C  
ATOM   4485  CG2 THR B 310      12.101   4.328 -16.336  1.00 94.44      B    C  
ATOM   4486  OG1 THR B 310      12.702   2.629 -17.891  1.00 94.45      B    O  
ATOM   4487  N   LYS B 311      11.227  -0.152 -16.388  1.00 97.08      B    N  
ATOM   4488  CA  LYS B 311      11.177  -1.479 -17.004  1.00 96.89      B    C  
ATOM   4489  C   LYS B 311      11.818  -1.499 -18.401  1.00 97.06      B    C  
ATOM   4490  O   LYS B 311      12.452  -2.484 -18.766  1.00 96.54      B    O  
ATOM   4491  CB  LYS B 311       9.728  -1.965 -17.026  1.00 96.24      B    C  
ATOM   4492  CG  LYS B 311       9.614  -3.425 -17.498  1.00 95.08      B    C  
ATOM   4493  CD  LYS B 311       8.177  -3.958 -17.482  1.00 93.26      B    C  
ATOM   4494  CE  LYS B 311       7.616  -4.017 -16.063  1.00 89.94      B    C  
ATOM   4495  NZ  LYS B 311       7.304  -5.384 -15.616  1.00 87.71      B    N1+
ATOM   4496  N   GLY B 312      11.698  -0.432 -19.165  1.00 97.02      B    N  
ATOM   4497  CA  GLY B 312      12.362  -0.286 -20.459  1.00 96.93      B    C  
ATOM   4498  C   GLY B 312      13.875  -0.184 -20.325  1.00 97.15      B    C  
ATOM   4499  O   GLY B 312      14.591  -0.849 -21.070  1.00 96.70      B    O  
ATOM   4500  N   GLN B 313      14.373   0.550 -19.335  1.00 97.79      B    N  
ATOM   4501  CA  GLN B 313      15.805   0.605 -19.025  1.00 97.53      B    C  
ATOM   4502  C   GLN B 313      16.344  -0.760 -18.578  1.00 97.47      B    C  
ATOM   4503  O   GLN B 313      17.406  -1.155 -19.051  1.00 97.00      B    O  
ATOM   4504  CB  GLN B 313      16.076   1.641 -17.929  1.00 97.64      B    C  
ATOM   4505  CG  GLN B 313      15.966   3.087 -18.440  1.00 96.78      B    C  
ATOM   4506  CD  GLN B 313      16.042   4.111 -17.306  1.00 96.59      B    C  
ATOM   4507  NE2 GLN B 313      16.676   5.240 -17.514  1.00 91.31      B    N  
ATOM   4508  OE1 GLN B 313      15.530   3.922 -16.222  1.00 92.26      B    O  
ATOM   4509  N   MET B 314      15.602  -1.499 -17.754  1.00 97.67      B    N  
ATOM   4510  CA  MET B 314      15.968  -2.865 -17.361  1.00 97.47      B    C  
ATOM   4511  C   MET B 314      16.124  -3.779 -18.582  1.00 97.47      B    C  
ATOM   4512  O   MET B 314      17.081  -4.531 -18.677  1.00 96.62      B    O  
ATOM   4513  CB  MET B 314      14.903  -3.470 -16.446  1.00 97.07      B    C  
ATOM   4514  CG  MET B 314      14.744  -2.780 -15.088  1.00 95.25      B    C  
ATOM   4515  SD  MET B 314      13.176  -3.188 -14.252  1.00 94.81      B    S  
ATOM   4516  CE  MET B 314      13.224  -4.996 -14.265  1.00 88.94      B    C  
ATOM   4517  N   ALA B 315      15.195  -3.704 -19.545  1.00 97.12      B    N  
ATOM   4518  CA  ALA B 315      15.263  -4.488 -20.772  1.00 96.72      B    C  
ATOM   4519  C   ALA B 315      16.426  -4.050 -21.683  1.00 96.62      B    C  
ATOM   4520  O   ALA B 315      17.120  -4.882 -22.263  1.00 95.77      B    O  
ATOM   4521  CB  ALA B 315      13.914  -4.375 -21.484  1.00 96.17      B    C  
ATOM   4522  N   GLU B 316      16.656  -2.745 -21.784  1.00 97.06      B    N  
ATOM   4523  CA  GLU B 316      17.717  -2.161 -22.612  1.00 96.47      B    C  
ATOM   4524  C   GLU B 316      19.124  -2.479 -22.082  1.00 96.56      B    C  
ATOM   4525  O   GLU B 316      20.044  -2.673 -22.875  1.00 95.22      B    O  
ATOM   4526  CB  GLU B 316      17.459  -0.649 -22.694  1.00 94.75      B    C  
ATOM   4527  CG  GLU B 316      18.360   0.081 -23.698  1.00 84.27      B    C  
ATOM   4528  CD  GLU B 316      17.908   1.543 -23.893  1.00 86.28      B    C  
ATOM   4529  OE1 GLU B 316      18.004   2.033 -25.040  1.00 79.98      B    O  
ATOM   4530  OE2 GLU B 316      17.425   2.176 -22.920  1.00 82.43      B    O1-
ATOM   4531  N   GLN B 317      19.261  -2.569 -20.759  1.00 97.15      B    N  
ATOM   4532  CA  GLN B 317      20.512  -2.855 -20.045  1.00 96.72      B    C  
ATOM   4533  C   GLN B 317      20.698  -4.341 -19.707  1.00 96.88      B    C  
ATOM   4534  O   GLN B 317      21.733  -4.700 -19.152  1.00 95.54      B    O  
ATOM   4535  CB  GLN B 317      20.577  -2.005 -18.764  1.00 96.01      B    C  
ATOM   4536  CG  GLN B 317      20.623  -0.495 -19.050  1.00 92.14      B    C  
ATOM   4537  CD  GLN B 317      20.540   0.358 -17.780  1.00 90.88      B    C  
ATOM   4538  NE2 GLN B 317      20.275   1.639 -17.915  1.00 82.79      B    N  
ATOM   4539  OE1 GLN B 317      20.716  -0.086 -16.660  1.00 84.18      B    O  
ATOM   4540  N   CYS B 318      19.740  -5.196 -20.043  1.00 96.64      B    N  
ATOM   4541  CA  CYS B 318      19.834  -6.628 -19.773  1.00 96.73      B    C  
ATOM   4542  C   CYS B 318      21.105  -7.217 -20.407  1.00 96.69      B    C  
ATOM   4543  O   CYS B 318      21.390  -6.978 -21.583  1.00 95.78      B    O  
ATOM   4544  CB  CYS B 318      18.567  -7.318 -20.290  1.00 96.57      B    C  
ATOM   4545  SG  CYS B 318      18.589  -9.092 -19.900  1.00 96.21      B    S  
ATOM   4546  N   SER B 319      21.828  -8.015 -19.636  1.00 97.39      B    N  
ATOM   4547  CA  SER B 319      23.104  -8.612 -20.038  1.00 96.67      B    C  
ATOM   4548  C   SER B 319      22.996  -9.512 -21.270  1.00 96.58      B    C  
ATOM   4549  O   SER B 319      23.903  -9.531 -22.104  1.00 94.35      B    O  
ATOM   4550  CB  SER B 319      23.669  -9.410 -18.858  1.00 95.11      B    C  
ATOM   4551  OG  SER B 319      22.703 -10.331 -18.396  1.00 79.78      B    O  
ATOM   4552  N   ASP B 320      21.849 -10.190 -21.461  1.00 95.93      B    N  
ATOM   4553  CA  ASP B 320      21.534 -10.933 -22.682  1.00 95.92      B    C  
ATOM   4554  C   ASP B 320      20.227 -10.435 -23.323  1.00 96.24      B    C  
ATOM   4555  O   ASP B 320      19.158 -11.050 -23.240  1.00 95.29      B    O  
ATOM   4556  CB  ASP B 320      21.562 -12.445 -22.427  1.00 95.05      B    C  
ATOM   4557  CG  ASP B 320      21.635 -13.250 -23.735  1.00 94.29      B    C  
ATOM   4558  OD1 ASP B 320      21.207 -12.744 -24.803  1.00 91.90      B    O  
ATOM   4559  OD2 ASP B 320      22.152 -14.390 -23.680  1.00 91.06      B    O1-
ATOM   4560  N   ARG B 321      20.319  -9.296 -24.005  1.00 95.46      B    N  
ATOM   4561  CA  ARG B 321      19.166  -8.673 -24.678  1.00 95.02      B    C  
ATOM   4562  C   ARG B 321      18.541  -9.547 -25.759  1.00 95.32      B    C  
ATOM   4563  O   ARG B 321      17.333  -9.481 -25.968  1.00 93.78      B    O  
ATOM   4564  CB  ARG B 321      19.568  -7.332 -25.300  1.00 92.90      B    C  
ATOM   4565  CG  ARG B 321      19.809  -6.239 -24.250  1.00 84.28      B    C  
ATOM   4566  CD  ARG B 321      20.110  -4.900 -24.913  1.00 82.59      B    C  
ATOM   4567  NE  ARG B 321      18.960  -4.406 -25.681  1.00 76.95      B    N  
ATOM   4568  CZ  ARG B 321      18.923  -3.306 -26.428  1.00 71.04      B    C  
ATOM   4569  NH1 ARG B 321      19.969  -2.548 -26.582  1.00 65.68      B    N1+
ATOM   4570  NH2 ARG B 321      17.818  -2.953 -27.024  1.00 62.10      B    N  
ATOM   4571  N   VAL B 322      19.338 -10.328 -26.477  1.00 95.30      B    N  
ATOM   4572  CA  VAL B 322      18.847 -11.189 -27.563  1.00 94.93      B    C  
ATOM   4573  C   VAL B 322      18.015 -12.329 -26.989  1.00 95.26      B    C  
ATOM   4574  O   VAL B 322      16.903 -12.574 -27.450  1.00 94.39      B    O  
ATOM   4575  CB  VAL B 322      20.005 -11.732 -28.424  1.00 93.96      B    C  
ATOM   4576  CG1 VAL B 322      19.504 -12.683 -29.510  1.00 89.25      B    C  
ATOM   4577  CG2 VAL B 322      20.749 -10.581 -29.119  1.00 89.65      B    C  
ATOM   4578  N   PHE B 323      18.512 -12.969 -25.929  1.00 94.90      B    N  
ATOM   4579  CA  PHE B 323      17.767 -13.990 -25.212  1.00 95.19      B    C  
ATOM   4580  C   PHE B 323      16.474 -13.424 -24.614  1.00 95.60      B    C  
ATOM   4581  O   PHE B 323      15.407 -13.997 -24.818  1.00 95.27      B    O  
ATOM   4582  CB  PHE B 323      18.661 -14.598 -24.132  1.00 95.40      B    C  
ATOM   4583  CG  PHE B 323      17.949 -15.621 -23.282  1.00 96.17      B    C  
ATOM   4584  CD1 PHE B 323      17.446 -15.278 -22.021  1.00 95.54      B    C  
ATOM   4585  CD2 PHE B 323      17.733 -16.923 -23.782  1.00 95.79      B    C  
ATOM   4586  CE1 PHE B 323      16.743 -16.216 -21.256  1.00 95.34      B    C  
ATOM   4587  CE2 PHE B 323      17.033 -17.867 -23.021  1.00 95.41      B    C  
ATOM   4588  CZ  PHE B 323      16.534 -17.520 -21.756  1.00 95.91      B    C  
ATOM   4589  N   LEU B 324      16.543 -12.263 -23.974  1.00 94.71      B    N  
ATOM   4590  CA  LEU B 324      15.368 -11.583 -23.436  1.00 94.90      B    C  
ATOM   4591  C   LEU B 324      14.328 -11.300 -24.523  1.00 95.08      B    C  
ATOM   4592  O   LEU B 324      13.167 -11.680 -24.374  1.00 94.38      B    O  
ATOM   4593  CB  LEU B 324      15.805 -10.295 -22.725  1.00 94.92      B    C  
ATOM   4594  CG  LEU B 324      14.611  -9.464 -22.199  1.00 94.93      B    C  
ATOM   4595  CD1 LEU B 324      13.794 -10.202 -21.141  1.00 93.36      B    C  
ATOM   4596  CD2 LEU B 324      15.120  -8.156 -21.587  1.00 93.25      B    C  
ATOM   4597  N   ALA B 325      14.721 -10.681 -25.634  1.00 94.57      B    N  
ATOM   4598  CA  ALA B 325      13.807 -10.336 -26.719  1.00 93.10      B    C  
ATOM   4599  C   ALA B 325      13.080 -11.565 -27.285  1.00 92.97      B    C  
ATOM   4600  O   ALA B 325      11.881 -11.504 -27.568  1.00 91.65      B    O  
ATOM   4601  CB  ALA B 325      14.596  -9.602 -27.803  1.00 92.27      B    C  
ATOM   4602  N   ASN B 326      13.770 -12.701 -27.389  1.00 93.66      B    N  
ATOM   4603  CA  ASN B 326      13.213 -13.947 -27.915  1.00 92.85      B    C  
ATOM   4604  C   ASN B 326      12.319 -14.705 -26.919  1.00 92.85      B    C  
ATOM   4605  O   ASN B 326      11.529 -15.536 -27.349  1.00 91.43      B    O  
ATOM   4606  CB  ASN B 326      14.373 -14.827 -28.393  1.00 92.47      B    C  
ATOM   4607  CG  ASN B 326      15.058 -14.281 -29.634  1.00 89.17      B    C  
ATOM   4608  ND2 ASN B 326      16.300 -14.648 -29.859  1.00 80.41      B    N  
ATOM   4609  OD1 ASN B 326      14.499 -13.558 -30.432  1.00 81.40      B    O  
ATOM   4610  N   HIS B 327      12.425 -14.441 -25.608  1.00 92.27      B    N  
ATOM   4611  CA  HIS B 327      11.718 -15.218 -24.577  1.00 91.89      B    C  
ATOM   4612  C   HIS B 327      10.804 -14.376 -23.681  1.00 91.40      B    C  
ATOM   4613  O   HIS B 327      10.027 -14.931 -22.903  1.00 89.26      B    O  
ATOM   4614  CB  HIS B 327      12.735 -16.018 -23.752  1.00 92.53      B    C  
ATOM   4615  CG  HIS B 327      13.527 -16.990 -24.579  1.00 93.83      B    C  
ATOM   4616  CD2 HIS B 327      13.219 -18.300 -24.860  1.00 83.72      B    C  
ATOM   4617  ND1 HIS B 327      14.694 -16.717 -25.244  1.00 81.05      B    N  
ATOM   4618  CE1 HIS B 327      15.077 -17.811 -25.910  1.00 86.06      B    C  
ATOM   4619  NE2 HIS B 327      14.207 -18.798 -25.699  1.00 88.97      B    N  
ATOM   4620  N   VAL B 328      10.802 -13.048 -23.796  1.00 91.38      B    N  
ATOM   4621  CA  VAL B 328       9.968 -12.161 -22.963  1.00 90.54      B    C  
ATOM   4622  C   VAL B 328       8.469 -12.478 -23.074  1.00 90.35      B    C  
ATOM   4623  O   VAL B 328       7.729 -12.291 -22.114  1.00 88.19      B    O  
ATOM   4624  CB  VAL B 328      10.256 -10.684 -23.296  1.00 89.21      B    C  
ATOM   4625  CG1 VAL B 328       9.756 -10.255 -24.677  1.00 82.82      B    C  
ATOM   4626  CG2 VAL B 328       9.661  -9.759 -22.237  1.00 83.07      B    C  
ATOM   4627  N   HIS B 329       8.024 -13.030 -24.221  1.00 88.18      B    N  
ATOM   4628  CA  HIS B 329       6.642 -13.454 -24.433  1.00 85.43      B    C  
ATOM   4629  C   HIS B 329       6.207 -14.618 -23.519  1.00 85.10      B    C  
ATOM   4630  O   HIS B 329       5.010 -14.769 -23.272  1.00 82.99      B    O  
ATOM   4631  CB  HIS B 329       6.448 -13.803 -25.913  1.00 84.25      B    C  
ATOM   4632  CG  HIS B 329       7.182 -15.039 -26.348  1.00 81.88      B    C  
ATOM   4633  CD2 HIS B 329       6.663 -16.317 -26.399  1.00 73.36      B    C  
ATOM   4634  ND1 HIS B 329       8.489 -15.134 -26.769  1.00 75.09      B    N  
ATOM   4635  CE1 HIS B 329       8.751 -16.420 -27.065  1.00 75.03      B    C  
ATOM   4636  NE2 HIS B 329       7.669 -17.163 -26.846  1.00 76.24      B    N  
ATOM   4637  N   LEU B 330       7.139 -15.382 -22.949  1.00 86.75      B    N  
ATOM   4638  CA  LEU B 330       6.872 -16.447 -21.972  1.00 85.82      B    C  
ATOM   4639  C   LEU B 330       6.503 -15.893 -20.587  1.00 86.77      B    C  
ATOM   4640  O   LEU B 330       5.956 -16.609 -19.757  1.00 84.61      B    O  
ATOM   4641  CB  LEU B 330       8.106 -17.355 -21.841  1.00 85.41      B    C  
ATOM   4642  CG  LEU B 330       8.587 -18.023 -23.140  1.00 84.71      B    C  
ATOM   4643  CD1 LEU B 330       9.834 -18.863 -22.843  1.00 82.23      B    C  
ATOM   4644  CD2 LEU B 330       7.516 -18.936 -23.740  1.00 82.23      B    C  
ATOM   4645  N   THR B 331       6.792 -14.624 -20.326  1.00 86.62      B    N  
ATOM   4646  CA  THR B 331       6.518 -13.994 -19.034  1.00 86.11      B    C  
ATOM   4647  C   THR B 331       5.066 -13.527 -18.915  1.00 86.55      B    C  
ATOM   4648  O   THR B 331       4.410 -13.217 -19.912  1.00 84.10      B    O  
ATOM   4649  CB  THR B 331       7.472 -12.828 -18.737  1.00 85.88      B    C  
ATOM   4650  CG2 THR B 331       8.947 -13.199 -18.853  1.00 80.81      B    C  
ATOM   4651  OG1 THR B 331       7.246 -11.732 -19.600  1.00 80.17      B    O  
ATOM   4652  N   MET B 332       4.571 -13.409 -17.684  1.00 84.32      B    N  
ATOM   4653  CA  MET B 332       3.235 -12.888 -17.380  1.00 82.87      B    C  
ATOM   4654  C   MET B 332       3.326 -11.642 -16.492  1.00 84.42      B    C  
ATOM   4655  O   MET B 332       3.757 -11.717 -15.344  1.00 79.05      B    O  
ATOM   4656  CB  MET B 332       2.380 -14.002 -16.743  1.00 77.96      B    C  
ATOM   4657  CG  MET B 332       1.011 -13.521 -16.246  1.00 73.85      B    C  
ATOM   4658  SD  MET B 332      -0.041 -12.662 -17.462  1.00 70.80      B    S  
ATOM   4659  CE  MET B 332      -0.423 -14.019 -18.585  1.00 62.15      B    C  
ATOM   4660  N   SER B 333       2.832 -10.510 -16.989  1.00 77.97      B    N  
ATOM   4661  CA  SER B 333       2.817  -9.234 -16.258  1.00 75.06      B    C  
ATOM   4662  C   SER B 333       1.406  -8.711 -15.948  1.00 77.23      B    C  
ATOM   4663  O   SER B 333       1.259  -7.773 -15.184  1.00 71.40      B    O  
ATOM   4664  CB  SER B 333       3.611  -8.159 -17.012  1.00 70.51      B    C  
ATOM   4665  OG  SER B 333       4.916  -8.626 -17.331  1.00 66.96      B    O  
ATOM   4666  N   CYS B 334       0.353  -9.314 -16.501  1.00 77.48      B    N  
ATOM   4667  CA  CYS B 334      -1.021  -8.850 -16.309  1.00 77.33      B    C  
ATOM   4668  C   CYS B 334      -1.500  -9.046 -14.861  1.00 77.39      B    C  
ATOM   4669  O   CYS B 334      -1.277 -10.085 -14.258  1.00 73.57      B    O  
ATOM   4670  CB  CYS B 334      -1.939  -9.571 -17.309  1.00 75.02      B    C  
ATOM   4671  SG  CYS B 334      -3.619  -8.870 -17.282  1.00 73.55      B    S  
ATOM   4672  N   SER B 335      -2.261  -8.084 -14.326  1.00 72.59      B    N  
ATOM   4673  CA  SER B 335      -2.851  -8.187 -12.989  1.00 68.27      B    C  
ATOM   4674  C   SER B 335      -4.061  -9.120 -12.907  1.00 70.70      B    C  
ATOM   4675  O   SER B 335      -4.453  -9.530 -11.829  1.00 65.69      B    O  
ATOM   4676  CB  SER B 335      -3.262  -6.798 -12.486  1.00 62.77      B    C  
ATOM   4677  OG  SER B 335      -4.200  -6.199 -13.362  1.00 60.23      B    O  
ATOM   4678  N   SER B 336      -4.692  -9.435 -14.042  1.00 65.67      B    N  
ATOM   4679  CA  SER B 336      -5.937 -10.219 -14.088  1.00 64.01      B    C  
ATOM   4680  C   SER B 336      -6.008 -11.131 -15.321  1.00 66.84      B    C  
ATOM   4681  O   SER B 336      -6.976 -11.045 -16.084  1.00 61.73      B    O  
ATOM   4682  CB  SER B 336      -7.151  -9.285 -14.008  1.00 57.62      B    C  
ATOM   4683  OG  SER B 336      -7.140  -8.493 -12.842  1.00 53.10      B    O  
ATOM   4684  N   PRO B 337      -5.030 -12.023 -15.546  1.00 66.84      B    N  
ATOM   4685  CA  PRO B 337      -4.982 -12.844 -16.758  1.00 65.42      B    C  
ATOM   4686  C   PRO B 337      -6.183 -13.782 -16.885  1.00 67.71      B    C  
ATOM   4687  O   PRO B 337      -6.690 -14.012 -17.980  1.00 64.20      B    O  
ATOM   4688  CB  PRO B 337      -3.652 -13.609 -16.660  1.00 61.18      B    C  
ATOM   4689  CG  PRO B 337      -3.373 -13.679 -15.162  1.00 61.80      B    C  
ATOM   4690  CD  PRO B 337      -3.938 -12.356 -14.647  1.00 67.59      B    C  
ATOM   4691  N   GLY B 338      -6.722 -14.244 -15.759  1.00 63.61      B    N  
ATOM   4692  CA  GLY B 338      -7.890 -15.123 -15.712  1.00 61.10      B    C  
ATOM   4693  C   GLY B 338      -9.183 -14.495 -16.232  1.00 63.98      B    C  
ATOM   4694  O   GLY B 338     -10.095 -15.224 -16.625  1.00 60.83      B    O  
ATOM   4695  N   LYS B 339      -9.289 -13.179 -16.317  1.00 67.51      B    N  
ATOM   4696  CA  LYS B 339     -10.472 -12.507 -16.884  1.00 68.29      B    C  
ATOM   4697  C   LYS B 339     -10.671 -12.801 -18.376  1.00 69.20      B    C  
ATOM   4698  O   LYS B 339     -11.789 -12.698 -18.857  1.00 66.29      B    O  
ATOM   4699  CB  LYS B 339     -10.431 -10.990 -16.631  1.00 65.59      B    C  
ATOM   4700  CG  LYS B 339     -10.640 -10.654 -15.146  1.00 62.32      B    C  
ATOM   4701  CD  LYS B 339     -10.735  -9.133 -14.924  1.00 58.92      B    C  
ATOM   4702  CE  LYS B 339     -10.949  -8.838 -13.433  1.00 51.79      B    C  
ATOM   4703  NZ  LYS B 339     -10.959  -7.392 -13.129  1.00 46.42      B    N1+
ATOM   4704  N   ALA B 340      -9.636 -13.234 -19.077  1.00 65.93      B    N  
ATOM   4705  CA  ALA B 340      -9.744 -13.676 -20.468  1.00 63.61      B    C  
ATOM   4706  C   ALA B 340     -10.768 -14.806 -20.665  1.00 65.00      B    C  
ATOM   4707  O   ALA B 340     -11.353 -14.918 -21.738  1.00 63.74      B    O  
ATOM   4708  CB  ALA B 340      -8.353 -14.095 -20.952  1.00 61.44      B    C  
ATOM   4709  N   ARG B 341     -11.076 -15.598 -19.629  1.00 69.48      B    N  
ATOM   4710  CA  ARG B 341     -12.100 -16.664 -19.678  1.00 68.11      B    C  
ATOM   4711  C   ARG B 341     -13.506 -16.166 -20.035  1.00 69.68      B    C  
ATOM   4712  O   ARG B 341     -14.335 -16.962 -20.461  1.00 67.30      B    O  
ATOM   4713  CB  ARG B 341     -12.103 -17.441 -18.351  1.00 65.73      B    C  
ATOM   4714  CG  ARG B 341     -12.798 -16.698 -17.199  1.00 59.42      B    C  
ATOM   4715  CD  ARG B 341     -12.570 -17.419 -15.866  1.00 57.25      B    C  
ATOM   4716  NE  ARG B 341     -13.114 -16.657 -14.727  1.00 48.88      B    N  
ATOM   4717  CZ  ARG B 341     -13.177 -17.063 -13.462  1.00 44.56      B    C  
ATOM   4718  NH1 ARG B 341     -12.768 -18.247 -13.104  1.00 41.28      B    N1+
ATOM   4719  NH2 ARG B 341     -13.638 -16.272 -12.550  1.00 39.48      B    N  
ATOM   4720  N   TYR B 342     -13.774 -14.887 -19.858  1.00 68.99      B    N  
ATOM   4721  CA  TYR B 342     -15.039 -14.236 -20.202  1.00 69.05      B    C  
ATOM   4722  C   TYR B 342     -15.026 -13.603 -21.602  1.00 70.19      B    C  
ATOM   4723  O   TYR B 342     -16.000 -12.955 -21.989  1.00 66.02      B    O  
ATOM   4724  CB  TYR B 342     -15.381 -13.197 -19.127  1.00 66.14      B    C  
ATOM   4725  CG  TYR B 342     -15.462 -13.752 -17.718  1.00 64.56      B    C  
ATOM   4726  CD1 TYR B 342     -16.477 -14.670 -17.371  1.00 60.62      B    C  
ATOM   4727  CD2 TYR B 342     -14.549 -13.336 -16.738  1.00 59.78      B    C  
ATOM   4728  CE1 TYR B 342     -16.603 -15.141 -16.062  1.00 53.62      B    C  
ATOM   4729  CE2 TYR B 342     -14.664 -13.804 -15.417  1.00 53.68      B    C  
ATOM   4730  CZ  TYR B 342     -15.693 -14.700 -15.080  1.00 55.01      B    C  
ATOM   4731  OH  TYR B 342     -15.832 -15.130 -13.780  1.00 53.79      B    O  
ATOM   4732  N   HIS B 343     -13.956 -13.781 -22.358  1.00 69.48      B    N  
ATOM   4733  CA  HIS B 343     -13.886 -13.253 -23.712  1.00 69.14      B    C  
ATOM   4734  C   HIS B 343     -15.009 -13.853 -24.582  1.00 69.15      B    C  
ATOM   4735  O   HIS B 343     -15.273 -15.061 -24.494  1.00 69.10      B    O  
ATOM   4736  CB  HIS B 343     -12.495 -13.528 -24.296  1.00 67.55      B    C  
ATOM   4737  CG  HIS B 343     -12.226 -12.714 -25.533  1.00 66.10      B    C  
ATOM   4738  CD2 HIS B 343     -11.671 -11.449 -25.587  1.00 59.91      B    C  
ATOM   4739  ND1 HIS B 343     -12.539 -13.052 -26.829  1.00 60.64      B    N  
ATOM   4740  CE1 HIS B 343     -12.189 -12.027 -27.632  1.00 59.66      B    C  
ATOM   4741  NE2 HIS B 343     -11.663 -11.042 -26.903  1.00 61.26      B    N  
ATOM   4742  N   PRO B 344     -15.693 -13.057 -25.412  1.00 66.37      B    N  
ATOM   4743  CA  PRO B 344     -16.800 -13.554 -26.240  1.00 64.89      B    C  
ATOM   4744  C   PRO B 344     -16.353 -14.655 -27.211  1.00 69.28      B    C  
ATOM   4745  O   PRO B 344     -17.047 -15.661 -27.344  1.00 65.80      B    O  
ATOM   4746  CB  PRO B 344     -17.358 -12.321 -26.962  1.00 60.57      B    C  
ATOM   4747  CG  PRO B 344     -16.215 -11.305 -26.910  1.00 62.21      B    C  
ATOM   4748  CD  PRO B 344     -15.518 -11.621 -25.592  1.00 70.31      B    C  
ATOM   4749  N   ASP B 345     -15.168 -14.511 -27.812  1.00 68.80      B    N  
ATOM   4750  CA  ASP B 345     -14.566 -15.549 -28.640  1.00 68.36      B    C  
ATOM   4751  C   ASP B 345     -13.938 -16.659 -27.768  1.00 68.25      B    C  
ATOM   4752  O   ASP B 345     -12.975 -16.396 -27.032  1.00 64.76      B    O  
ATOM   4753  CB  ASP B 345     -13.546 -14.906 -29.592  1.00 65.61      B    C  
ATOM   4754  CG  ASP B 345     -12.738 -15.913 -30.423  1.00 61.41      B    C  
ATOM   4755  OD1 ASP B 345     -13.036 -17.128 -30.387  1.00 58.37      B    O  
ATOM   4756  OD2 ASP B 345     -11.746 -15.475 -31.023  1.00 57.71      B    O1-
ATOM   4757  N   PRO B 346     -14.430 -17.918 -27.849  1.00 66.16      B    N  
ATOM   4758  CA  PRO B 346     -13.886 -19.037 -27.090  1.00 64.32      B    C  
ATOM   4759  C   PRO B 346     -12.393 -19.279 -27.307  1.00 66.93      B    C  
ATOM   4760  O   PRO B 346     -11.714 -19.681 -26.370  1.00 64.10      B    O  
ATOM   4761  CB  PRO B 346     -14.698 -20.265 -27.529  1.00 60.78      B    C  
ATOM   4762  CG  PRO B 346     -16.007 -19.669 -28.047  1.00 63.18      B    C  
ATOM   4763  CD  PRO B 346     -15.561 -18.345 -28.646  1.00 71.08      B    C  
ATOM   4764  N   SER B 347     -11.873 -19.020 -28.500  1.00 62.61      B    N  
ATOM   4765  CA  SER B 347     -10.454 -19.205 -28.833  1.00 60.69      B    C  
ATOM   4766  C   SER B 347      -9.524 -18.246 -28.071  1.00 63.15      B    C  
ATOM   4767  O   SER B 347      -8.326 -18.487 -27.940  1.00 60.74      B    O  
ATOM   4768  CB  SER B 347     -10.243 -19.039 -30.348  1.00 58.98      B    C  
ATOM   4769  OG  SER B 347     -10.282 -17.682 -30.729  1.00 55.73      B    O  
ATOM   4770  N   ASN B 348     -10.100 -17.182 -27.508  1.00 63.89      B    N  
ATOM   4771  CA  ASN B 348      -9.403 -16.150 -26.760  1.00 63.98      B    C  
ATOM   4772  C   ASN B 348      -9.569 -16.260 -25.235  1.00 66.19      B    C  
ATOM   4773  O   ASN B 348      -9.134 -15.362 -24.512  1.00 62.93      B    O  
ATOM   4774  CB  ASN B 348      -9.824 -14.792 -27.336  1.00 60.37      B    C  
ATOM   4775  CG  ASN B 348      -9.043 -14.434 -28.585  1.00 56.31      B    C  
ATOM   4776  ND2 ASN B 348      -9.659 -13.763 -29.530  1.00 53.24      B    N  
ATOM   4777  OD1 ASN B 348      -7.859 -14.695 -28.690  1.00 53.19      B    O  
ATOM   4778  N   ARG B 349     -10.157 -17.364 -24.729  1.00 62.57      B    N  
ATOM   4779  CA  ARG B 349     -10.445 -17.553 -23.291  1.00 63.60      B    C  
ATOM   4780  C   ARG B 349      -9.287 -18.123 -22.472  1.00 65.45      B    C  
ATOM   4781  O   ARG B 349      -9.406 -18.192 -21.248  1.00 61.74      B    O  
ATOM   4782  CB  ARG B 349     -11.704 -18.405 -23.118  1.00 61.49      B    C  
ATOM   4783  CG  ARG B 349     -12.953 -17.666 -23.608  1.00 62.13      B    C  
ATOM   4784  CD  ARG B 349     -14.197 -18.516 -23.383  1.00 60.49      B    C  
ATOM   4785  NE  ARG B 349     -15.383 -17.854 -23.932  1.00 56.50      B    N  
ATOM   4786  CZ  ARG B 349     -16.613 -18.342 -23.980  1.00 52.29      B    C  
ATOM   4787  NH1 ARG B 349     -16.899 -19.515 -23.475  1.00 51.46      B    N1+
ATOM   4788  NH2 ARG B 349     -17.552 -17.656 -24.549  1.00 50.27      B    N  
ATOM   4789  N   SER B 350      -8.194 -18.514 -23.113  1.00 61.96      B    N  
ATOM   4790  CA  SER B 350      -6.986 -18.906 -22.389  1.00 61.11      B    C  
ATOM   4791  C   SER B 350      -6.451 -17.721 -21.564  1.00 62.69      B    C  
ATOM   4792  O   SER B 350      -6.530 -16.577 -22.024  1.00 60.03      B    O  
ATOM   4793  CB  SER B 350      -5.910 -19.425 -23.344  1.00 57.46      B    C  
ATOM   4794  OG  SER B 350      -5.630 -18.481 -24.358  1.00 52.94      B    O  
ATOM   4795  N   PRO B 351      -5.901 -17.962 -20.355  1.00 60.23      B    N  
ATOM   4796  CA  PRO B 351      -5.299 -16.900 -19.559  1.00 58.78      B    C  
ATOM   4797  C   PRO B 351      -4.206 -16.168 -20.346  1.00 62.64      B    C  
ATOM   4798  O   PRO B 351      -3.312 -16.797 -20.912  1.00 61.31      B    O  
ATOM   4799  CB  PRO B 351      -4.746 -17.579 -18.306  1.00 54.53      B    C  
ATOM   4800  CG  PRO B 351      -5.606 -18.837 -18.175  1.00 53.77      B    C  
ATOM   4801  CD  PRO B 351      -5.877 -19.214 -19.628  1.00 59.40      B    C  
ATOM   4802  N   LYS B 352      -4.305 -14.840 -20.411  1.00 68.68      B    N  
ATOM   4803  CA  LYS B 352      -3.365 -13.999 -21.155  1.00 71.22      B    C  
ATOM   4804  C   LYS B 352      -3.411 -12.552 -20.669  1.00 75.94      B    C  
ATOM   4805  O   LYS B 352      -4.310 -12.160 -19.928  1.00 71.13      B    O  
ATOM   4806  CB  LYS B 352      -3.643 -14.101 -22.663  1.00 64.35      B    C  
ATOM   4807  CG  LYS B 352      -5.027 -13.596 -23.066  1.00 59.75      B    C  
ATOM   4808  CD  LYS B 352      -5.233 -13.865 -24.562  1.00 57.48      B    C  
ATOM   4809  CE  LYS B 352      -6.633 -13.476 -24.984  1.00 50.21      B    C  
ATOM   4810  NZ  LYS B 352      -6.825 -13.805 -26.398  1.00 44.59      B    N1+
ATOM   4811  N   HIS B 353      -2.456 -11.766 -21.130  1.00 74.88      B    N  
ATOM   4812  CA  HIS B 353      -2.434 -10.333 -20.872  1.00 76.70      B    C  
ATOM   4813  C   HIS B 353      -3.678  -9.650 -21.448  1.00 78.81      B    C  
ATOM   4814  O   HIS B 353      -4.039  -9.875 -22.598  1.00 75.71      B    O  
ATOM   4815  CB  HIS B 353      -1.162  -9.729 -21.468  1.00 74.53      B    C  
ATOM   4816  CG  HIS B 353       0.101 -10.278 -20.875  1.00 75.00      B    C  
ATOM   4817  CD2 HIS B 353       0.876  -9.685 -19.910  1.00 67.79      B    C  
ATOM   4818  ND1 HIS B 353       0.693 -11.482 -21.197  1.00 68.05      B    N  
ATOM   4819  CE1 HIS B 353       1.798 -11.610 -20.444  1.00 73.22      B    C  
ATOM   4820  NE2 HIS B 353       1.941 -10.535 -19.655  1.00 75.26      B    N  
ATOM   4821  N   CYS B 354      -4.315  -8.777 -20.668  1.00 81.36      B    N  
ATOM   4822  CA  CYS B 354      -5.430  -7.979 -21.177  1.00 81.67      B    C  
ATOM   4823  C   CYS B 354      -4.965  -6.886 -22.151  1.00 83.43      B    C  
ATOM   4824  O   CYS B 354      -5.687  -6.534 -23.080  1.00 81.23      B    O  
ATOM   4825  CB  CYS B 354      -6.244  -7.415 -20.006  1.00 79.39      B    C  
ATOM   4826  SG  CYS B 354      -5.300  -6.184 -19.059  1.00 79.31      B    S  
ATOM   4827  N   GLY B 355      -3.764  -6.360 -21.938  1.00 78.14      B    N  
ATOM   4828  CA  GLY B 355      -3.173  -5.305 -22.749  1.00 77.41      B    C  
ATOM   4829  C   GLY B 355      -3.446  -3.874 -22.270  1.00 82.32      B    C  
ATOM   4830  O   GLY B 355      -2.763  -2.970 -22.736  1.00 79.33      B    O  
ATOM   4831  N   PHE B 356      -4.380  -3.678 -21.342  1.00 83.05      B    N  
ATOM   4832  CA  PHE B 356      -4.871  -2.347 -20.960  1.00 81.14      B    C  
ATOM   4833  C   PHE B 356      -4.837  -2.031 -19.450  1.00 83.85      B    C  
ATOM   4834  O   PHE B 356      -5.164  -0.917 -19.058  1.00 79.41      B    O  
ATOM   4835  CB  PHE B 356      -6.281  -2.177 -21.527  1.00 77.93      B    C  
ATOM   4836  CG  PHE B 356      -7.230  -3.297 -21.164  1.00 79.88      B    C  
ATOM   4837  CD1 PHE B 356      -7.584  -4.275 -22.129  1.00 71.66      B    C  
ATOM   4838  CD2 PHE B 356      -7.787  -3.392 -19.875  1.00 76.12      B    C  
ATOM   4839  CE1 PHE B 356      -8.468  -5.312 -21.806  1.00 72.44      B    C  
ATOM   4840  CE2 PHE B 356      -8.666  -4.437 -19.546  1.00 73.69      B    C  
ATOM   4841  CZ  PHE B 356      -9.009  -5.390 -20.514  1.00 76.35      B    C  
ATOM   4842  N   CYS B 357      -4.464  -2.985 -18.589  1.00 86.79      B    N  
ATOM   4843  CA  CYS B 357      -4.247  -2.677 -17.179  1.00 86.50      B    C  
ATOM   4844  C   CYS B 357      -2.876  -2.016 -16.966  1.00 88.26      B    C  
ATOM   4845  O   CYS B 357      -1.984  -2.169 -17.791  1.00 88.41      B    O  
ATOM   4846  CB  CYS B 357      -4.456  -3.936 -16.315  1.00 84.19      B    C  
ATOM   4847  SG  CYS B 357      -3.131  -5.165 -16.542  1.00 83.33      B    S  
ATOM   4848  N   VAL B 358      -2.686  -1.358 -15.814  1.00 89.58      B    N  
ATOM   4849  CA  VAL B 358      -1.434  -0.650 -15.470  1.00 89.58      B    C  
ATOM   4850  C   VAL B 358      -0.166  -1.474 -15.780  1.00 90.92      B    C  
ATOM   4851  O   VAL B 358       0.650  -1.011 -16.573  1.00 91.24      B    O  
ATOM   4852  CB  VAL B 358      -1.468  -0.167 -14.003  1.00 89.01      B    C  
ATOM   4853  CG1 VAL B 358      -0.125   0.402 -13.521  1.00 84.72      B    C  
ATOM   4854  CG2 VAL B 358      -2.529   0.917 -13.819  1.00 84.37      B    C  
ATOM   4855  N   PRO B 359       0.011  -2.709 -15.261  1.00 88.89      B    N  
ATOM   4856  CA  PRO B 359       1.208  -3.492 -15.556  1.00 88.76      B    C  
ATOM   4857  C   PRO B 359       1.319  -3.936 -17.019  1.00 90.31      B    C  
ATOM   4858  O   PRO B 359       2.426  -4.111 -17.511  1.00 89.61      B    O  
ATOM   4859  CB  PRO B 359       1.164  -4.691 -14.594  1.00 87.05      B    C  
ATOM   4860  CG  PRO B 359      -0.318  -4.847 -14.293  1.00 84.31      B    C  
ATOM   4861  CD  PRO B 359      -0.812  -3.407 -14.287  1.00 86.90      B    C  
ATOM   4862  N   CYS B 360       0.204  -4.115 -17.748  1.00 88.84      B    N  
ATOM   4863  CA  CYS B 360       0.258  -4.410 -19.184  1.00 89.16      B    C  
ATOM   4864  C   CYS B 360       0.748  -3.206 -19.996  1.00 90.30      B    C  
ATOM   4865  O   CYS B 360       1.535  -3.401 -20.914  1.00 90.11      B    O  
ATOM   4866  CB  CYS B 360      -1.120  -4.848 -19.703  1.00 88.18      B    C  
ATOM   4867  SG  CYS B 360      -1.480  -6.560 -19.212  1.00 85.72      B    S  
ATOM   4868  N   ILE B 361       0.309  -1.995 -19.667  1.00 91.28      B    N  
ATOM   4869  CA  ILE B 361       0.744  -0.770 -20.355  1.00 91.91      B    C  
ATOM   4870  C   ILE B 361       2.244  -0.534 -20.115  1.00 92.65      B    C  
ATOM   4871  O   ILE B 361       2.986  -0.352 -21.076  1.00 92.54      B    O  
ATOM   4872  CB  ILE B 361      -0.130   0.430 -19.925  1.00 92.13      B    C  
ATOM   4873  CG1 ILE B 361      -1.585   0.234 -20.399  1.00 90.68      B    C  
ATOM   4874  CG2 ILE B 361       0.437   1.742 -20.492  1.00 91.10      B    C  
ATOM   4875  CD1 ILE B 361      -2.589   1.202 -19.748  1.00 87.30      B    C  
ATOM   4876  N   ILE B 362       2.699  -0.650 -18.857  1.00 92.63      B    N  
ATOM   4877  CA  ILE B 362       4.125  -0.548 -18.512  1.00 92.73      B    C  
ATOM   4878  C   ILE B 362       4.946  -1.612 -19.258  1.00 93.41      B    C  
ATOM   4879  O   ILE B 362       6.014  -1.308 -19.790  1.00 93.06      B    O  
ATOM   4880  CB  ILE B 362       4.323  -0.658 -16.987  1.00 92.61      B    C  
ATOM   4881  CG1 ILE B 362       3.653   0.531 -16.258  1.00 91.04      B    C  
ATOM   4882  CG2 ILE B 362       5.816  -0.709 -16.619  1.00 91.14      B    C  
ATOM   4883  CD1 ILE B 362       3.592   0.368 -14.735  1.00 88.67      B    C  
ATOM   4884  N   ARG B 363       4.443  -2.849 -19.349  1.00 92.15      B    N  
ATOM   4885  CA  ARG B 363       5.083  -3.927 -20.115  1.00 92.22      B    C  
ATOM   4886  C   ARG B 363       5.217  -3.571 -21.595  1.00 93.52      B    C  
ATOM   4887  O   ARG B 363       6.290  -3.741 -22.148  1.00 93.15      B    O  
ATOM   4888  CB  ARG B 363       4.288  -5.229 -19.945  1.00 91.35      B    C  
ATOM   4889  CG  ARG B 363       4.829  -6.367 -20.817  1.00 89.79      B    C  
ATOM   4890  CD  ARG B 363       3.871  -7.550 -20.822  1.00 88.56      B    C  
ATOM   4891  NE  ARG B 363       4.370  -8.648 -21.658  1.00 86.91      B    N  
ATOM   4892  CZ  ARG B 363       5.146  -9.642 -21.277  1.00 87.98      B    C  
ATOM   4893  NH1 ARG B 363       5.585  -9.752 -20.059  1.00 79.54      B    N1+
ATOM   4894  NH2 ARG B 363       5.483 -10.565 -22.124  1.00 81.12      B    N  
ATOM   4895  N   ARG B 364       4.143  -3.109 -22.225  1.00 91.56      B    N  
ATOM   4896  CA  ARG B 364       4.158  -2.754 -23.658  1.00 91.55      B    C  
ATOM   4897  C   ARG B 364       5.160  -1.639 -23.949  1.00 92.62      B    C  
ATOM   4898  O   ARG B 364       5.941  -1.774 -24.878  1.00 91.99      B    O  
ATOM   4899  CB  ARG B 364       2.753  -2.348 -24.124  1.00 90.82      B    C  
ATOM   4900  CG  ARG B 364       1.767  -3.520 -24.239  1.00 88.58      B    C  
ATOM   4901  CD  ARG B 364       0.446  -2.944 -24.755  1.00 87.75      B    C  
ATOM   4902  NE  ARG B 364      -0.635  -3.920 -24.903  1.00 85.84      B    N  
ATOM   4903  CZ  ARG B 364      -1.374  -4.086 -25.987  1.00 86.46      B    C  
ATOM   4904  NH1 ARG B 364      -1.088  -3.585 -27.140  1.00 77.95      B    N1+
ATOM   4905  NH2 ARG B 364      -2.473  -4.746 -25.926  1.00 76.54      B    N  
ATOM   4906  N   ALA B 365       5.188  -0.606 -23.119  1.00 92.34      B    N  
ATOM   4907  CA  ALA B 365       6.156   0.478 -23.229  1.00 92.64      B    C  
ATOM   4908  C   ALA B 365       7.605  -0.013 -23.080  1.00 93.39      B    C  
ATOM   4909  O   ALA B 365       8.476   0.337 -23.873  1.00 92.69      B    O  
ATOM   4910  CB  ALA B 365       5.803   1.525 -22.161  1.00 93.29      B    C  
ATOM   4911  N   ALA B 366       7.858  -0.903 -22.116  1.00 92.75      B    N  
ATOM   4912  CA  ALA B 366       9.181  -1.468 -21.880  1.00 92.78      B    C  
ATOM   4913  C   ALA B 366       9.667  -2.369 -23.023  1.00 93.02      B    C  
ATOM   4914  O   ALA B 366      10.829  -2.301 -23.407  1.00 92.19      B    O  
ATOM   4915  CB  ALA B 366       9.150  -2.223 -20.561  1.00 92.94      B    C  
ATOM   4916  N   ILE B 367       8.784  -3.215 -23.572  1.00 90.85      B    N  
ATOM   4917  CA  ILE B 367       9.118  -4.087 -24.705  1.00 90.26      B    C  
ATOM   4918  C   ILE B 367       9.405  -3.257 -25.956  1.00 89.62      B    C  
ATOM   4919  O   ILE B 367      10.398  -3.512 -26.629  1.00 87.86      B    O  
ATOM   4920  CB  ILE B 367       8.021  -5.146 -24.940  1.00 90.53      B    C  
ATOM   4921  CG1 ILE B 367       8.008  -6.149 -23.763  1.00 89.24      B    C  
ATOM   4922  CG2 ILE B 367       8.268  -5.894 -26.264  1.00 89.04      B    C  
ATOM   4923  CD1 ILE B 367       6.844  -7.150 -23.806  1.00 86.68      B    C  
ATOM   4924  N   LEU B 368       8.599  -2.232 -26.227  1.00 87.54      B    N  
ATOM   4925  CA  LEU B 368       8.826  -1.305 -27.344  1.00 84.63      B    C  
ATOM   4926  C   LEU B 368      10.219  -0.660 -27.254  1.00 85.20      B    C  
ATOM   4927  O   LEU B 368      10.919  -0.584 -28.263  1.00 83.92      B    O  
ATOM   4928  CB  LEU B 368       7.723  -0.236 -27.337  1.00 83.65      B    C  
ATOM   4929  CG  LEU B 368       7.859   0.829 -28.444  1.00 79.96      B    C  
ATOM   4930  CD1 LEU B 368       7.705   0.219 -29.833  1.00 75.68      B    C  
ATOM   4931  CD2 LEU B 368       6.792   1.906 -28.259  1.00 75.36      B    C  
ATOM   4932  N   ARG B 369      10.626  -0.256 -26.060  1.00 84.49      B    N  
ATOM   4933  CA  ARG B 369      11.928   0.371 -25.826  1.00 82.65      B    C  
ATOM   4934  C   ARG B 369      13.096  -0.606 -25.872  1.00 83.87      B    C  
ATOM   4935  O   ARG B 369      14.104  -0.329 -26.522  1.00 78.89      B    O  
ATOM   4936  CB  ARG B 369      11.866   1.128 -24.492  1.00 80.06      B    C  
ATOM   4937  CG  ARG B 369      13.204   1.795 -24.167  1.00 79.85      B    C  
ATOM   4938  CD  ARG B 369      13.086   2.643 -22.910  1.00 77.55      B    C
[truncated: 57,360 more chars]
