# Supplementary material for: Structural basis of QueC-family protein function in qatABCD anti-phage defense
Source: Nat Commun. 2026 Apr 20;17:5420. doi: 10.1038/s41467-026-72155-8 (PMC13279940; doi:10.1038/s41467-026-72155-8)
Supplement: Supplementary file 7 — Source Data [file 41467_2026_72155_MOESM7_ESM.zip]

Archive with 7 entries (6 files):
- Source Data/
- Source Data/AF3_sequence.fasta
- Source Data/Chemical structures.cdxml
- Source Data/Figure 1d.pdf
- Source Data/Plaque_assay_replicates.xlsx
- Source Data/Supplementary Figure 2a.pdf
- Source Data/Supplementary Figure 2b and 4.xlsx
