# Supplementary material for: Structural basis of QueC-family protein function in qatABCD anti-phage defense
Source: Nat Commun. 2026 Apr 20;17:5420. doi: 10.1038/s41467-026-72155-8 (PMC13279940; doi:10.1038/s41467-026-72155-8)
Supplement: Supplementary file 7 — Source Data [file 41467_2026_72155_MOESM7_ESM.zip › Source Data/Chemical structures.cdxml]

<?xml version="1.0" encoding="UTF-8" ?>
<!DOCTYPE CDXML SYSTEM "http://www.cambridgesoft.com/xml/cdxml.dtd" >
<CDXML
 CreationProgram="ChemDraw 22.2.0.3348"
 Name="Chemical structures.cdxml"
 BoundingBox="8.19 8.96 429.20 207.68"
 WindowPosition="0 0"
 WindowSize="0 0"
 FractionalWidths="yes"
 InterpretChemically="yes"
 ShowAtomQuery="yes"
 ShowAtomStereo="no"
 ShowAtomEnhancedStereo="yes"
 ShowAtomNumber="no"
 ShowResidueID="no"
 ShowBondQuery="yes"
 ShowBondRxn="yes"
 ShowBondStereo="no"
 ShowTerminalCarbonLabels="no"
 ShowNonTerminalCarbonLabels="no"
 HideImplicitHydrogens="no"
 Magnification="666"
 LabelFont="58"
 LabelSize="6"
 LabelFace="96"
 CaptionFont="58"
 CaptionSize="6"
 CaptionFace="96"
 HashSpacing="1.70"
 MarginWidth="1.19"
 LineWidth="0.60"
 BoldWidth="1.56"
 BondLength="10.80"
 BondSpacing="18"
 ChainAngle="120"
 LabelJustification="Auto"
 CaptionJustification="Left"
 AminoAcidTermini="HOH"
 ShowSequenceTermini="yes"
 ShowSequenceBonds="yes"
 ShowSequenceUnlinkedBranches="no"
 ResidueWrapCount="40"
 ResidueBlockCount="10"
 PrintMargins="50.88 55.84 50.88 55.84"
 MacPrintInfo="0003000000480048000000000300024CFFF4FFF4030C02580367052803FC0002000000480048000000000300024C000100000064000000010001010100000001270F000100010000000000000000000000000002001901900000000000400000000000000000000100000000000000000000000000000000"
 ChemPropName=""
 ChemPropFormula="Chemical Formula: "
 ChemPropExactMass="Exact Mass: "
 ChemPropMolWt="Molecular Weight: "
 ChemPropMOverZ="m/z: "
 ChemPropAnalysis="Elemental Analysis: "
 ChemPropBoilingPt="Boiling Point: "
 ChemPropMeltingPt="Melting Point: "
 ChemPropCritTemp="Critical Temp: "
 ChemPropCritPres="Critical Pres: "
 ChemPropCritVol="Critical Vol: "
 ChemPropGibbs="Gibbs Energy: "
 ChemPropLogP="Log P: "
 ChemPropMR="MR: "
 ChemPropHenry="Henry&apos;s Law: "
 ChemPropEForm="Heat of Form: "
 ChemProptPSA="tPSA: "
 ChemPropID=""
 ChemPropFragmentLabel=""
 color="0"
 bgcolor="1"
 RxnAutonumberStart="1"
 RxnAutonumberConditions="no"
 RxnAutonumberStyle="Roman"
 RxnAutonumberFormat="(#)"
><colortable>
<color r="1" g="1" b="1"/>
<color r="0" g="0" b="0"/>
<color r="0.0745" g="0.0745" b="0.0745"/>
<color r="0.7294" g="0.0510" b="0.1255"/>
<color r="0.9608" g="0.7490" b="0.3686"/>
<color r="0" g="0.4431" b="0.2039"/>
<color r="0" g="0.4549" b="0.5373"/>
<color r="0.0039" g="0.1647" b="0.3451"/>
<color r="0.3451" g="0.2980" b="0.5098"/>
<color r="0.4000" g="0.4000" b="1"/>
<color r="0.7961" g="0.9020" b="1"/>
<color r="0.9333" g="0.8667" b="0.9333"/>
<color r="1" g="0" b="1"/>
<color r="0.2431" g="0.5255" b="0.4039"/>
<color r="0.7529" g="0.7529" b="0.7529"/>
<color r="0.9216" g="0.9216" b="0.9216"/>
<color r="0.5020" g="0" b="0.5020"/>
</colortable><fonttable>
<font id="58" charset="x-mac-roman" name="Arial"/>
</fonttable><page
 id="113520"
 BoundingBox="0 0 510.24 680.31"
 HeaderPosition="36"
 FooterPosition="36"
 PrintTrimMarks="yes"
 HeightPages="1"
 WidthPages="1"
><fragment
 id="113276"
 BoundingBox="18.44 32.28 44.46 52.86"
 Z="36"
><n
 id="113264"
 p="24.37 52.76"
 Z="24"
 AS="N"
/><n
 id="113270"
 p="27.71 42.49"
 Z="30"
 AS="N"
/><n
 id="113272"
 p="20.48 34.47"
 Z="32"
 Element="8"
 NumHydrogens="0"
 NeedsClean="yes"
 AS="N"
><t
 p="18.15 36.65"
 BoundingBox="18.44 32.28 22.55 36.73"
 LabelJustification="Left"
><s font="58" size="6" color="0" face="96">O</s></t></n><n
 id="113274"
 p="38.27 40.25"
 Z="34"
 Element="8"
 NumHydrogens="1"
 NeedsClean="yes"
 AS="N"
><t
 p="35.94 42.43"
 BoundingBox="36.23 38.06 44.46 42.51"
 LabelJustification="Left"
 LabelAlignment="Left"
><s font="58" size="6" color="0" face="96">OH</s></t></n><b
 id="113271"
 Z="31"
 B="113264"
 E="113270"
 BS="N"
/><b
 id="113273"
 Z="33"
 B="113270"
 E="113272"
 Order="2"
 BS="N"
/><b
 id="113275"
 Z="35"
 B="113270"
 E="113274"
 BS="N"
/></fragment><fragment
 id="113279"
 BoundingBox="73.46 40.96 83.96 46.58"
 Z="39"
><n
 id="113278"
 p="75.17 43.10"
 Z="38"
 Element="7"
 NumHydrogens="3"
 NeedsClean="yes"
 AS="N"
><t
 id="113277"
 p="73 45.25"
 BoundingBox="73.46 40.96 83.96 46.58"
 Z="37"
 LabelJustification="Left"
 LabelLineHeight="auto"
 LineHeight="auto"
 LabelAlignment="Left"
><s font="58" size="6" color="0" face="96">NH3</s></t></n></fragment><fragment
 id="113280"
 BoundingBox="106.44 33.78 135.04 54.36"
 Z="55"
><n
 id="113281"
 p="112.37 54.26"
 Z="48"
 AS="N"
/><n
 id="113282"
 p="115.71 43.99"
 Z="49"
 AS="N"
/><n
 id="113283"
 p="108.48 35.97"
 Z="51"
 Element="8"
 NumHydrogens="0"
 NeedsClean="yes"
 AS="N"
><t
 p="106.15 38.15"
 BoundingBox="106.44 33.78 110.55 38.23"
 LabelJustification="Left"
><s font="58" size="6" color="0" face="96">O</s></t></n><n
 id="113284"
 p="126.27 41.75"
 Z="53"
 Element="7"
 NumHydrogens="2"
 NeedsClean="yes"
 AS="N"
><t
 p="124.11 43.90"
 BoundingBox="124.56 39.60 135.04 45.17"
 LabelJustification="Left"
 LabelAlignment="Left"
><s font="58" size="6" color="0" face="96">NH2</s></t></n><b
 id="113285"
 Z="50"
 B="113281"
 E="113282"
 BS="N"
/><b
 id="113286"
 Z="52"
 B="113282"
 E="113283"
 Order="2"
 BS="N"
/><b
 id="113287"
 Z="54"
 B="113282"
 E="113284"
 BS="N"
/></fragment><fragment
 id="113289"
 BoundingBox="15.38 64.37 52.10 83.11"
 Z="57"
><n
 id="113288"
 p="33.25 82.75"
 Z="56"
 AS="N"
/><n
 id="113290"
 p="42.60 77.35"
 Z="58"
 AS="N"
/><n
 id="113292"
 p="51.95 82.75"
 Z="60"
 AS="N"
/><n
 id="113294"
 p="42.60 66.55"
 Z="62"
 Element="8"
 NumHydrogens="0"
 NeedsClean="yes"
 AS="N"
><t
 p="40.27 68.74"
 BoundingBox="40.56 64.37 44.67 68.81"
 LabelJustification="Left"
><s font="58" size="6" color="0" face="96">O</s></t></n><n
 id="113296"
 p="23.90 77.35"
 Z="64"
 Element="7"
 NumHydrogens="2"
 NeedsClean="yes"
 AS="N"
><t
 p="26.06 79.50"
 BoundingBox="15.38 75.20 25.57 80.77"
 LabelJustification="Right"
 Justification="Right"
 LabelAlignment="Right"
><s font="58" size="6" color="0" face="96">NH2</s></t></n><b
 id="113291"
 Z="59"
 B="113288"
 E="113290"
 BS="N"
/><b
 id="113293"
 Z="61"
 B="113290"
 E="113292"
 BS="N"
/><b
 id="113295"
 Z="63"
 B="113290"
 E="113294"
 Order="2"
 BS="N"
/><b
 id="113297"
 Z="65"
 B="113288"
 E="113296"
 BS="N"
/></fragment><fragment
 id="113298"
 BoundingBox="80.69 67.62 128.85 93.11"
 Z="77"
><n
 id="113299"
 p="110 86"
 Z="76"
 AS="N"
/><n
 id="113300"
 p="119.35 80.60"
 Z="78"
 AS="N"
/><n
 id="113301"
 p="128.70 86"
 Z="80"
 AS="N"
/><n
 id="113302"
 p="119.35 69.80"
 Z="82"
 Element="8"
 NumHydrogens="0"
 NeedsClean="yes"
 AS="N"
><t
 p="117.02 71.99"
 BoundingBox="117.31 67.62 121.42 72.06"
 LabelJustification="Left"
><s font="58" size="6" color="0" face="96">O</s></t></n><n
 id="113303"
 p="100.65 80.60"
 Z="84"
 Element="7"
 NumHydrogens="1"
 NeedsClean="yes"
 AS="N"
><t
 p="98.48 77.45"
 BoundingBox="98.94 73.16 102.33 82.75"
 LabelJustification="Left"
 LabelAlignment="Above"
 LineStarts="2 4"
><s font="58" size="6" color="0" face="96">NH</s></t></n><n
 id="113315"
 p="86.62 93.01"
 Z="100"
 AS="N"
/><n
 id="113316"
 p="89.96 82.74"
 Z="101"
 AS="N"
/><n
 id="113317"
 p="82.73 74.72"
 Z="103"
 Element="8"
 NumHydrogens="0"
 NeedsClean="yes"
 AS="N"
><t
 p="80.40 76.90"
 BoundingBox="80.69 72.53 84.80 76.98"
 LabelJustification="Left"
><s font="58" size="6" color="0" face="96">O</s></t></n><b
 id="113304"
 Z="79"
 B="113299"
 E="113300"
 BS="N"
/><b
 id="113305"
 Z="81"
 B="113300"
 E="113301"
 BS="N"
/><b
 id="113306"
 Z="83"
 B="113300"
 E="113302"
 Order="2"
 BS="N"
/><b
 id="113307"
 Z="85"
 B="113299"
 E="113303"
 BS="N"
/><b
 id="113319"
 Z="102"
 B="113315"
 E="113316"
 BS="N"
/><b
 id="113320"
 Z="104"
 B="113316"
 E="113317"
 Order="2"
 BS="N"
/><b
 id="113325"
 Z="111"
 B="113316"
 E="113303"
 BS="N"
/></fragment><fragment
 id="113330"
 BoundingBox="11.02 159.53 77.96 204.93"
 Z="116"
><n
 id="113327"
 p="28.90 183.35"
 Z="113"
 Element="7"
 NumHydrogens="1"
 NeedsClean="yes"
 AS="N"
><t
 p="31.06 185.50"
 BoundingBox="22.88 181.20 30.57 185.50"
 LabelJustification="Right"
 Justification="Right"
 LabelAlignment="Right"
><s font="58" size="6" color="0" face="96">NH</s></t></n><n
 id="113329"
 p="28.90 194.15"
 Z="115"
 AS="N"
/><n
 id="113331"
 p="38.25 199.55"
 Z="117"
 Element="7"
 NumHydrogens="0"
 NeedsClean="yes"
 AS="N"
><t
 p="36.08 201.70"
 BoundingBox="36.54 197.40 39.92 201.70"
 LabelJustification="Left"
 LabelAlignment="Below"
><s font="58" size="6" color="0" face="96">N</s></t></n><n
 id="113333"
 p="47.60 194.15"
 Z="119"
 AS="N"
/><n
 id="113335"
 p="47.60 183.35"
 Z="121"
 AS="N"
/><n
 id="113337"
 p="38.25 177.95"
 Z="123"
 AS="N"
/><n
 id="113345"
 p="57.87 197.49"
 Z="131"
 Element="7"
 NumHydrogens="1"
 NeedsClean="yes"
 AS="N"
><t
 p="55.71 199.63"
 BoundingBox="56.16 195.34 59.56 204.93"
 LabelJustification="Left"
 LabelAlignment="Below"
 LineStarts="2 3"
><s font="58" size="6" color="0" face="96">NH</s></t></n><n
 id="113347"
 p="64.22 188.75"
 Z="133"
 AS="N"
/><n
 id="113349"
 p="57.87 180.01"
 Z="135"
 AS="N"
/><n
 id="113355"
 p="61.21 169.74"
 Z="141"
 AS="N"
/><n
 id="113357"
 p="53.98 161.72"
 Z="143"
 Element="8"
 NumHydrogens="0"
 NeedsClean="yes"
 AS="N"
><t
 p="51.65 163.90"
 BoundingBox="51.94 159.53 56.05 163.98"
 LabelJustification="Left"
><s font="58" size="6" color="0" face="96">O</s></t></n><n
 id="113359"
 p="71.77 167.50"
 Z="145"
 Element="8"
 NumHydrogens="1"
 NeedsClean="yes"
 AS="N"
><t
 p="69.44 169.68"
 BoundingBox="69.73 165.31 77.96 169.76"
 LabelJustification="Left"
 LabelAlignment="Left"
><s font="58" size="6" color="0" face="96">OH</s></t></n><n
 id="113361"
 p="38.25 167.15"
 Z="147"
 Element="8"
 NumHydrogens="0"
 NeedsClean="yes"
 AS="N"
><t
 p="35.92 169.34"
 BoundingBox="36.21 164.97 40.31 169.41"
 LabelJustification="Left"
><s font="58" size="6" color="0" face="96">O</s></t></n><n
 id="113363"
 p="19.55 199.55"
 Z="149"
 Element="7"
 NumHydrogens="2"
 NeedsClean="yes"
 AS="N"
><t
 p="21.71 201.70"
 BoundingBox="11.02 197.40 21.22 202.97"
 LabelJustification="Right"
 Justification="Right"
 LabelAlignment="Right"
><s font="58" size="6" color="0" face="96">NH2</s></t></n><b
 id="113339"
 Z="125"
 B="113327"
 E="113329"
 BS="N"
/><b
 id="113340"
 Z="126"
 B="113329"
 E="113331"
 Order="2"
 BS="N"
 BondCircularOrdering="113339 113364 0 113341"
/><b
 id="113341"
 Z="127"
 B="113331"
 E="113333"
 BS="N"
/><b
 id="113342"
 Z="128"
 B="113333"
 E="113335"
 Order="2"
 BS="N"
 BondCircularOrdering="113341 113351 113354 113343"
/><b
 id="113343"
 Z="129"
 B="113335"
 E="113337"
 BS="N"
/><b
 id="113344"
 Z="130"
 B="113337"
 E="113327"
 BS="N"
/><b
 id="113351"
 Z="137"
 B="113333"
 E="113345"
 BS="N"
/><b
 id="113352"
 Z="138"
 B="113345"
 E="113347"
 BS="N"
/><b
 id="113353"
 Z="139"
 B="113347"
 E="113349"
 Order="2"
 BS="N"
 BondCircularOrdering="113352 0 113356 113354"
/><b
 id="113354"
 Z="140"
 B="113349"
 E="113335"
 BS="N"
/><b
 id="113356"
 Z="142"
 B="113349"
 E="113355"
 BS="N"
/><b
 id="113358"
 Z="144"
 B="113355"
 E="113357"
 Order="2"
 BS="N"
/><b
 id="113360"
 Z="146"
 B="113355"
 E="113359"
 BS="N"
/><b
 id="113362"
 Z="148"
 B="113337"
 E="113361"
 Order="2"
 BS="N"
/><b
 id="113364"
 Z="150"
 B="113329"
 E="113363"
 BS="N"
/></fragment><fragment
 id="113365"
 BoundingBox="101.02 162.28 179.74 207.68"
 Z="183"
><n
 id="113366"
 p="118.90 186.10"
 Z="181"
 Element="7"
 NumHydrogens="1"
 NeedsClean="yes"
 AS="N"
><t
 p="121.06 188.25"
 BoundingBox="112.88 183.95 120.57 188.25"
 LabelJustification="Right"
 Justification="Right"
 LabelAlignment="Right"
><s font="58" size="6" color="0" face="96">NH</s></t></n><n
 id="113367"
 p="118.90 196.90"
 Z="182"
 AS="N"
/><n
 id="113368"
 p="128.25 202.30"
 Z="184"
 Element="7"
 NumHydrogens="0"
 NeedsClean="yes"
 AS="N"
><t
 p="126.08 204.45"
 BoundingBox="126.54 200.15 129.92 204.45"
 LabelJustification="Left"
 LabelAlignment="Below"
><s font="58" size="6" color="0" face="96">N</s></t></n><n
 id="113369"
 p="137.60 196.90"
 Z="185"
 AS="N"
/><n
 id="113370"
 p="137.60 186.10"
 Z="186"
 AS="N"
/><n
 id="113371"
 p="128.25 180.70"
 Z="187"
 AS="N"
/><n
 id="113372"
 p="147.87 200.24"
 Z="194"
 Element="7"
 NumHydrogens="1"
 NeedsClean="yes"
 AS="N"
><t
 p="145.71 202.38"
 BoundingBox="146.16 198.09 149.56 207.68"
 LabelJustification="Left"
 LabelAlignment="Below"
 LineStarts="2 3"
><s font="58" size="6" color="0" face="96">NH</s></t></n><n
 id="113373"
 p="154.22 191.50"
 Z="195"
 AS="N"
/><n
 id="113374"
 p="147.87 182.76"
 Z="196"
 AS="N"
/><n
 id="113375"
 p="151.21 172.49"
 Z="201"
 AS="N"
/><n
 id="113376"
 p="143.98 164.47"
 Z="203"
 Element="8"
 NumHydrogens="0"
 NeedsClean="yes"
 AS="N"
><t
 p="141.65 166.65"
 BoundingBox="141.94 162.28 146.05 166.73"
 LabelJustification="Left"
><s font="58" size="6" color="0" face="96">O</s></t></n><n
 id="113377"
 p="161.77 170.25"
 Z="205"
 Element="8"
 NumHydrogens="0"
 NeedsClean="yes"
 AS="N"
><t
 p="159.44 172.43"
 BoundingBox="159.73 168.06 163.84 172.51"
 LabelJustification="Left"
 LabelAlignment="Above"
><s font="58" size="6" color="0" face="96">O</s></t></n><n
 id="113378"
 p="128.25 169.90"
 Z="207"
 Element="8"
 NumHydrogens="0"
 NeedsClean="yes"
 AS="N"
><t
 p="125.92 172.09"
 BoundingBox="126.21 167.72 130.31 172.16"
 LabelJustification="Left"
><s font="58" size="6" color="0" face="96">O</s></t></n><n
 id="113379"
 p="109.55 202.30"
 Z="209"
 Element="7"
 NumHydrogens="2"
 NeedsClean="yes"
 AS="N"
><t
 p="111.71 204.45"
 BoundingBox="101.02 200.15 111.22 205.72"
 LabelJustification="Right"
 Justification="Right"
 LabelAlignment="Right"
><s font="58" size="6" color="0" face="96">NH2</s></t></n><n
 id="113395"
 p="169 178.27"
 Z="211"
 Warning="An atom in this label has an invalid valence."
 NodeType="Unspecified"
 NeedsClean="yes"
 AS="N"
><fragment
 id="113521"
><n
 id="113522"
 p="169 178.27"
 NodeType="GenericNickname"
 GenericNickname="A"
/><n
 id="113523"
 p="179.51 176.04"
 NodeType="GenericNickname"
 GenericNickname="M"
/><n
 id="113524"
 p="186.71 184.03"
 Element="15"
 NumHydrogens="0"
/><n
 id="113525"
 p="161.80 170.28"
 NodeType="ExternalConnectionPoint"
/><b
 id="113526"
 B="113523"
 E="113524"
/><b
 id="113527"
 B="113522"
 E="113523"
/><b
 id="113528"
 B="113525"
 E="113522"
/></fragment><t
 p="167 180.42"
 BoundingBox="166.99 176.13 179.74 180.42"
 LabelJustification="Left"
 LabelAlignment="Left"
><s font="58" size="6" color="0" face="96">AMP</s></t></n><b
 id="113380"
 Z="188"
 B="113366"
 E="113367"
 BS="N"
/><b
 id="113381"
 Z="189"
 B="113367"
 E="113368"
 Order="2"
 BS="N"
 BondCircularOrdering="113380 113394 0 113382"
/><b
 id="113382"
 Z="190"
 B="113368"
 E="113369"
 BS="N"
/><b
 id="113383"
 Z="191"
 B="113369"
 E="113370"
 Order="2"
 BS="N"
 BondCircularOrdering="113382 113386 113389 113384"
/><b
 id="113384"
 Z="192"
 B="113370"
 E="113371"
 BS="N"
/><b
 id="113385"
 Z="193"
 B="113371"
 E="113366"
 BS="N"
/><b
 id="113386"
 Z="197"
 B="113369"
 E="113372"
 BS="N"
/><b
 id="113387"
 Z="198"
 B="113372"
 E="113373"
 BS="N"
/><b
 id="113388"
 Z="199"
 B="113373"
 E="113374"
 Order="2"
 BS="N"
 BondCircularOrdering="113387 0 113390 113389"
/><b
 id="113389"
 Z="200"
 B="113374"
 E="113370"
 BS="N"
/><b
 id="113390"
 Z="202"
 B="113374"
 E="113375"
 BS="N"
/><b
 id="113391"
 Z="204"
 B="113375"
 E="113376"
 Order="2"
 BS="N"
/><b
 id="113392"
 Z="206"
 B="113375"
 E="113377"
 BS="N"
/><b
 id="113393"
 Z="208"
 B="113371"
 E="113378"
 Order="2"
 BS="N"
/><b
 id="113394"
 Z="210"
 B="113367"
 E="113379"
 BS="N"
/><b
 id="113396"
 Z="212"
 B="113377"
 E="113395"
 BS="N"
/></fragment><fragment
 id="113397"
 BoundingBox="189.09 162.03 258.60 207.43"
 Z="255"
><n
 id="113398"
 p="206.96 185.85"
 Z="253"
 Element="7"
 NumHydrogens="1"
 NeedsClean="yes"
 AS="N"
><t
 p="209.13 188"
 BoundingBox="200.94 183.70 208.63 188"
 LabelJustification="Right"
 Justification="Right"
 LabelAlignment="Right"
><s font="58" size="6" color="0" face="96">NH</s></t></n><n
 id="113399"
 p="206.96 196.65"
 Z="254"
 AS="N"
/><n
 id="113400"
 p="216.31 202.05"
 Z="256"
 Element="7"
 NumHydrogens="0"
 NeedsClean="yes"
 AS="N"
><t
 p="214.15 204.20"
 BoundingBox="214.60 199.90 217.99 204.20"
 LabelJustification="Left"
 LabelAlignment="Below"
><s font="58" size="6" color="0" face="96">N</s></t></n><n
 id="113401"
 p="225.66 196.65"
 Z="257"
 AS="N"
/><n
 id="113402"
 p="225.66 185.85"
 Z="258"
 AS="N"
/><n
 id="113403"
 p="216.31 180.45"
 Z="259"
 AS="N"
/><n
 id="113404"
 p="235.93 199.99"
 Z="266"
 Element="7"
 NumHydrogens="1"
 NeedsClean="yes"
 AS="N"
><t
 p="233.77 202.13"
 BoundingBox="234.22 197.84 237.62 207.43"
 LabelJustification="Left"
 LabelAlignment="Below"
 LineStarts="2 3"
><s font="58" size="6" color="0" face="96">NH</s></t></n><n
 id="113405"
 p="242.28 191.25"
 Z="267"
 AS="N"
/><n
 id="113406"
 p="235.93 182.51"
 Z="268"
 AS="N"
/><n
 id="113407"
 p="239.27 172.24"
 Z="273"
 AS="N"
/><n
 id="113408"
 p="232.05 164.22"
 Z="275"
 Element="8"
 NumHydrogens="0"
 NeedsClean="yes"
 AS="N"
><t
 p="229.71 166.40"
 BoundingBox="230 162.03 234.11 166.48"
 LabelJustification="Left"
><s font="58" size="6" color="0" face="96">O</s></t></n><n
 id="113409"
 p="249.83 170"
 Z="277"
 Element="7"
 NumHydrogens="2"
 NeedsClean="yes"
 AS="N"
><t
 p="247.67 172.15"
 BoundingBox="248.12 167.85 258.60 173.42"
 LabelJustification="Left"
 LabelAlignment="Left"
><s font="58" size="6" color="0" face="96">NH2</s></t></n><n
 id="113410"
 p="216.31 169.65"
 Z="279"
 Element="8"
 NumHydrogens="0"
 NeedsClean="yes"
 AS="N"
><t
 p="213.98 171.84"
 BoundingBox="214.27 167.47 218.38 171.91"
 LabelJustification="Left"
><s font="58" size="6" color="0" face="96">O</s></t></n><n
 id="113411"
 p="197.61 202.05"
 Z="281"
 Element="7"
 NumHydrogens="2"
 NeedsClean="yes"
 AS="N"
><t
 p="199.77 204.20"
 BoundingBox="189.09 199.90 199.28 205.47"
 LabelJustification="Right"
 Justification="Right"
 LabelAlignment="Right"
><s font="58" size="6" color="0" face="96">NH2</s></t></n><b
 id="113421"
 Z="260"
 B="113398"
 E="113399"
 BS="N"
/><b
 id="113422"
 Z="261"
 B="113399"
 E="113400"
 Order="2"
 BS="N"
 BondCircularOrdering="113421 113435 0 113423"
/><b
 id="113423"
 Z="262"
 B="113400"
 E="113401"
 BS="N"
/><b
 id="113424"
 Z="263"
 B="113401"
 E="113402"
 Order="2"
 BS="N"
 BondCircularOrdering="113423 113427 113430 113425"
/><b
 id="113425"
 Z="264"
 B="113402"
 E="113403"
 BS="N"
/><b
 id="113426"
 Z="265"
 B="113403"
 E="113398"
 BS="N"
/><b
 id="113427"
 Z="269"
 B="113401"
 E="113404"
 BS="N"
/><b
 id="113428"
 Z="270"
 B="113404"
 E="113405"
 BS="N"
/><b
 id="113429"
 Z="271"
 B="113405"
 E="113406"
 Order="2"
 BS="N"
 BondCircularOrdering="113428 0 113431 113430"
/><b
 id="113430"
 Z="272"
 B="113406"
 E="113402"
 BS="N"
/><b
 id="113431"
 Z="274"
 B="113406"
 E="113407"
 BS="N"
/><b
 id="113432"
 Z="276"
 B="113407"
 E="113408"
 Order="2"
 BS="N"
/><b
 id="113433"
 Z="278"
 B="113407"
 E="113409"
 BS="N"
/><b
 id="113434"
 Z="280"
 B="113403"
 E="113410"
 Order="2"
 BS="N"
/><b
 id="113435"
 Z="282"
 B="113399"
 E="113411"
 BS="N"
/></fragment><fragment
 id="113437"
 BoundingBox="283 149.22 349.77 204.85"
 Z="317"
><n
 id="113438"
 p="300.88 183.27"
 Z="315"
 Element="7"
 NumHydrogens="1"
 NeedsClean="yes"
 AS="N"
><t
 p="303.04 185.41"
 BoundingBox="294.86 181.12 302.55 185.41"
 LabelJustification="Right"
 Justification="Right"
 LabelAlignment="Right"
><s font="58" size="6" color="0" face="96">NH</s></t></n><n
 id="113439"
 p="300.88 194.07"
 Z="316"
 AS="N"
/><n
 id="113440"
 p="310.23 199.47"
 Z="318"
 Element="7"
 NumHydrogens="0"
 NeedsClean="yes"
 AS="N"
><t
 p="308.06 201.61"
 BoundingBox="308.52 197.32 311.90 201.61"
 LabelJustification="Left"
 LabelAlignment="Below"
><s font="58" size="6" color="0" face="96">N</s></t></n><n
 id="113441"
 p="319.58 194.07"
 Z="319"
 AS="N"
/><n
 id="113442"
 p="319.58 183.27"
 Z="320"
 AS="N"
/><n
 id="113443"
 p="310.23 177.87"
 Z="321"
 AS="N"
/><n
 id="113444"
 p="329.85 197.40"
 Z="328"
 Element="7"
 NumHydrogens="1"
 NeedsClean="yes"
 AS="N"
><t
 p="327.68 199.55"
 BoundingBox="328.14 195.26 331.53 204.85"
 LabelJustification="Left"
 LabelAlignment="Below"
 LineStarts="2 3"
><s font="58" size="6" color="0" face="96">NH</s></t></n><n
 id="113445"
 p="336.20 188.67"
 Z="329"
 AS="N"
/><n
 id="113446"
 p="329.85 179.93"
 Z="330"
 AS="N"
/><n
 id="113447"
 p="333.19 169.66"
 Z="335"
 AS="N"
/><n
 id="113448"
 p="325.96 161.63"
 Z="337"
 Element="8"
 NumHydrogens="0"
 NeedsClean="yes"
 AS="N"
><t
 p="323.63 163.82"
 BoundingBox="323.92 159.45 328.03 163.89"
 LabelJustification="Left"
 LabelAlignment="Right"
><s font="58" size="6" color="0" face="96">O</s></t></n><n
 id="113449"
 p="343.75 167.41"
 Z="339"
 Element="7"
 NumHydrogens="1"
 NeedsClean="yes"
 AS="N"
><t
 p="341.58 169.56"
 BoundingBox="342.04 165.27 349.77 169.56"
 LabelJustification="Left"
 LabelAlignment="Left"
><s font="58" size="6" color="0" face="96">NH</s></t></n><n
 id="113450"
 p="310.23 167.07"
 Z="341"
 Element="8"
 NumHydrogens="0"
 NeedsClean="yes"
 AS="N"
><t
 p="307.89 169.25"
 BoundingBox="308.18 164.88 312.29 169.33"
 LabelJustification="Left"
><s font="58" size="6" color="0" face="96">O</s></t></n><n
 id="113451"
 p="291.52 199.47"
 Z="343"
 Element="7"
 NumHydrogens="2"
 NeedsClean="yes"
 AS="N"
><t
 p="293.69 201.61"
 BoundingBox="283 197.32 293.20 202.88"
 LabelJustification="Right"
 Justification="Right"
 LabelAlignment="Right"
><s font="58" size="6" color="0" face="96">NH2</s></t></n><n
 id="113467"
 p="329.30 151.36"
 Z="345"
 Warning="An atom in this label has an invalid valence."
 NodeType="Unspecified"
 NeedsClean="yes"
 AS="N"
><fragment
 id="113530"
><n
 id="113531"
 p="329.30 151.36"
 NodeType="GenericNickname"
 GenericNickname="A"
/><n
 id="113532"
 p="322.11 143.38"
 NodeType="GenericNickname"
 GenericNickname="M"
/><n
 id="113533"
 p="325.43 133.15"
 Element="15"
 NumHydrogens="0"
/><n
 id="113534"
 p="325.98 161.59"
 NodeType="ExternalConnectionPoint"
/><b
 id="113535"
 B="113532"
 E="113533"
/><b
 id="113536"
 B="113531"
 E="113532"
/><b
 id="113537"
 B="113534"
 E="113531"
/></fragment><t
 p="327.30 153.51"
 BoundingBox="327.29 149.22 340.04 153.51"
 LabelJustification="Left"
 LabelAlignment="Left"
><s font="58" size="6" color="0" face="96">AMP</s></t></n><b
 id="113452"
 Z="322"
 B="113438"
 E="113439"
 BS="N"
/><b
 id="113453"
 Z="323"
 B="113439"
 E="113440"
 Order="2"
 BS="N"
 BondCircularOrdering="113452 113466 0 113454"
/><b
 id="113454"
 Z="324"
 B="113440"
 E="113441"
 BS="N"
/><b
 id="113455"
 Z="325"
 B="113441"
 E="113442"
 Order="2"
 BS="N"
 BondCircularOrdering="113454 113458 113461 113456"
/><b
 id="113456"
 Z="326"
 B="113442"
 E="113443"
 BS="N"
/><b
 id="113457"
 Z="327"
 B="113443"
 E="113438"
 BS="N"
/><b
 id="113458"
 Z="331"
 B="113441"
 E="113444"
 BS="N"
/><b
 id="113459"
 Z="332"
 B="113444"
 E="113445"
 BS="N"
/><b
 id="113460"
 Z="333"
 B="113445"
 E="113446"
 Order="2"
 BS="N"
 BondCircularOrdering="113459 0 113462 113461"
/><b
 id="113461"
 Z="334"
 B="113446"
 E="113442"
 BS="N"
/><b
 id="113462"
 Z="336"
 B="113446"
 E="113447"
 BS="N"
/><b
 id="113463"
 Z="338"
 B="113447"
 E="113448"
 BS="N"
/><b
 id="113464"
 Z="340"
 B="113447"
 E="113449"
 Order="2"
 BS="N"
/><b
 id="113465"
 Z="342"
 B="113443"
 E="113450"
 Order="2"
 BS="N"
/><b
 id="113466"
 Z="344"
 B="113439"
 E="113451"
 BS="N"
/><b
 id="113468"
 Z="346"
 B="113448"
 E="113467"
 BS="N"
/></fragment><fragment
 id="113469"
 BoundingBox="374 159.74 429.20 207.35"
 Z="389"
><n
 id="113470"
 p="391.88 185.77"
 Z="387"
 Element="7"
 NumHydrogens="1"
 NeedsClean="yes"
 AS="N"
><t
 p="394.04 187.91"
 BoundingBox="385.86 183.62 393.55 187.91"
 LabelJustification="Right"
 Justification="Right"
 LabelAlignment="Right"
><s font="58" size="6" color="0" face="96">NH</s></t></n><n
 id="113471"
 p="391.88 196.57"
 Z="388"
 AS="N"
/><n
 id="113472"
 p="401.23 201.97"
 Z="390"
 Element="7"
 NumHydrogens="0"
 NeedsClean="yes"
 AS="N"
><t
 p="399.06 204.11"
 BoundingBox="399.52 199.82 402.90 204.11"
 LabelJustification="Left"
 LabelAlignment="Below"
><s font="58" size="6" color="0" face="96">N</s></t></n><n
 id="113473"
 p="410.58 196.57"
 Z="391"
 AS="N"
/><n
 id="113474"
 p="410.58 185.77"
 Z="392"
 AS="N"
/><n
 id="113475"
 p="401.23 180.37"
 Z="393"
 AS="N"
/><n
 id="113476"
 p="420.85 199.90"
 Z="400"
 Element="7"
 NumHydrogens="1"
 NeedsClean="yes"
 AS="N"
><t
 p="418.68 202.05"
 BoundingBox="419.14 197.76 422.53 207.35"
 LabelJustification="Left"
 LabelAlignment="Below"
 LineStarts="2 3"
><s font="58" size="6" color="0" face="96">NH</s></t></n><n
 id="113477"
 p="427.20 191.17"
 Z="401"
 AS="N"
/><n
 id="113478"
 p="420.85 182.43"
 Z="402"
 AS="N"
/><n
 id="113479"
 p="424.19 172.16"
 Z="407"
 AS="N"
/><n
 id="113482"
 p="401.23 169.57"
 Z="413"
 Element="8"
 NumHydrogens="0"
 NeedsClean="yes"
 AS="N"
><t
 p="398.89 171.75"
 BoundingBox="399.18 167.38 403.29 171.83"
 LabelJustification="Left"
><s font="58" size="6" color="0" face="96">O</s></t></n><n
 id="113483"
 p="382.52 201.97"
 Z="415"
 Element="7"
 NumHydrogens="2"
 NeedsClean="yes"
 AS="N"
><t
 p="384.69 204.11"
 BoundingBox="374 199.82 384.20 205.38"
 LabelJustification="Right"
 Justification="Right"
 LabelAlignment="Right"
><s font="58" size="6" color="0" face="96">NH2</s></t></n><n
 id="113514"
 p="427.52 161.89"
 Z="424"
 Element="7"
 NumHydrogens="0"
 NeedsClean="yes"
 AS="N"
><t
 p="425.36 164.04"
 BoundingBox="425.82 159.74 429.20 164.04"
 LabelJustification="Left"
><s font="58" size="6" color="0" face="96">N</s></t></n><b
 id="113493"
 Z="394"
 B="113470"
 E="113471"
 BS="N"
/><b
 id="113494"
 Z="395"
 B="113471"
 E="113472"
 Order="2"
 BS="N"
 BondCircularOrdering="113493 113507 0 113495"
/><b
 id="113495"
 Z="396"
 B="113472"
 E="113473"
 BS="N"
/><b
 id="113496"
 Z="397"
 B="113473"
 E="113474"
 Order="2"
 BS="N"
 BondCircularOrdering="113495 113499 113502 113497"
/><b
 id="113497"
 Z="398"
 B="113474"
 E="113475"
 BS="N"
/><b
 id="113498"
 Z="399"
 B="113475"
 E="113470"
 BS="N"
/><b
 id="113499"
 Z="403"
 B="113473"
 E="113476"
 BS="N"
/><b
 id="113500"
 Z="404"
 B="113476"
 E="113477"
 BS="N"
/><b
 id="113501"
 Z="405"
 B="113477"
 E="113478"
 Order="2"
 BS="N"
 BondCircularOrdering="113500 0 113503 113502"
/><b
 id="113502"
 Z="406"
 B="113478"
 E="113474"
 BS="N"
/><b
 id="113503"
 Z="408"
 B="113478"
 E="113479"
 BS="N"
/><b
 id="113506"
 Z="414"
 B="113475"
 E="113482"
 Order="2"
 BS="N"
/><b
 id="113507"
 Z="416"
 B="113471"
 E="113483"
 BS="N"
/><b
 id="113515"
 Z="425"
 B="113479"
 E="113514"
 Order="3"
 BS="N"
/></fragment><t
 id="113241"
 p="9.75 13.25"
 BoundingBox="10.24 8.96 31.52 14.51"
 Z="1"
 Warning="ChemDraw can&apos;t interpret this label."
 LineHeight="auto"
><s font="58" size="6" color="0" face="96">Figure 5</s></t><t
 id="113326"
 p="7.92 146.58"
 BoundingBox="8.19 142.22 67.18 147.85"
 Z="112"
 Warning="ChemDraw can&apos;t interpret this label."
 LineHeight="auto"
><s font="58" size="6" color="0" face="96">Supplemental Figure 1</s></t></page></CDXML>
