# Supplementary material for: Structural basis of QueC-family protein function in qatABCD anti-phage defense
Source: Nat Commun. 2026 Apr 20;17:5420. doi: 10.1038/s41467-026-72155-8 (PMC13279940; doi:10.1038/s41467-026-72155-8)
Supplement: Supplementary file 7 — Source Data [file 41467_2026_72155_MOESM7_ESM.zip › Source Data/Plaque_assay_replicates.xlsx]

## Sheet: Sheet1
Unprocessed images of all plaque assay replicates.
The replicate shown in the main text is indicated with a star. Plaques which are not part of the corresponding figure are marked as N/A.
Note that in some instances, sets of plaque assays shown in different figure panels were conducted on the same day. A single pair of controls (No defense and wildtype P. aer. qatABCD) was used for all experiments performed on a given day, so some control plaque images are repeated. This does not apply to any replicates of the same experiment.

## Sheet: Figure 1b
Figure 1b. qatABCD phage defense panel

## Sheet: Figure 1c
Figure 1c. qatBC phage defense
All plaque assays were performed with λvir

## Sheet: Figure 2c
Figure 2c. Phage defense of QatC truncations

## Sheet: Figure 2e
Figure 2e. Phage defense of QatC interface mutants
All plaque assays were performed with λvir

## Sheet: Figure 3c
Figure 3c. Phage defense of QatC active site mutants
All unmarked plaque assays were performed with λvir

## Sheet: Figure 4d
Figure 4d. Phage defense of QatB mutants

## Sheet: Supplementary Figure 3
Supplementary Figure 3. qatBC phage defense panel

## Sheet: Supplementary Figure 2c
Supplementary Figure 2c. Phage defense of QatA and QatC mutants
