# Supplementary material for: Structural basis of QueC-family protein function in qatABCD anti-phage defense
Source: Nat Commun. 2026 Apr 20;17:5420. doi: 10.1038/s41467-026-72155-8 (PMC13279940; doi:10.1038/s41467-026-72155-8)
Supplement: Supplementary file 7 — Source Data [file 41467_2026_72155_MOESM7_ESM.zip › Source Data/Supplementary Figure 2b and 4.xlsx]

## Sheet: SI_2b_QatA
frame_indices	x_coords	y_coords	contrasts	calibrated_values	fit_errors	diffblur_errors	residual_errors	neareast_neighbour_distances	selections
5.000000000000000000e+00	1.257229250263692819e+02	1.075733353181287022e+01	-0.013856	4.567876750568117927e+02	2.543028046069872872e-02	nan	5.735851532903845680e-05	5.604524627908308076e+00	1.000000000000000000e+00
5.000000000000000000e+00	5.171893836077207851e+01	2.793691068846224113e+01	-0.0163729	5.405676665034351345e+02	1.467693202921804829e-02	nan	4.194290195084402178e-05	8.321530901066010344e+00	1.000000000000000000e+00
6.000000000000000000e+00	4.184114814063030963e+01	1.365416109860021265e+01	2.713441792530801432e-03	-85.8814	1.831590130386465676e-01	nan	1.693750351056428770e-05	5.041319839226447996e+00	1.000000000000000000e+00
6.000000000000000000e+00	5.602786745206731922e+00	1.009811131130426709e+01	-0.00159373	4.860911485824298239e+01	2.692930090285350353e-01	nan	1.021589324553820796e-05	1.946679122396999873e+01	1.000000000000000000e+00
7.000000000000000000e+00	8.735421322919187048e+01	4.225065192431047478e+01	-0.0153819	5.075802246990489266e+02	1.779470006439443086e-02	nan	4.163592010943801912e-05	9.654046338878938371e+00	1.000000000000000000e+00
7.000000000000000000e+00	7.054463778508044847e+00	4.399477865575116908e+01	-0.00288724	9.166670128009367602e+01	1.232740932213253204e-01	nan	1.148629683614383339e-05	1.185221237543397521e+01	1.000000000000000000e+00
8.000000000000000000e+00	3.326921547752107244e+01	4.727467561848234467e+00	-0.00220046	6.880564025744189394e+01	2.031822796817456256e-01	nan	1.288233259088879268e-05	1.222093525495681732e+01	1.000000000000000000e+00
8.000000000000000000e+00	4.339823758268061482e+01	2.805444833717355380e+01	-0.00208422	6.493636933883293239e+01	1.982555675719727128e-01	nan	1.311366321125924965e-05	8.321530901066010344e+00	1.000000000000000000e+00
8.000000000000000000e+00	1.873249639571841385e+01	4.601925201535878784e+01	-0.00247973	7.810181876243345300e+01	1.906537853603511579e-01	nan	1.706800703213273598e-05	1.114083410112704087e+01	1.000000000000000000e+00
9.000000000000000000e+00	4.476637017190819279e+01	1.776000836671731520e+01	2.001834897375869438e-03	-62.1939	3.660821097816031600e-01	nan	2.810390896485369432e-05	5.041319839226447996e+00	1.000000000000000000e+00
9.000000000000000000e+00	1.232462399602366503e+02	1.578493011348351516e+01	-0.0021304	6.647335529592025694e+01	2.391780654413784291e-01	nan	1.542524615117230974e-05	5.604524627908308076e+00	1.000000000000000000e+00
1.000000000000000000e+01	9.765445945322359478e+01	1.714257137992899160e+01	-0.0160709	5.305135626005976519e+02	2.519989114238616601e-01	nan	9.589408296334815196e-04	6.597372845952378384e+00	1.000000000000000000e+00
1.000000000000000000e+01	2.476866504666596924e+01	1.350766692623259679e+01	2.075906651794639721e-03	-64.6596	2.806271173086338777e-01	nan	2.097972393170772541e-05	5.431647685509271462e+00	1.000000000000000000e+00
1.100000000000000000e+01	7.466451430906501230e+01	1.862218743580013225e+01	1.976068390873590101e-03	-61.3362	1.845599127769684822e-01	nan	9.445537713280033681e-06	1.115128179865522107e+01	1.000000000000000000e+00
1.200000000000000000e+01	1.315431642778133323e+02	2.796129857252587314e+01	-0.0164946	5.446172953839098909e+02	1.193896061588628488e-02	nan	3.473934907143024300e-05	1.473441216954232047e+01	1.000000000000000000e+00
1.200000000000000000e+01	7.239773979179416585e+01	3.531205410796694366e+01	2.555036469527710227e-03	-80.6085	1.810011347973335960e-01	nan	1.511018735857883761e-05	1.648757827397797016e+01	1.000000000000000000e+00
1.300000000000000000e+01	1.368647415074347151e+01	1.573887543259610311e+01	-0.0159672	5.270616932929211771e+02	1.166022991236714823e-02	nan	3.430539581030605763e-05	7.455220848220586838e+00	1.000000000000000000e+00
1.300000000000000000e+01	4.726670206678406316e+01	4.837140896719368044e+01	-0.00219043	6.847165428236905882e+01	1.271433336887110022e-01	nan	7.034272890587565001e-06	1.945140880275803141e+01	1.000000000000000000e+00
1.300000000000000000e+01	7.118749945524881717e+00	4.397403966025017041e+01	2.018473277292193342e-03	-62.7478	1.989947483612845014e-01	nan	1.047199058194653761e-05	6.717673471909746397e+00	1.000000000000000000e+00
1.400000000000000000e+01	7.627625746093605130e+01	7.587996492853022801e+00	-0.0161939	5.346106103669601453e+02	1.191736765351614213e-02	nan	3.406104765631704840e-05	1.115128179865522107e+01	1.000000000000000000e+00
1.500000000000000000e+01	3.000328312230034555e+01	1.495734626378972898e+01	-0.00279112	8.846697990513152376e+01	1.478770932240778269e-01	nan	1.398887094415110270e-05	5.431647685509271462e+00	1.000000000000000000e+00
1.500000000000000000e+01	1.879682476846844708e+01	4.621766878602759476e+01	2.220971278382749981e-03	-69.4884	1.844811616381769603e-01	nan	1.201464505823550215e-05	8.651917390637901661e+00	1.000000000000000000e+00
1.500000000000000000e+01	9.424934969018993058e+01	2.962187378191514497e+01	-0.00167984	5.147574176742889307e+01	1.916470694564733623e-01	nan	6.841105808685211034e-06	1.293552321858395260e+01	1.000000000000000000e+00
1.500000000000000000e+01	9.087749242265338978e+01	4.530461442885414414e+01	1.749675571390107336e-03	-53.8002	3.016499221820858612e-01	nan	1.523538790949936313e-05	1.575238711547066828e+01	1.000000000000000000e+00
1.600000000000000000e+01	1.206420323868583111e+01	2.301545120583137916e+01	-0.00260078	8.213110339357616851e+01	3.024403477639959759e-01	nan	3.706114440864672585e-05	7.455220848220586838e+00	1.000000000000000000e+00
1.800000000000000000e+01	1.114960052116199876e+02	1.415806118533363112e+01	-0.00272255	8.618441898557203729e+01	1.288826125470481365e-01	nan	1.100079996031356191e-05	7.944047703379048642e+00	1.000000000000000000e+00
1.800000000000000000e+01	1.066167061330753683e+02	4.594870418448695659e+01	-0.0162219	5.355425682634933082e+02	1.333368999034323377e-02	nan	3.388586079082469893e-05	1.575238711547066828e+01	1.000000000000000000e+00
1.800000000000000000e+01	1.035936746057038249e+02	1.334500220324030728e+01	2.495945677392612336e-03	-78.6415	1.567202957506115268e-01	nan	1.172096452406744473e-05	7.944047703379048642e+00	1.000000000000000000e+00
1.800000000000000000e+01	1.207780408257301303e+02	3.025640054347620733e+01	1.709132597472771053e-03	-52.4506	3.660369257588639291e-01	nan	2.088714173953287287e-05	4.336373108587445735e+00	1.000000000000000000e+00
1.800000000000000000e+01	1.082392255252210234e+01	4.957750580430398912e+01	-0.00186448	5.762159614194464297e+01	2.557491848353066199e-01	nan	1.297784297344670019e-05	6.717673471909746397e+00	1.000000000000000000e+00
1.900000000000000000e+01	4.022164533327307367e+01	3.531034923273778503e+01	-0.0202971	6.711951009841384348e+02	3.434893081674650350e-02	nan	1.500671419293871187e-04	7.275885968151881933e+00	1.000000000000000000e+00
1.900000000000000000e+01	6.205673411978612819e+01	4.036036543818561739e+01	-0.00191048	5.915309936208728203e+01	1.897232578474320475e-01	nan	9.076305145386534334e-06	1.354132561702283866e+01	1.000000000000000000e+00
1.900000000000000000e+01	4.750684001287261538e+01	4.855880712507316588e+01	1.924799406718523702e-03	-59.6296	1.965492895054330447e-01	nan	1.036593093603489916e-05	1.511938153644682359e+01	1.000000000000000000e+00
2.000000000000000000e+01	1.395602525159085587e+02	3.514249309923042830e+01	-0.0154293	5.091566321680342071e+02	5.992147178239926042e-02	nan	1.468151922406997142e-04	9.154571615375207472e+00	1.000000000000000000e+00
2.000000000000000000e+01	2.982516697469160150e+01	4.084354722758241962e+01	-0.00327965	1.047288305974268070e+02	2.211558968875205755e-01	nan	3.259311564088917591e-05	6.442651775371586176e+00	1.000000000000000000e+00
2.100000000000000000e+01	1.372535833019820473e+02	2.351498682090277725e+01	-0.0494975	1.643195701518993474e+03	2.461847947191364572e-02	nan	3.695207877835969545e-04	3.436120488009275942e+00	1.000000000000000000e+00
2.100000000000000000e+01	4.568216578861358101e+01	2.304109323313874214e+01	-0.00244814	7.705012808635633803e+01	2.070235157505760926e-01	nan	1.694575188052823046e-05	1.342951698412452899e+01	1.000000000000000000e+00
2.200000000000000000e+01	1.665903132066761572e+01	1.695812510132213191e+01	-0.0157352	5.193396834057397200e+02	1.600240813424591568e-02	nan	4.441910445037857238e-05	1.375272868708263019e+01	1.000000000000000000e+00
2.300000000000000000e+01	1.207563022731706894e+02	2.592008192370056108e+01	-0.0168232	5.555569002146833100e+02	1.109576606986110159e-01	nan	3.467574644947374329e-04	4.336373108587445735e+00	1.000000000000000000e+00
2.300000000000000000e+01	6.648791795970346641e+01	5.315615026144262600e+01	-0.0162244	5.356246557921513158e+02	1.617950112067412238e-02	nan	4.379277783358513605e-05	1.354132561702283866e+01	1.000000000000000000e+00
2.300000000000000000e+01	3.030197739815602276e+01	1.522389078403707252e+01	2.793569112260025147e-03	-88.5486	2.375467155829147359e-01	nan	2.673466119872522546e-05	3.369770237142777347e+00	1.000000000000000000e+00
2.400000000000000000e+01	3.107962733241867426e+01	1.850270337869303816e+01	-0.00292673	9.298101311242790246e+01	2.325222712403084424e-01	nan	2.699225225568928325e-05	3.369770237142777347e+00	1.000000000000000000e+00
2.400000000000000000e+01	1.152461745872800947e+02	2.159910720710436038e+01	-0.0161498	5.331427118505826002e+02	1.177496069714681903e-01	nan	3.484706286821851167e-04	7.002308877526159492e+00	1.000000000000000000e+00
2.500000000000000000e+01	1.344735137782410845e+02	4.780358757468307829e+01	-0.00343187	1.097960259061559896e+02	2.248884682031069282e-01	nan	3.978561525224560031e-05	8.348125608218127880e+00	1.000000000000000000e+00
2.500000000000000000e+01	2.358655896957140996e+01	3.747881903273509607e+01	-0.016382	5.408691918525219080e+02	7.408835910678313041e-03	nan	2.440460031601729299e-05	7.088132734842814031e+00	1.000000000000000000e+00
2.500000000000000000e+01	1.419010700524776496e+02	4.399273347571309500e+01	-0.0156679	5.171017258302634900e+02	1.650986625268957564e-02	nan	4.014249019038140538e-05	8.348125608218127880e+00	1.000000000000000000e+00
2.600000000000000000e+01	8.180698107470395541e+01	4.370302924084148799e+01	-0.016528	5.457296574531276292e+02	1.399437086597077329e-02	nan	4.071677865493929455e-05	1.800097752210972502e+01	1.000000000000000000e+00
2.600000000000000000e+01	4.433540174801356670e+01	4.965017845217938763e+00	1.777603573010888517e-03	-54.7299	2.912309489039690558e-01	nan	1.456474388224418204e-05	1.351770091328121737e+01	1.000000000000000000e+00
2.700000000000000000e+01	5.673269438555745126e+01	1.035346597432005211e+01	-0.0155963	5.147167560375311268e+02	1.212119976190340065e-02	nan	3.124761367735794766e-05	1.351770091328121737e+01	1.000000000000000000e+00
2.700000000000000000e+01	5.372148880381915603e+01	2.372591780846047271e+01	-0.00198599	6.166632929215847270e+01	1.682944024164974017e-01	nan	8.249365984176299334e-06	1.370729102017963896e+01	1.000000000000000000e+00
2.800000000000000000e+01	1.063476642430978245e+02	2.847679055853983243e+01	-0.016401	5.415022679872960225e+02	1.501929656860023776e-02	nan	4.656190229549006369e-05	1.000526540656551333e+01	1.000000000000000000e+00
2.900000000000000000e+01	3.292278655183424974e+01	3.623285446933653020e+01	-0.0154571	5.100820869474005121e+02	1.299695128374367403e-02	nan	3.575420130493770898e-05	9.419000645559506779e+00	1.000000000000000000e+00
2.900000000000000000e+01	2.899526811853965924e+01	1.517128563356640569e+01	-0.0149612	4.935769632509473581e+02	1.213522077027961998e-02	nan	3.009496039890188890e-05	3.929745223933348353e+00	1.000000000000000000e+00
3.200000000000000000e+01	1.147959042512183316e+02	4.463600997578389951e+01	-0.00271509	8.593614950620083448e+01	1.706891812227866456e-01	nan	1.702913286053123738e-05	1.811589951019587019e+01	1.000000000000000000e+00
3.200000000000000000e+01	1.840796169368341140e+01	2.037314822482926147e+01	-0.00203894	6.342910332227202019e+01	2.095572437822003087e-01	nan	1.149510218258587992e-05	1.179620412472513635e+01	1.000000000000000000e+00
3.200000000000000000e+01	9.855183068361650101e+01	2.220540195882115952e+01	2.003817987107472335e-03	-62.2599	3.331971879216004684e-01	nan	2.305520255318605860e-05	8.565858028211037478e+00	1.000000000000000000e+00
3.300000000000000000e+01	6.016892570179174271e+01	2.700852846347305203e+01	-0.00203638	6.334374332942059027e+01	2.768777405890212595e-01	nan	1.808650884558390319e-05	7.347356819234952319e+00	1.000000000000000000e+00
3.300000000000000000e+01	5.378877889988100236e+01	2.336471466262832308e+01	2.191470449491082859e-03	-68.5064	2.264167239712640001e-01	nan	1.508697802967120453e-05	7.347356819234952319e+00	1.000000000000000000e+00
3.400000000000000000e+01	7.786108068602234766e+01	2.916799755444760223e+01	-0.0160049	5.283171825158663069e+02	2.258952233993294367e-02	nan	5.785609576359519046e-05	9.762992899567192850e+00	1.000000000000000000e+00
3.500000000000000000e+01	1.332645484204676052e+02	5.930544783975499001e+00	-0.00211586	6.598943815004744806e+01	2.180244213160776878e-01	nan	1.309487081081712545e-05	1.879938397984612308e+01	1.000000000000000000e+00
3.500000000000000000e+01	1.345740536608095965e+02	2.644567523173175871e+01	-0.016748	5.530543387925322349e+02	9.411779603778813730e-03	nan	3.043862774826071050e-05	1.362416617475381209e+01	1.000000000000000000e+00
3.500000000000000000e+01	1.659057992000123960e+01	3.706470127927367741e+01	-0.0160271	5.290564926373143635e+02	1.975867831922573092e-02	nan	5.348801342235999826e-05	1.399068059736223546e+01	1.000000000000000000e+00
3.500000000000000000e+01	1.034413770397758583e+02	1.517217651167130832e+01	-0.00176522	5.431768482597433945e+01	2.668605212112202807e-01	nan	1.278620309329100047e-05	8.565858028211037478e+00	1.000000000000000000e+00
3.600000000000000000e+01	7.348986513812016597e+01	4.616955076354238940e+01	-0.00247237	7.785663944646276491e+01	2.747267152820122016e-01	nan	2.448352122947119100e-05	3.420825288018652710e+00	1.000000000000000000e+00
3.600000000000000000e+01	2.982888046416106675e+01	4.159090744778895754e+01	1.857035312747330573e-03	-57.3739	2.345929827902488718e-01	nan	1.149854114962204679e-05	8.222075033334393268e+00	1.000000000000000000e+00
3.600000000000000000e+01	7.684101938553982336e+01	4.685643566012193162e+01	2.339148237820300007e-03	-73.4222	2.772854085750512398e-01	nan	2.315813142461797141e-05	3.420825288018652710e+00	1.000000000000000000e+00
3.700000000000000000e+01	3.039067400830174748e+01	4.979376706304159228e+01	-0.00230474	7.227673922705413645e+01	1.590406030807486326e-01	nan	1.005599840210962287e-05	8.222075033334393268e+00	1.000000000000000000e+00
3.700000000000000000e+01	6.213324430276720989e+01	4.053026660896883016e+01	2.067157330574714760e-03	-64.3683	2.346165952381330522e-01	nan	1.433608150214818320e-05	1.184903583875156663e+01	1.000000000000000000e+00
3.700000000000000000e+01	1.322748399893474414e+02	3.987443245085920296e+01	2.284590939154756105e-03	-71.6061	1.367898987721943849e-01	nan	8.383086064336251429e-06	1.362416617475381209e+01	1.000000000000000000e+00
3.800000000000000000e+01	6.022134641610255557e+01	1.965115619659642476e+01	-0.0157525	5.199164296346012861e+02	1.355960014465773522e-02	nan	3.267460923872777108e-05	5.048491331249022274e+00	1.000000000000000000e+00
3.800000000000000000e+01	1.149072103612959239e+02	9.983318821962553713e+00	-0.0160109	5.285190812044564836e+02	2.712148569796413167e-02	nan	7.354406852670267636e-05	1.258529212537116848e+01	1.000000000000000000e+00
3.800000000000000000e+01	1.864432277381733627e+01	2.034155886203987151e+01	2.216168090232777978e-03	-69.3285	2.284312377209137823e-01	nan	1.342419050389834378e-05	1.472225950599679756e+01	1.000000000000000000e+00
3.800000000000000000e+01	8.761720019971915008e+01	2.880171570741734755e+01	-0.00184981	5.713354475950359301e+01	2.309786476009060285e-01	nan	1.109691425541719353e-05	9.762992899567192850e+00	1.000000000000000000e+00
3.900000000000000000e+01	7.330930389333390451e+01	1.396959108600704980e+01	-0.0162532	5.365831717845810545e+02	1.323132615386735100e-02	nan	4.100196604179736775e-05	1.078303476534884098e+01	1.000000000000000000e+00
4.100000000000000000e+01	7.392686949562403242e+01	3.938569021639736434e+01	-0.00180192	5.553920761424145525e+01	2.700314481560869284e-01	nan	1.282453946781081372e-05	6.797921500840398146e+00	1.000000000000000000e+00
4.300000000000000000e+01	2.434180380846159153e+01	6.766448003495028729e+00	-0.00311757	9.933380460864964334e+01	1.206182139104576834e-01	nan	1.390422684152455910e-05	1.472225950599679756e+01	1.000000000000000000e+00
4.400000000000000000e+01	8.305294072748637291e+00	4.382191733042603232e+01	-0.00270529	8.561006311310795525e+01	1.830391231512457084e-01	nan	1.785379299539957695e-05	3.773880965746578653e+01	1.000000000000000000e+00
4.400000000000000000e+01	9.698480638572613088e+01	4.681568754238486463e+01	2.214928701205069392e-03	-69.2872	1.519170540017522608e-01	nan	8.905574074554275165e-06	1.869694019077685709e+01	1.000000000000000000e+00
4.400000000000000000e+01	7.657947040723651355e+01	2.424479666653300924e+01	-0.00167813	5.141854964866992361e+01	2.534364552129335646e-01	nan	1.044903119957029248e-05	8.156834645073935519e+00	1.000000000000000000e+00
4.400000000000000000e+01	8.738687654777173464e+01	2.860141095202339656e+01	2.401618264947011708e-03	-75.5016	1.387443396130949580e-01	nan	1.030774902644222592e-05	1.165247250668360657e+01	1.000000000000000000e+00
4.500000000000000000e+01	1.048099907533247830e+02	1.435457300169714934e+01	-0.0165042	5.449392313615220473e+02	2.402236197549745267e-02	nan	6.861204662633037341e-05	8.867770987162259644e+00	1.000000000000000000e+00
4.500000000000000000e+01	9.489120148605449856e+01	1.063453888490271737e+01	-0.00218956	6.844265674510603503e+01	1.953317389724829045e-01	nan	1.211441540174294432e-05	8.856370036900933940e+00	1.000000000000000000e+00
4.600000000000000000e+01	4.400830858947440305e+01	3.159438655839761267e+01	-0.0153677	5.071068097175239586e+02	1.242661763261454499e-02	nan	2.998043992748171930e-05	1.583158282286845520e+01	1.000000000000000000e+00
4.600000000000000000e+01	7.889257461803316573e+01	5.153233064543691455e+01	-0.0158763	5.240363321020109879e+02	1.546634547087910594e-02	nan	4.028720410446128052e-05	7.214464172503633144e+00	1.000000000000000000e+00
4.600000000000000000e+01	1.236959502459939841e+02	1.775577604138427645e+01	1.710944529173339529e-03	-52.511	2.521109550052593740e-01	nan	1.073987529027906540e-05	1.918977978185051469e+01	1.000000000000000000e+00
4.600000000000000000e+01	5.963205660252057783e+01	3.415124257745289071e+01	2.078813209531217131e-03	-64.7563	2.605916124935437894e-01	nan	1.738444382021213356e-05	1.272064001373321140e+01	1.000000000000000000e+00
4.700000000000000000e+01	5.809094579523884505e+01	1.247694037991964144e+01	-0.0166317	5.491840731481615876e+02	1.740410148013071812e-02	nan	5.260718518813854591e-05	3.461860095571495766e+00	1.000000000000000000e+00
4.800000000000000000e+01	1.400424042212586073e+02	3.659295353131125239e+01	-0.0165066	5.450171843933366063e+02	8.160156772605176023e-03	nan	2.686340417049261641e-05	2.494084628380633362e+01	1.000000000000000000e+00
4.900000000000000000e+01	7.194519070410822792e+01	3.095727780693494324e+01	-0.0168065	5.550005984971519410e+02	2.155076553613055612e-02	nan	6.496271487467646945e-05	8.156834645073935519e+00	1.000000000000000000e+00
5.000000000000000000e+01	7.915807438847650701e+01	2.297719981303351844e+01	-0.00290545	9.227265456015909706e+01	2.622523647752638132e-01	nan	3.277489223329411219e-05	1.075673444094330655e+01	1.000000000000000000e+00
5.000000000000000000e+01	3.051460579710125387e+01	4.938017883782857353e+01	1.809758007651717003e-03	-55.8002	2.012942331868287082e-01	nan	8.571621347444189005e-06	2.232519702166063524e+01	1.000000000000000000e+00
5.000000000000000000e+01	7.469648957718086990e+01	8.405243678506247207e+00	-0.00159705	4.871965039123701047e+01	2.265954303235517830e-01	nan	7.789951813563637285e-06	1.523967337625616203e+01	1.000000000000000000e+00
5.000000000000000000e+01	8.911108126831220488e+01	3.792026904565749845e+01	-0.00144277	4.358410606729391645e+01	2.895413264364636863e-01	nan	9.477627159510016805e-06	1.702075495264491067e+01	1.000000000000000000e+00
5.200000000000000000e+01	3.777548165787778345e+01	7.496367681039236786e+00	-0.0159529	5.265883135387782659e+02	1.820640148490260124e-02	nan	4.792125275841892186e-05	7.853715342107921771e+00	1.000000000000000000e+00
5.400000000000000000e+01	1.216099339865000246e+02	1.868772661564954518e+01	-0.017722	5.854752823491130584e+02	1.014688195534085846e-02	nan	3.437197558351782659e-05	1.787441305468403385e+01	1.000000000000000000e+00
5.400000000000000000e+01	1.026715677143337757e+02	1.957623073386104195e+01	2.512568855480764099e-03	-79.1949	2.856744393100291157e-01	nan	2.690486561386518167e-05	7.463314397561257252e+00	1.000000000000000000e+00
5.400000000000000000e+01	5.286230193636844632e+01	2.333388690299419821e+01	-0.0161013	5.315275116001133711e+02	1.357135507261286733e-02	nan	3.864403000830882406e-05	8.053357927631092039e+00	1.000000000000000000e+00
5.500000000000000000e+01	8.215999036823729895e+00	4.385044090003667350e+01	1.917616488541887742e-03	-59.3905	2.151157927427791439e-01	nan	1.054600019365456978e-05	2.297402587946112362e+01	1.000000000000000000e+00
5.600000000000000000e+01	1.668565176936709449e+01	5.751698566788551403e+00	-0.0156584	5.167848558593215103e+02	1.484725420164978438e-02	nan	3.768186851154701030e-05	2.051349247139128096e+01	1.000000000000000000e+00
5.600000000000000000e+01	3.129821789728097770e+01	4.873087053497941668e+01	-0.0157814	5.208778436123021720e+02	1.336132140591705930e-02	nan	3.873188547663910706e-05	1.966575945924892821e+01	1.000000000000000000e+00
5.700000000000000000e+01	3.506280103582329843e+01	1.486672781590316639e+01	-0.0164615	5.435182369219719476e+02	1.275647862927498100e-02	nan	3.918114426996065940e-05	7.853715342107921771e+00	1.000000000000000000e+00
5.800000000000000000e+01	1.271115307801305079e+02	4.798132476625048071e+01	-0.00226538	7.096669447759759919e+01	1.317504124468382720e-01	nan	7.723645556047735943e-06	2.336230434380294341e+01	1.000000000000000000e+00
6.000000000000000000e+01	1.303138035853559131e+02	2.483952896010380940e+01	-0.00249976	7.876837573417540739e+01	2.118546169276074309e-01	nan	1.746426369315039507e-05	2.336230434380294341e+01	1.000000000000000000e+00
6.000000000000000000e+01	1.019690627423854892e+02	2.859220206562730127e+01	-0.0498801	1.655932815127712047e+03	9.427325081072246427e-03	nan	2.629767043048270763e-04	4.135156859672116880e+00	1.000000000000000000e+00
6.100000000000000000e+01	2.919605702524693669e+01	2.917778855854593800e+01	-0.0166442	5.495994539298922064e+02	1.151984856407139990e-02	nan	3.530983092202362081e-05	1.546690482498824615e+01	1.000000000000000000e+00
6.200000000000000000e+01	5.444092482877781691e+01	2.331510985620542442e+01	2.451357301810715237e-03	-77.1573	1.401042794336745390e-01	nan	1.032078511330176992e-05	7.035148627893735629e+00	1.000000000000000000e+00
6.300000000000000000e+01	2.923534318485992145e+01	5.229959746947607613e+01	-0.015881	5.241929169682308611e+02	1.376027176380101302e-02	nan	3.762917583195819391e-05	9.637353515455497899e+00	1.000000000000000000e+00
6.300000000000000000e+01	6.976856284646079587e+01	9.014506819251529635e+00	-0.00234564	7.363814022566621986e+01	1.949182406226169784e-01	nan	1.396535408162001110e-05	4.925693279683247106e+00	1.000000000000000000e+00
6.300000000000000000e+01	9.041606741313744067e+01	2.787576943928445417e+01	-0.00232956	7.310310248829739521e+01	2.609075777235468907e-01	nan	2.414747963550010389e-05	1.157518798057792786e+01	1.000000000000000000e+00
6.400000000000000000e+01	6.096948493960390891e+01	2.069380882505972252e+01	2.505742053570359125e-03	-78.9676	1.471637921405331006e-01	nan	1.131073749890525317e-05	6.434461612407504916e+00	1.000000000000000000e+00
6.500000000000000000e+01	1.037501462392164342e+02	5.028542526624422493e+01	-0.0156002	5.148449202475370612e+02	1.470293338840256148e-02	nan	4.148230982677420160e-05	1.842184324275089224e+01	1.000000000000000000e+00
6.500000000000000000e+01	1.892837268303909326e+01	8.768970075056490288e+00	-0.0156638	5.169646243541792501e+02	1.467122666871079062e-02	nan	4.233985623315221275e-05	1.684406460903134928e+01	1.000000000000000000e+00
6.600000000000000000e+01	1.307151176395829282e+02	1.732037634253390834e+01	-0.00218394	6.825555043555345947e+01	1.910991284261152057e-01	nan	1.167873043628238254e-05	2.168120139520068079e+01	1.000000000000000000e+00
6.700000000000000000e+01	2.741905851609361378e+01	4.283494254793419742e+01	-0.00145807	4.409340453639336488e+01	3.646253721856009822e-01	nan	1.469667677748077863e-05	8.625127233922247783e+00	1.000000000000000000e+00
6.800000000000000000e+01	6.715123940966616090e+01	4.841729289509233425e+00	1.348034033908243308e-03	-40.4307	3.113184526950534270e-01	nan	9.200996214798251162e-06	4.925693279683247106e+00	1.000000000000000000e+00
6.900000000000000000e+01	3.132527304675779689e+01	2.017245085617123834e+01	-0.0302839	1.003628689062024591e+03	1.184568039928590721e-02	nan	1.174721809121547666e-04	1.684406460903134928e+01	1.000000000000000000e+00
6.900000000000000000e+01	5.328723601602729332e+01	5.177979408865379440e+01	-0.0152198	5.021844307311595230e+02	2.109100894042847951e-02	nan	4.993446086262663913e-05	1.619829847906290254e+01	1.000000000000000000e+00
6.900000000000000000e+01	1.219425898403450788e+02	5.318358058993552362e+01	-0.0152952	5.046940013198770316e+02	1.846160078597047782e-02	nan	4.353781791195530704e-05	1.380818493969413296e+01	1.000000000000000000e+00
7.000000000000000000e+01	9.635058610630672149e+01	2.327401990957716649e+01	-0.0168625	5.568642182277931170e+02	1.773677746456836513e-02	nan	5.330240440503312109e-05	5.580420244503601523e+00	1.000000000000000000e+00
7.000000000000000000e+01	1.362135956580184200e+02	3.829276851462609699e+01	-0.00242805	7.638142942023497994e+01	1.389405755585625402e-01	nan	1.004915592391527559e-05	1.153410308488452962e+01	1.000000000000000000e+00
7.200000000000000000e+01	1.353279820747559654e+02	4.979282166901994344e+01	-0.0165092	5.451045729677672398e+02	1.513575824435964279e-02	nan	4.522335215902891805e-05	1.153410308488452962e+01	1.000000000000000000e+00
7.200000000000000000e+01	1.184897904614142305e+02	1.718290311320624397e+01	-0.00249897	7.874211376974834309e+01	1.664597484120292625e-01	nan	1.301480315531834209e-05	1.246814112762891291e+01	1.000000000000000000e+00
7.200000000000000000e+01	2.218580134191309838e+01	4.969102299890874974e+01	-0.00217185	6.785328464866289266e+01	2.235276726437778194e-01	nan	1.511324832885099152e-05	8.625127233922247783e+00	1.000000000000000000e+00
7.300000000000000000e+01	1.354030350796475659e+02	1.889488699778979353e+01	-0.00178421	5.494990024516852856e+01	3.722332664131654534e-01	nan	1.780911784343750090e-05	4.793915601912860147e+00	1.000000000000000000e+00
7.300000000000000000e+01	6.040833916217462018e+01	3.723074726081169672e+01	-0.00282514	8.959960023098464887e+01	1.525345679401511889e-01	nan	1.470876760065319781e-05	1.619829847906290254e+01	1.000000000000000000e+00
7.400000000000000000e+01	1.309576584903620073e+02	1.710038044230011423e+01	2.296898416820636942e-03	-72.0158	2.533340118444786793e-01	nan	1.988105354342326050e-05	4.793915601912860147e+00	1.000000000000000000e+00
7.500000000000000000e+01	1.223485701478543319e+02	3.283327811284821252e+01	-0.0159764	5.273703963087856437e+02	1.196252754315396682e-02	nan	3.440505981632109941e-05	8.175981695692717821e+00	1.000000000000000000e+00
7.800000000000000000e+01	1.844400493366896754e+01	4.671622433948454045e+01	-0.0021721	6.786145087906152185e+01	2.082120051804744465e-01	nan	1.369539979918604486e-05	1.093643231227269119e+01	1.000000000000000000e+00
7.800000000000000000e+01	4.784471090841815766e+01	6.005638151722449969e+00	2.118795663993066833e-03	-66.0872	1.884692089897443967e-01	nan	1.154421056982806370e-05	1.185663129350186473e+01	1.000000000000000000e+00
7.900000000000000000e+01	4.551338577075261682e+00	4.418328864368147180e+01	-0.0156843	5.176473537168338908e+02	1.206481998623187835e-02	nan	3.024315774184313860e-05	1.412168338884228014e+01	1.000000000000000000e+00
7.900000000000000000e+01	1.185555656030191187e+02	1.725757262488651023e+01	2.260344338511706581e-03	-70.799	3.569316536202242762e-01	nan	3.456509441104698555e-05	4.730832068987710137e+00	1.000000000000000000e+00
7.900000000000000000e+01	9.280739293174649163e+01	3.805401870316109836e+01	-0.00153925	4.679581746677704501e+01	2.880249705382071923e-01	nan	1.056392451600269121e-05	6.893203180709167377e+00	1.000000000000000000e+00
8.000000000000000000e+01	1.235974266564528534e+02	1.569985742333455647e+01	2.057290297071605410e-03	-64.0399	3.155139036406481301e-01	nan	2.229413173092054126e-05	3.626169910079775960e+00	1.000000000000000000e+00
8.000000000000000000e+01	1.194853072759533177e+02	4.049150260777492605e+01	-0.00208742	6.504277647885409408e+01	2.091510302671907295e-01	nan	1.210132530439525603e-05	8.175981695692717821e+00	1.000000000000000000e+00
8.100000000000000000e+01	5.966312891933173290e+01	5.054480252443201316e+00	-0.00255691	8.067079610585898308e+01	2.066665894981076779e-01	nan	1.850866755794086077e-05	1.185663129350186473e+01	1.000000000000000000e+00
8.100000000000000000e+01	8.513089566135370490e+01	2.247429873600865591e+01	-0.0162033	5.349227335602844278e+02	2.181451411840962251e-02	nan	6.155685987064620781e-05	1.192199796493440012e+01	1.000000000000000000e+00
8.100000000000000000e+01	7.726178634383876442e+01	4.713665325600859290e+01	-0.0165605	5.468122495601119226e+02	1.407594180499882608e-02	nan	4.298930992807159442e-05	1.442439174898477106e+01	1.000000000000000000e+00
8.100000000000000000e+01	5.084494311939885591e+01	4.355998099293927339e+01	-0.00179591	5.533915292707824563e+01	2.351549886869163108e-01	nan	1.062107037074582154e-05	9.832910624106672159e+00	1.000000000000000000e+00
8.100000000000000000e+01	3.007293744416918813e+01	7.198442069949241962e+00	-0.00244222	7.685318015992403673e+01	2.176568753185526006e-01	nan	1.786557366575164366e-05	1.781175772493891074e+01	1.000000000000000000e+00
8.200000000000000000e+01	1.043202593448271074e+02	2.795862376487652767e+01	1.906525929720720609e-03	-59.0213	3.000668096717521438e-01	nan	1.772747402256292634e-05	1.531218769495010612e+01	1.000000000000000000e+00
8.300000000000000000e+01	9.149924620027611866e+01	4.482195799215315901e+01	-0.0020498	6.379061193600157509e+01	1.725158051296747930e-01	nan	9.320437780643903421e-06	6.893203180709167377e+00	1.000000000000000000e+00
8.400000000000000000e+01	6.063266483032927567e+01	4.450159399786814163e+01	-0.0158717	5.238830658936382179e+02	1.053908348156062935e-02	nan	2.960506790464072043e-05	9.349256964312772311e+00	1.000000000000000000e+00
8.600000000000000000e+01	7.348356833156940127e+01	2.501866536618592107e+01	-0.0223047	7.380202176822371030e+02	6.053363498694153133e-02	nan	3.210098089814265821e-04	1.192199796493440012e+01	1.000000000000000000e+00
8.700000000000000000e+01	3.171697523924309792e+01	4.693916804994744041e+01	-0.0150494	4.965135082675308809e+02	1.458010501225748268e-02	nan	3.662097321440713926e-05	3.279054435668119272e+00	1.000000000000000000e+00
8.700000000000000000e+01	5.892270567913010382e+01	3.071174777301275327e+01	-0.0166272	5.490325607277194422e+02	9.995663254909192830e-03	nan	2.949471195157383571e-05	1.159058219012058899e+01	1.000000000000000000e+00
8.800000000000000000e+01	1.035136797965029416e+02	1.741437282636341521e+01	-0.0160807	5.308414068653577260e+02	1.142929245740798017e-02	nan	3.354482936884453935e-05	8.771772594523955746e+00	1.000000000000000000e+00
8.800000000000000000e+01	8.687191550032823173e+00	4.427661601914605427e+01	-0.0161583	5.334235517913141393e+02	1.002254275171199360e-02	nan	3.084694757718591559e-05	1.460429763435525707e+01	1.000000000000000000e+00
8.800000000000000000e+01	2.042997462408816389e+01	3.559372738295395067e+01	-0.00289939	9.207108528395247049e+01	1.948017459117941108e-01	nan	1.971108236350425959e-05	1.379390467263854703e+01	1.000000000000000000e+00
8.900000000000000000e+01	1.246906790332634642e+02	2.694574474474967118e+01	2.825913589299557278e-03	-89.6253	2.622965448743692640e-01	nan	3.022525873348279207e-05	1.391161468651516664e+01	1.000000000000000000e+00
8.900000000000000000e+01	1.385981195521000586e+02	2.728651064839413820e+01	-0.00142303	4.292702232495600612e+01	3.192711564683191616e-01	nan	1.098800878692203685e-05	1.391161468651516664e+01	1.000000000000000000e+00
8.900000000000000000e+01	5.132812670537163768e+01	4.358826160166144348e+01	1.398732940244663131e-03	-42.1183	3.428031525211918673e-01	nan	1.178048067224702476e-05	9.349256964312772311e+00	1.000000000000000000e+00
9.000000000000000000e+01	5.098310843610184406e+01	2.226755502743673532e+01	-0.00246355	7.756328565884896875e+01	1.599067510488926258e-01	nan	1.172569511587777472e-05	1.159058219012058899e+01	1.000000000000000000e+00
9.300000000000000000e+01	2.976401490280342799e+01	6.916728727834565937e+00	-0.0151766	5.007456487770782019e+02	1.892392073606374847e-02	nan	4.520541963108584574e-05	2.618965059819286978e+01	1.000000000000000000e+00
9.300000000000000000e+01	1.031108887299388357e+02	8.651852994332353219e+00	-0.00243756	7.669810486767339341e+01	1.285384387438550657e-01	nan	8.787672626623523151e-06	8.771772594523955746e+00	1.000000000000000000e+00
9.300000000000000000e+01	6.069624888407636831e+01	3.582454087303253942e+01	2.185870476224714958e-03	-68.32	1.880830954906094199e-01	nan	1.157228212201210779e-05	1.044093106601300924e+01	1.000000000000000000e+00
9.400000000000000000e+01	8.668069194630106722e+01	3.221447439772492061e+01	2.680957987698853566e-03	-84.8001	1.483844280369807089e-01	nan	1.351425015548767336e-05	7.115164275672961836e+00	1.000000000000000000e+00
9.400000000000000000e+01	2.246790126575090341e+01	4.138056066812177392e+01	-0.0142038	4.683656006225070882e+02	2.003142544804414893e-02	nan	4.622686089287521071e-05	9.430541728499488130e+00	1.000000000000000000e+00
9.400000000000000000e+01	6.187566040105935627e+01	1.825493646028267491e+01	-0.0157357	5.193575713579880357e+02	1.388036234441536454e-02	nan	4.251142969801549143e-05	3.659735777366829090e+00	1.000000000000000000e+00
9.400000000000000000e+01	7.113712682493869011e+01	3.585784776796626971e+01	-0.0022254	6.963571774188403651e+01	1.604428032289199058e-01	nan	9.924921782480903030e-06	1.044093106601300924e+01	1.000000000000000000e+00
9.500000000000000000e+01	1.101476251703222005e+02	3.385586616391879744e+01	-0.0155622	5.135810759498641573e+02	1.757987494561852326e-02	nan	4.481713682718767007e-05	1.810070099876828920e+01	1.000000000000000000e+00
9.500000000000000000e+01	1.287490205435194071e+02	4.524594346646485832e+01	-0.0162138	5.352716012584309055e+02	1.330716864644110320e-02	nan	3.595790000375071279e-05	2.181159716270171245e+01	1.000000000000000000e+00
9.500000000000000000e+01	7.356990441845438511e+01	4.950675805384928196e+01	-0.00227533	7.129774940877047129e+01	1.815045788118353487e-01	nan	1.058658728653344043e-05	1.386402390403288010e+01	1.000000000000000000e+00
9.600000000000000000e+01	9.141848962843917548e+01	4.494606918586083566e+01	2.483837005125055352e-03	-78.2385	1.586538145417739631e-01	nan	1.175704675103723146e-05	1.358455861359370154e+01	1.000000000000000000e+00
9.600000000000000000e+01	9.282087959878714400e+01	2.861952540475293816e+01	-0.00215957	6.744465326395686589e+01	1.691067768909558788e-01	nan	9.653515449611481148e-06	7.115164275672961836e+00	1.000000000000000000e+00
9.700000000000000000e+01	3.320079708222132808e+01	4.988553296417685345e+01	-0.0161745	5.339628092885468504e+02	1.068070558315348251e-02	nan	3.387896497415725819e-05	1.369414496651297775e+01	1.000000000000000000e+00
9.900000000000000000e+01	7.132264062428495421e+00	8.380690962170797675e+00	-0.0155164	5.120558962450447780e+02	1.658445868151126046e-02	nan	4.377329150910100639e-05	1.339054979140014190e+01	1.000000000000000000e+00
1.000000000000000000e+02	2.051400603797353028e+01	7.895092963922826890e+00	-0.015439	5.094821299143734450e+02	1.438669799666614235e-02	nan	3.822429987635723113e-05	1.339054979140014190e+01	1.000000000000000000e+00
1.000000000000000000e+02	4.239807414912917238e+01	1.725732075345945660e+01	-0.00225725	7.069596362280795177e+01	2.594719658046442667e-01	nan	1.981736766934106514e-05	3.505499959349715144e+00	1.000000000000000000e+00
1.010000000000000000e+02	7.078479633856109388e+01	4.079524189671156620e+01	-0.0161236	5.322698788571215118e+02	1.449276205388783101e-02	nan	4.046374684222368666e-05	2.038894536230953491e+01	1.000000000000000000e+00
1.020000000000000000e+02	6.963698596402554131e+01	9.396900510311342103e+00	1.909638163449539671e-03	-59.1249	2.303079400720854375e-01	nan	1.179498814354068868e-05	8.904946162239200547e+00	1.000000000000000000e+00
1.030000000000000000e+02	1.061146738486753804e+02	2.356686141953427338e+01	-0.0017889	5.510573521856835555e+01	2.512263433606197749e-01	nan	1.366521389498518132e-05	5.140476952172460479e+00	1.000000000000000000e+00
1.040000000000000000e+02	1.413217911572012042e+02	9.569065700448271983e+00	-0.033269	1.102994223619679133e+03	1.598866192523840102e-02	nan	2.304399830643484115e-04	3.461521511038351662e+01	1.000000000000000000e+00
1.040000000000000000e+02	7.636085095768140718e+01	2.118359464636998624e+01	-0.0163804	5.408172715005271129e+02	1.522385362167333334e-02	nan	4.233959881726884460e-05	1.356969119434595150e+01	1.000000000000000000e+00
1.040000000000000000e+02	3.896128693457870895e+01	1.656665179737172267e+01	-0.00174995	5.380939481285273018e+01	2.824243068712558591e-01	nan	1.321637212999368168e-05	3.505499959349715144e+00	1.000000000000000000e+00
1.070000000000000000e+02	7.044078141805134408e+01	3.749798758036865109e+01	-0.031877	1.056655838968810258e+03	1.170999103377323713e-02	nan	1.323582703019319964e-04	7.722456926162903024e+00	1.000000000000000000e+00
1.070000000000000000e+02	6.103337417133162290e+01	4.952671188732976049e+01	-0.00232111	7.282178396248849594e+01	1.893370297559948678e-01	nan	1.284093339135473386e-05	1.527054418016960291e+01	1.000000000000000000e+00
1.070000000000000000e+02	3.134225740320292886e+01	3.890180821075531270e+01	-0.00304018	9.675755781528442867e+01	2.220565391759410367e-01	nan	2.784118718086100392e-05	3.604572054488256239e+00	1.000000000000000000e+00
1.080000000000000000e+02	1.079505353587059631e+02	1.876539124761770694e+01	-0.0169622	5.601830350403303100e+02	1.165166316161836413e-02	nan	4.138960913362253627e-05	5.140476952172460479e+00	1.000000000000000000e+00
1.080000000000000000e+02	9.285852492651962109e+01	2.864129985672109768e+01	2.291455467326940134e-03	-71.8346	1.604153193757376084e-01	nan	1.018048935492500435e-05	1.419420338374684398e+01	1.000000000000000000e+00
1.080000000000000000e+02	3.158204587682562803e+01	3.530522077487732702e+01	2.789535715155349975e-03	-88.4143	2.659419871315815698e-01	nan	3.158971745368535449e-05	3.604572054488256239e+00	1.000000000000000000e+00
1.090000000000000000e+02	4.266317063172253654e+01	1.761024175066778952e+01	2.733134195836019621e-03	-86.5369	3.462142610275130705e-01	nan	4.621136339018061263e-05	3.846169899757386101e+00	1.000000000000000000e+00
1.100000000000000000e+02	4.708302171450085183e+01	1.789837681786442758e+01	-0.00264916	8.374145384696200267e+01	2.984267662117453535e-01	nan	3.357858605194592082e-05	4.429233049963058555e+00	1.000000000000000000e+00
1.110000000000000000e+02	7.731998642894855323e+01	3.398901630740443380e+01	-0.0167386	5.527394208220172231e+02	3.300394014311325286e-02	nan	1.060254303827679734e-04	5.581868865550995373e+00	1.000000000000000000e+00
1.110000000000000000e+02	2.635488732858343397e+01	1.284597399454805533e+01	-0.0021467	6.701592660995592610e+01	1.850687114116421617e-01	nan	1.070957864125123574e-05	1.080524014016390488e+01	1.000000000000000000e+00
1.110000000000000000e+02	1.369142501697302521e+02	4.387976517442106683e+01	-0.0165751	5.472968666394874617e+02	1.492851953164064938e-02	nan	4.526983950613153889e-05	1.494427505915277798e+01	1.000000000000000000e+00
1.120000000000000000e+02	5.743396084622667530e+01	6.909383845954487846e+00	-0.0161188	5.321093789646774894e+02	1.514139411842974070e-02	nan	4.025965021719355238e-05	5.086016349693470495e+00	1.000000000000000000e+00
1.120000000000000000e+02	1.179038325124083997e+02	5.201005766930011731e+01	-0.0162874	5.377210687533024611e+02	1.847558298707252522e-02	nan	5.212601609568661418e-05	1.561257965199738429e+01	1.000000000000000000e+00
1.120000000000000000e+02	8.132612972479668656e+01	4.524577162932421714e+01	-0.00224113	7.015937891447153163e+01	2.684349234925458294e-01	nan	2.016022251290875713e-05	7.279508127064914902e+00	1.000000000000000000e+00
1.120000000000000000e+02	3.401007095445496020e+01	4.867405733609643903e+00	-0.00219144	6.850547978391908543e+01	2.569095788523572121e-01	nan	1.824368940937574587e-05	1.089585561189229779e+01	1.000000000000000000e+00
1.130000000000000000e+02	6.948482876160525734e+01	8.387716355119541944e+00	-0.015637	5.160701564401801988e+02	1.211023107649455977e-02	nan	3.173667990309609948e-05	1.214120605712443890e+01	1.000000000000000000e+00
1.130000000000000000e+02	3.685768404031401246e+01	1.538457118958917569e+01	-0.0160269	5.290493618853498674e+02	1.147918950908466407e-02	nan	3.232507071521355783e-05	6.217498211457415103e+00	1.000000000000000000e+00
1.130000000000000000e+02	1.234417624016462156e+02	3.741266146546125526e+01	-0.00225106	7.048999194957598036e+01	2.307652989079741479e-01	nan	1.605779784197449946e-05	1.494427505915277798e+01	1.000000000000000000e+00
1.150000000000000000e+02	1.060326981241594666e+02	3.858683338214654412e+01	-0.00181671	5.603158787550393782e+01	2.349104702717668136e-01	nan	1.098516866386951131e-05	1.596624638702135535e+01	1.000000000000000000e+00
1.150000000000000000e+02	6.122784619736651024e+01	4.950482675185209303e+01	2.130202272006722578e-03	-66.4669	3.014905750969711917e-01	nan	1.450662820531787186e-05	1.039627473309609762e+01	1.000000000000000000e+00
1.160000000000000000e+02	8.123589185973021642e+01	3.796682282474313297e+01	-0.00234434	7.359482293698744115e+01	1.899598654676403209e-01	nan	1.337593063263578660e-05	5.581868865550995373e+00	1.000000000000000000e+00
1.160000000000000000e+02	4.914300666864037481e+01	4.043221753135189545e+01	-0.0021693	6.776826897333407373e+01	1.654592076177436866e-01	nan	9.814534868667071978e-06	1.310362797661838918e+01	1.000000000000000000e+00
1.170000000000000000e+02	8.018821996170954947e+01	5.256412107790799837e+01	-0.00202848	6.308089090130295062e+01	2.337481147269160342e-01	nan	1.343079378880328045e-05	7.406286335304324453e+00	1.000000000000000000e+00
1.170000000000000000e+02	4.987507818139937399e+01	1.950997482871418853e+01	-0.00228121	7.149342006373400693e+01	1.786433427336093782e-01	nan	1.155204347021453315e-05	6.150242847466226515e+00	1.000000000000000000e+00
1.170000000000000000e+02	5.155382378440762636e+01	5.331216423092871537e+01	2.177635555564663532e-03	-68.0458	2.611302927005167973e-01	nan	1.841079058242343507e-05	1.039627473309609762e+01	1.000000000000000000e+00
1.180000000000000000e+02	1.015391972076435536e+02	2.326594981740579726e+01	-0.0158542	5.233026692524205146e+02	1.479952817623231276e-02	nan	3.718957149605704726e-05	1.026707194843210935e+01	1.000000000000000000e+00
1.200000000000000000e+02	9.189422233360863856e+01	1.974640068811143578e+01	-0.0167413	5.528297591967423159e+02	9.709548570617898555e-03	nan	3.187406847766304744e-05	1.026707194843210935e+01	1.000000000000000000e+00
1.210000000000000000e+02	3.820850519386043231e+01	3.201205299299815721e+01	-0.015762	5.202335716532371634e+02	3.242875635157105307e-02	nan	8.566265689767912266e-05	7.232183684077234886e+00	1.000000000000000000e+00
1.210000000000000000e+02	8.073404507819734022e+01	2.899520484832927636e+01	-0.00187693	5.803616534757679801e+01	1.796704056261626548e-01	nan	8.065003645970225693e-06	8.985642954560745466e+00	1.000000000000000000e+00
1.210000000000000000e+02	1.394557214537438199e+02	2.979853903423542860e+01	-0.00199706	6.203502489223743055e+01	2.325721165903252841e-01	nan	1.344895512346203302e-05	3.847515474667968505e+01	1.000000000000000000e+00
1.220000000000000000e+02	4.548028460535930151e+01	7.670876646111829622e+00	-0.0135156	4.454556150907300776e+02	1.176232805183029528e-01	nan	2.465818485521665236e-04	1.217408333954872646e+01	1.000000000000000000e+00
1.220000000000000000e+02	4.430725618119452491e+01	4.204953828159464280e+01	-0.0168218	5.555118136811637441e+02	2.505705967227048747e-01	nan	1.032621183183776150e-03	5.384005139407618046e+00	1.000000000000000000e+00
1.230000000000000000e+02	7.552659014260002834e+01	2.091886267726662396e+01	-0.00235331	7.389363824670417102e+01	1.344496641732942921e-01	nan	8.861427401776068695e-06	9.609624850656855344e+00	1.000000000000000000e+00
1.230000000000000000e+02	3.910657719061935467e+01	4.065653814585966330e+01	-0.0158128	5.219242562482298808e+02	2.881700340576144326e-01	nan	1.128052607721940527e-03	5.384005139407618046e+00	1.000000000000000000e+00
1.240000000000000000e+02	8.100831528444528828e+01	3.822976174800019322e+01	2.773143111454931271e-03	-87.8687	2.319809210529096832e-01	nan	2.509360161083417360e-05	9.077502074287183476e+00	1.000000000000000000e+00
1.240000000000000000e+02	6.051670010001582511e+01	4.911048314489016775e+01	-0.00252287	7.953784046537411712e+01	1.462525333662906268e-01	nan	1.085772073199221117e-05	1.768058298020493169e+01	1.000000000000000000e+00
1.250000000000000000e+02	3.130984099848766533e+01	4.902051017168903257e+01	-0.01675	5.531213773282235024e+02	1.729262399465281153e-02	nan	5.439137847565857724e-05	1.045211741173270781e+01	1.000000000000000000e+00
1.250000000000000000e+02	4.453408572345654193e+01	3.551797823518852226e+01	-0.0169359	5.593083548228831887e+02	9.615660888859756117e-02	nan	1.990282989776521441e-04	6.535497554207447379e+00	1.000000000000000000e+00
1.260000000000000000e+02	9.271612191106669343e+01	3.255818029372891687e+01	-0.017085	5.642724080286767503e+02	1.476322911826666306e-02	nan	4.533188682503833458e-05	1.228659954321582148e+01	1.000000000000000000e+00
1.270000000000000000e+02	1.037595725141570568e+02	1.041611292782379472e+01	-0.00196477	6.096004186644530165e+01	2.633209101646608596e-01	nan	1.579472062078190331e-05	2.033532026572961016e+01	1.000000000000000000e+00
1.270000000000000000e+02	1.259647096857829069e+02	4.190406484242664220e+01	-0.0159905	5.278387056292555144e+02	1.161843424950548265e-02	nan	3.587411893602700447e-05	2.175325378508568264e+01	1.000000000000000000e+00
1.270000000000000000e+02	1.058464356062313954e+02	5.017806618992413803e+01	-0.0159443	5.262994147729284578e+02	1.445021999675610846e-02	nan	4.218111135787612817e-05	5.983579076149917242e+00	1.000000000000000000e+00
1.270000000000000000e+02	8.091087752005829259e+01	2.915278263649181767e+01	2.274035632124552994e-03	-71.2547	2.717018480240080969e-01	nan	2.167382928902521083e-05	9.077502074287183476e+00	1.000000000000000000e+00
1.270000000000000000e+02	3.189986880874963404e+01	3.858505974673067840e+01	1.925722712254283268e-03	-59.6603	3.124271942249787770e-01	nan	1.790006946181358787e-05	7.498511082832996166e+00	1.000000000000000000e+00
1.280000000000000000e+02	1.233823686023542194e+02	5.080278973245787810e+00	-0.00205108	6.383314060664188361e+01	1.706119229796401182e-01	nan	8.848414918452979634e-06	2.033532026572961016e+01	1.000000000000000000e+00
1.290000000000000000e+02	3.206334880839924040e+01	2.083302764752261993e+01	-0.00347909	1.113678833061461120e+02	1.546297961567447699e-01	nan	2.243289837469425468e-05	3.263462804777118365e+00	1.000000000000000000e+00
1.300000000000000000e+02	6.809634953975742633e+01	3.882851359260529023e+01	-0.00231662	7.267223746989887445e+01	1.755459637674836593e-01	nan	1.168917344769756272e-05	1.344697409115982190e+01	1.000000000000000000e+00
1.310000000000000000e+02	4.923654206382932585e+01	3.034469635291519651e+01	3.123827873083221632e-03	-99.542	2.478075886277333328e-01	nan	3.080763298698785602e-05	1.244248215107592870e+01	1.000000000000000000e+00
1.320000000000000000e+02	6.304348751266622486e+01	1.848479532674630832e+01	-0.0161344	5.326287992275041461e+02	8.402691973112386137e-03	nan	3.119460452948894056e-05	8.880534940898540341e+00	1.000000000000000000e+00
1.320000000000000000e+02	7.344344933724016755e+01	1.213905983036725722e+01	-0.0166699	5.504523903556691948e+02	1.152759148579940440e-02	nan	3.669127575582741815e-05	1.151976145694186648e+01	1.000000000000000000e+00
1.320000000000000000e+02	1.013103933270697183e+02	4.627581824775069919e+01	-0.0161916	5.345330966929222996e+02	1.636794711380695766e-02	nan	4.465505921214474127e-05	5.983579076149917242e+00	1.000000000000000000e+00
1.320000000000000000e+02	5.528731885492493348e+01	5.112905209683286500e+01	-0.0147108	4.852407551919912976e+02	2.496473060633963570e-02	nan	5.365113839021988897e-05	9.714164040349901441e+00	1.000000000000000000e+00
1.330000000000000000e+02	1.975395126856286510e+01	1.538844900737859334e+01	-0.0152637	5.036467876777049923e+02	1.161831896858489532e-02	nan	3.139040314383523912e-05	1.117955694557388036e+01	1.000000000000000000e+00
1.330000000000000000e+02	1.771647258666629909e+01	4.796699467840603859e+01	-0.01328	4.376127246779576012e+02	2.173698255265188450e-02	nan	4.086217944628929907e-05	6.128385199739533107e+00	1.000000000000000000e+00
1.330000000000000000e+02	5.490195053203404285e+01	4.142253499446605502e+01	-0.00281376	8.922084077670835711e+01	3.047185748249859882e-01	nan	3.878716412298515386e-05	7.141043100593414295e+00	1.000000000000000000e+00
1.330000000000000000e+02	3.126139315810513963e+01	4.561236460126842474e+01	-0.00240471	7.560444013098121729e+01	2.076305411757256580e-01	nan	1.585750524626646299e-05	1.204169977550295201e+01	1.000000000000000000e+00
1.340000000000000000e+02	1.328313648568474150e+02	4.230821230496071195e+01	-0.0172306	5.691175739922570074e+02	9.261102282571376243e-03	nan	3.199398966334673981e-05	3.176969535734201244e+01	1.000000000000000000e+00
1.370000000000000000e+02	1.081689793320737891e+02	2.136375298378689180e+01	-0.0166598	5.501177139280237043e+02	9.074220032979196660e-03	nan	2.836201199387957710e-05	1.102195164504329483e+01	1.000000000000000000e+00
1.370000000000000000e+02	7.051744699597524857e+01	2.328102618840997096e+01	-0.0157244	5.189820778318455723e+02	1.086436326351636339e-02	nan	2.753923561881746804e-05	8.880534940898540341e+00	1.000000000000000000e+00
1.370000000000000000e+02	5.786759489101122966e+01	3.492642461204492577e+01	-0.0163848	5.409633879394807536e+02	1.270675892152817177e-02	nan	3.606360698476936225e-05	7.141043100593414295e+00	1.000000000000000000e+00
1.380000000000000000e+02	2.155747072989915836e+01	5.274233115032802033e+01	-0.0154598	5.101731894780283483e+02	1.410544285828474464e-02	nan	3.446446356269175981e-05	6.128385199739533107e+00	1.000000000000000000e+00
1.380000000000000000e+02	1.033762388644254031e+02	1.021919257380426416e+01	1.872769884165194658e-03	-57.8977	2.091449829539797634e-01	nan	1.003701632871255772e-05	1.213142975588560368e+01	1.000000000000000000e+00
1.400000000000000000e+02	9.716514011237555337e+01	2.199537034635978117e+01	2.279574354766352503e-03	-71.4391	2.024094306549590883e-01	nan	1.398326999576964984e-05	1.102195164504329483e+01	1.000000000000000000e+00
1.410000000000000000e+02	7.546598252449486210e+01	1.161457967674232350e+01	-0.0150946	4.980181245736771984e+02	1.028270083250004685e-02	nan	2.779064092998827831e-05	1.267256793576673246e+01	1.000000000000000000e+00
1.410000000000000000e+02	3.037449287190513303e+01	1.244585895214907012e+01	-0.00229496	7.195132922066726167e+01	1.794780721954800651e-01	nan	1.108100815711078272e-05	1.871107334043209747e+01	1.000000000000000000e+00
1.430000000000000000e+02	1.440661261487180127e+02	4.074139960123596182e+01	-0.00166731	5.105839608290158083e+01	2.426553283391084115e-01	nan	9.767640132088801851e-06	1.101176814170678142e+01	1.000000000000000000e+00
1.440000000000000000e+02	4.688912975733163790e+01	2.124193956191721711e+01	-0.0152418	5.029153114348034705e+02	1.133659731186653641e-02	nan	2.850381639784425026e-05	5.330858357745880127e+00	1.000000000000000000e+00
1.440000000000000000e+02	5.574289969856238258e+01	1.424548959693235872e+01	-0.00248535	7.828878567284758105e+01	2.878380991950106882e-01	nan	2.797334827993929666e-05	6.979551281514634553e+00	1.000000000000000000e+00
1.450000000000000000e+02	3.729391556221762727e+01	3.362847202090342336e+01	-0.00168241	5.156113899483833762e+01	2.430397871032925483e-01	nan	1.010013320804942379e-05	1.286094337482378336e+01	1.000000000000000000e+00
1.450000000000000000e+02	4.082926498955892214e+01	4.599395498425836593e+01	-0.00267064	8.445659579721193211e+01	1.590215291001406683e-01	nan	1.401066379444676850e-05	1.286094337482378336e+01	1.000000000000000000e+00
1.450000000000000000e+02	1.087401728915132537e+02	1.611961139730093961e+01	1.060788814111033587e-03	-30.869	3.450741656683217196e-01	nan	7.125933703165379586e-06	1.298098328577451355e+01	1.000000000000000000e+00
1.470000000000000000e+02	1.443682340157627380e+02	5.174902279806542538e+01	-0.0162177	5.353998588908962120e+02	1.305763080364452655e-02	nan	3.410902321763082919e-05	1.101176814170678142e+01	1.000000000000000000e+00
1.470000000000000000e+02	6.592189476496893974e+01	3.594047913843007791e+01	-0.00192962	5.979001364635263371e+01	3.473506028233270815e-01	nan	2.503144133040958655e-05	1.608993500378812413e+01	1.000000000000000000e+00
1.470000000000000000e+02	1.328641351894908951e+02	5.343315445667833785e+01	-0.0153471	5.064215510576966039e+02	1.864127952883187778e-02	nan	4.338996478668823078e-05	1.162671876533407378e+01	1.000000000000000000e+00
1.490000000000000000e+02	1.496664362095024181e+01	1.719286699924975181e+01	-0.0160225	5.289025517774373384e+02	1.083551016357087171e-02	nan	3.133365489968821716e-05	1.637753157732489129e+01	1.000000000000000000e+00
1.490000000000000000e+02	6.267415414124793216e+01	2.018172952854165203e+01	-0.0312345	1.035270829994158248e+03	1.122696145940538237e-02	nan	1.256766539502444002e-04	9.125855174989403906e+00	1.000000000000000000e+00
1.510000000000000000e+02	3.075122990209204232e+01	4.545233284167429844e+01	2.038770004060034939e-03	-63.4234	2.240172885574399642e-01	nan	1.293056167099277809e-05	1.377630281602609230e+01	1.000000000000000000e+00
1.510000000000000000e+02	3.721740789120087811e+01	3.328783279062358247e+01	2.056698869648198539e-03	-64.0202	2.166665391872441004e-01	nan	1.247923626703315990e-05	1.084477267469659623e+01	1.000000000000000000e+00
1.520000000000000000e+02	5.137810004862193125e+01	6.556209886255650154e+00	-0.00182869	5.643039064960586160e+01	2.361123790634385156e-01	nan	1.334139258697558615e-05	1.518949804139842286e+01	1.000000000000000000e+00
1.520000000000000000e+02	4.679526540622835284e+01	2.103786992197406391e+01	-0.00170978	5.247229471356088482e+01	1.915269914586804623e-01	nan	7.182529408023929744e-06	1.518949804139842286e+01	1.000000000000000000e+00
1.520000000000000000e+02	1.150001291364274039e+02	4.311057138358272312e+01	-0.0158427	5.229175868054829834e+02	2.071755701716516684e-01	nan	6.732723743354741179e-04	5.306684086961133140e+00	1.000000000000000000e+00
1.530000000000000000e+02	1.239732653571670227e+02	3.501370844385244396e+01	-0.0161858	5.343401324774258683e+02	2.725671457183853619e-02	nan	7.099899549842014811e-05	1.185713323266521968e+01	1.000000000000000000e+00
1.530000000000000000e+02	4.665574468520088658e+01	4.108171786085484456e+01	-0.00270062	8.545472638441968627e+01	1.421556914938976179e-01	nan	1.271585304502161153e-05	1.224037768718547881e+01	1.000000000000000000e+00
1.540000000000000000e+02	3.055058161707903253e+01	1.215655713000150584e+01	1.763088119286429153e-03	-54.2467	2.236631627317186011e-01	nan	1.004493091696048208e-05	1.236888684777456149e+01	1.000000000000000000e+00
1.540000000000000000e+02	1.172909801221059922e+02	1.646256945560874385e+01	-0.00202425	6.294016729438008184e+01	1.865944158181066515e-01	nan	9.686166105916524250e-06	5.737232370850572138e+00	1.000000000000000000e+00
1.540000000000000000e+02	7.482533383316780373e+01	3.687974392392195710e+01	-0.00284727	9.033608197194244838e+01	2.052487933261281094e-01	nan	2.164945462006790506e-05	1.019375905561722107e+01	1.000000000000000000e+00
1.550000000000000000e+02	1.122878192543296478e+02	3.231921761425297035e+01	-0.017708	5.850088752814691588e+02	2.165331345177214928e-01	nan	9.569850584489165372e-04	6.065180705953927109e+00	1.000000000000000000e+00
1.560000000000000000e+02	6.356661844216478841e+01	1.594272720417606592e+01	-0.016775	5.539508387919206598e+02	1.504507915499986304e-02	nan	4.451158664142416716e-05	7.894183444454954568e+00	1.000000000000000000e+00
1.560000000000000000e+02	1.126029003417046539e+02	3.837620869103807308e+01	-0.0333068	1.104250304642104538e+03	6.827364645537092880e-02	nan	7.951531938406024725e-04	5.306684086961133140e+00	1.000000000000000000e+00
1.560000000000000000e+02	3.083199346752613934e+01	2.452224227978105375e+01	-0.00234395	7.358205587601433706e+01	2.070126245985821622e-01	nan	1.488142796876076197e-05	1.084477267469659623e+01	1.000000000000000000e+00
1.570000000000000000e+02	7.223851327518448784e+01	8.523149250283815093e+00	-0.0156156	5.153581574962696550e+02	1.641584178112154291e-02	nan	3.776535884926883073e-05	1.141279531967684413e+01	1.000000000000000000e+00
1.580000000000000000e+02	1.394757070934545311e+02	1.267750560666790349e+01	-0.0162915	5.378566543372522801e+02	1.258429631843105412e-02	nan	3.547494479243870088e-05	1.694753480901837506e+01	1.000000000000000000e+00
1.580000000000000000e+02	1.366331240237736608e+02	4.876182454146708523e+01	-0.0163462	5.396787864928843419e+02	1.389541552995332552e-02	nan	3.899278819283926562e-05	1.703377609614752330e+01	1.000000000000000000e+00
1.580000000000000000e+02	4.528564284414696317e+01	1.017602032233230247e+01	-0.00197502	6.130143582446071093e+01	3.422002104101991016e-01	nan	2.372944533979851194e-05	4.948775477482181273e+00	1.000000000000000000e+00
1.580000000000000000e+02	2.687007376623579447e+01	5.110334139384613650e+01	2.058141717060965169e-03	-64.0682	3.053688448199892713e-01	nan	2.130683855738696941e-05	2.217894749420237588e+01	1.000000000000000000e+00
1.590000000000000000e+02	8.201366102607946118e+01	4.410751507771652768e+01	-0.0158722	5.238994605031861056e+02	1.166210272454115682e-02	nan	3.235645908277267165e-05	1.019375905561722107e+01	1.000000000000000000e+00
1.590000000000000000e+02	1.223210127967909102e+02	1.922202711405138942e+01	-0.0173185	5.720432025590271223e+02	1.062323517020532515e-01	nan	3.899299996816100208e-04	5.737232370850572138e+00	1.000000000000000000e+00
1.590000000000000000e+02	4.696899791086523379e+01	2.136889994165708373e+01	2.434671892563612661e-03	-76.6019	2.119976743504841110e-01	nan	1.659605856469092335e-05	1.131875604708141658e+01	1.000000000000000000e+00
1.600000000000000000e+02	1.032961363233771976e+02	5.030594038841644533e+01	-0.0316411	1.048804713445646712e+03	2.810093416382219988e-02	nan	2.867539510243172912e-04	5.766771994861764838e+00	1.000000000000000000e+00
1.600000000000000000e+02	6.250515389332789340e+01	5.101136511843063914e+01	-0.0158711	5.238643623036282406e+02	1.955211466097472872e-02	nan	5.109615300339368687e-05	1.999960823281386979e+01	1.000000000000000000e+00
1.600000000000000000e+02	1.250294977800763263e+02	3.629164466745302775e+01	2.678524239067189491e-03	-84.7191	1.288823475587471679e-01	nan	1.049752013146142982e-05	1.260022742111310023e+01	1.000000000000000000e+00
1.600000000000000000e+02	5.942608178193923862e+01	2.266389439596909128e+01	-0.00250756	7.902815957376814993e+01	2.807171219950302943e-01	nan	2.832327011500483619e-05	7.894183444454954568e+00	1.000000000000000000e+00
1.610000000000000000e+02	1.225306939603054275e+02	1.238515988616910413e+01	-0.0331706	1.099716394632039282e+03	2.204348259217925321e-02	nan	2.797566320003899384e-04	6.840081847611445554e+00	1.000000000000000000e+00
1.620000000000000000e+02	2.892687728813270454e+01	2.482662359408183761e+01	-0.00224921	7.042837491572856834e+01	1.932825364707344562e-01	nan	1.277692095414643760e-05	1.078734160398853881e+01	1.000000000000000000e+00
1.640000000000000000e+02	1.016436882319532913e+02	4.478099020349428372e+01	-0.0165889	5.477579923346156647e+02	8.415036722556268334e-02	nan	2.487728408247334298e-04	5.766771994861764838e+00	1.000000000000000000e+00
1.640000000000000000e+02	9.688057416618606865e+00	9.665101772046334361e+00	-0.00143006	4.316113417750832326e+01	3.665033613719291816e-01	nan	1.338630819429526968e-05	2.449497773031492898e+01	1.000000000000000000e+00
1.650000000000000000e+02	4.493365911414802127e+01	4.078597674294265829e+01	-0.0159956	5.280082155960867567e+02	1.190794740466172286e-02	nan	3.290032280798622688e-05	1.192165831643146312e+01	1.000000000000000000e+00
1.650000000000000000e+02	4.897104386866892156e+01	2.450863101233062125e+01	1.931916158275329793e-03	-59.8665	2.000874224450740479e-01	nan	9.750599165044344414e-06	9.265291101574394617e+00	1.000000000000000000e+00
1.650000000000000000e+02	3.970625476266434362e+01	2.441218404155105048e+01	-0.00161785	4.941201686342235178e+01	2.315016951727472128e-01	nan	8.378340116955461785e-06	8.462776776034594661e+00	1.000000000000000000e+00
1.650000000000000000e+02	6.732286141063495677e+01	3.160069733641656242e+01	-0.00174075	5.350326948611530042e+01	2.922441531647304025e-01	nan	1.394439521291059753e-05	5.613777732765673711e+00	1.000000000000000000e+00
1.660000000000000000e+02	1.050330930232039321e+02	1.033240991603933878e+01	-0.00232225	7.285958806699039769e+01	2.994532518269656940e-01	nan	2.575441025754991465e-05	3.381345941378268716e+00	1.000000000000000000e+00
1.660000000000000000e+02	1.403009886237455532e+02	3.437055328409103794e+01	2.395679066532627015e-03	-75.3039	1.427628043059117058e-01	nan	1.004079979302569904e-05	1.011564786038374564e+01	1.000000000000000000e+00
1.660000000000000000e+02	1.023340726428207859e+02	8.295552198487200712e+00	2.294945391631041890e-03	-71.9508	2.702638933793293230e-01	nan	2.245012783706250983e-05	3.381345941378268716e+00	1.000000000000000000e+00
1.660000000000000000e+02	9.071879023900264372e+01	4.269326295474000688e+01	-0.00155876	4.744509440574435644e+01	2.866894142759131014e-01	nan	1.136521268736502801e-05	8.322422731235167959e+00	1.000000000000000000e+00
1.670000000000000000e+02	1.083336389780657925e+02	1.964702076419366961e+01	-0.0157394	5.194812697272404876e+02	1.196292404335852488e-02	nan	3.740391246311839009e-05	9.882083730302497315e+00	1.000000000000000000e+00
1.680000000000000000e+02	7.229151581938839399e+01	3.421354516958074043e+01	-0.00295592	9.395268091911543706e+01	2.599132688261156510e-01	nan	3.587432587855541200e-05	5.613777732765673711e+00	1.000000000000000000e+00
1.690000000000000000e+02	3.658304333499710737e+01	3.227756013803107038e+01	-0.00158387	4.828112141538709778e+01	2.625688007293353055e-01	nan	1.039987126905911021e-05	8.462776776034594661e+00	1.000000000000000000e+00
1.690000000000000000e+02	2.761815893320853021e+01	4.510613151147508404e+01	-0.00213554	6.664464191600009713e+01	1.833965880864614206e-01	nan	1.039447426867000518e-05	1.451368052312846579e+01	1.000000000000000000e+00
1.700000000000000000e+02	2.987016617434659338e+01	2.426976350503566593e+01	3.674609788402926399e-03	-117.876	2.458349877279608631e-01	nan	4.756103974788272721e-05	8.927591643902717422e+00	1.000000000000000000e+00
1.700000000000000000e+02	5.630141202985397442e+00	3.683801758433181561e+01	-0.00191091	5.916731899656959826e+01	2.228060207561625150e-01	nan	1.140277308817204860e-05	1.767383230048745446e+01	1.000000000000000000e+00
1.700000000000000000e+02	1.330489317379910119e+02	4.142278715436692238e+01	1.866440365954696260e-03	-57.687	1.995495254632919657e-01	nan	8.996210268286738361e-06	1.011564786038374564e+01	1.000000000000000000e+00
1.700000000000000000e+02	8.315267050013660821e+01	4.615975285296870112e+01	-0.00205822	6.407075829136098832e+01	1.867539695337958605e-01	nan	1.020864484267031033e-05	8.322422731235167959e+00	1.000000000000000000e+00
1.710000000000000000e+02	6.306061297288287193e+01	4.635184859667160140e+01	-0.0159443	5.262995602942035021e+02	1.190284543906261483e-02	nan	3.693363315696232546e-05	1.524952384337784750e+01	1.000000000000000000e+00
1.720000000000000000e+02	2.248787356270060300e+01	3.152942004129236864e+01	-0.0161837	5.342689258616987900e+02	1.819157776207347421e-02	nan	4.939832983491430153e-05	1.035378468137992769e+01	1.000000000000000000e+00
1.720000000000000000e+02	4.709502276769089946e+01	3.752530019654373206e+01	-0.00230912	7.242247645386628108e+01	2.428225312673301106e-01	nan	1.847651671370394960e-05	1.031999048279960896e+01	1.000000000000000000e+00
1.720000000000000000e+02	1.177202071693363905e+02	1.615080570821174888e+01	2.148784835510255970e-03	-67.0855	1.964960596528748660e-01	nan	1.196747376451137020e-05	1.001654541880820659e+01	1.000000000000000000e+00
1.730000000000000000e+02	7.652920039812414643e+01	3.019784213600783573e+01	2.186301679272835766e-03	-68.3343	3.140593076692563823e-01	nan	2.353116511457918714e-05	4.103945727262587440e+00	1.000000000000000000e+00
1.740000000000000000e+02	1.027101421199512004e+02	9.440234781903861006e+00	-0.0158079	5.217590422065699158e+02	1.373326917153028237e-02	nan	3.512663036976915550e-05	1.644183125274625468e+01	1.000000000000000000e+00
1.740000000000000000e+02	7.974966158724710397e+01	2.765402605349133580e+01	-0.00198585	6.166198000371752386e+01	3.170051570669656371e-01	nan	2.115703367082855026e-05	4.103945727262587440e+00	1.000000000000000000e+00
1.750000000000000000e+02	1.308772402070775911e+02	2.653574958892738067e+01	-0.0157883	5.211084021789134795e+02	2.878104720054996957e-02	nan	7.183739251563418229e-05	4.465112388230041418e+00	1.000000000000000000e+00
1.750000000000000000e+02	3.879641212644359172e+01	2.442476596615669848e+01	2.182374862106557963e-03	-68.2036	1.574461408115725991e-01	nan	9.476673126864850675e-06	8.821896698628586719e+00	1.000000000000000000e+00
1.750000000000000000e+02	3.731735867646015237e+01	3.422386286045338721e+01	-0.00172088	5.284184001719493295e+01	3.084540466809611026e-01	nan	1.527221779855702713e-05	5.758768668157049575e+00	1.000000000000000000e+00
1.750000000000000000e+02	2.733138149207066547e+01	4.500624927717200308e+01	2.127204407409090999e-03	-66.3671	1.460915882894829876e-01	nan	7.765776123493812729e-06	1.432077146367927689e+01	1.000000000000000000e+00
1.770000000000000000e+02	7.538261000307431914e+01	1.443542140084862524e+01	-0.0159568	5.267158357448086008e+02	1.273780499232524122e-02	nan	3.754567181325986258e-05	1.373011191552452992e+01	1.000000000000000000e+00
1.780000000000000000e+02	1.386692345781592621e+02	1.253471019699773947e+01	-0.033193	1.100463471673729600e+03	8.231109109988477002e-03	nan	9.186444212541014888e-05	1.602324187963640512e+01	1.000000000000000000e+00
1.780000000000000000e+02	3.946890230787189324e+01	1.562853846130233038e+01	1.810341459538183364e-03	-55.8196	2.659632207109671187e-01	nan	1.336080335856977254e-05	8.821896698628586719e+00	1.000000000000000000e+00
1.780000000000000000e+02	4.307577050547294562e+01	3.428797043280528101e+01	-0.00257791	8.137000007394112799e+01	1.338945929085331166e-01	nan	1.095014685248621778e-05	5.758768668157049575e+00	1.000000000000000000e+00
1.790000000000000000e+02	8.241350804795126805e+01	4.571431874737773882e+01	3.009148446623694743e-03	-95.7246	2.073108360872949474e-01	nan	2.481871409019384194e-05	7.887838431668829919e+00	1.000000000000000000e+00
1.800000000000000000e+02	1.064641989218628879e+02	1.507516449704257333e+01	-0.00259634	8.198344878455171170e+01	1.625016425832089828e-01	nan	1.425176275841265611e-05	1.828907526005457740e+01	1.000000000000000000e+00
1.810000000000000000e+02	5.722709695468678603e+01	4.903770879425092488e+01	-0.00175261	5.389787983466414545e+01	2.942233122459628758e-01	nan	1.419878179403457518e-05	3.863969979270042820e+00	1.000000000000000000e+00
1.810000000000000000e+02	2.368696608230754208e+01	5.103375031828458930e+01	-0.0154924	5.112593685173698077e+02	1.749472806325469421e-02	nan	4.502243033201907326e-05	1.327021452927196954e+01	1.000000000000000000e+00
1.820000000000000000e+02	8.019553943989528477e+01	2.729433595259096634e+01	1.985563886330865557e-03	-61.6523	2.191944594678927327e-01	nan	1.192559329935024998e-05	1.226452413286632215e+01	1.000000000000000000e+00
1.820000000000000000e+02	1.190177367305248453e+02	3.454547202325698407e+01	2.268574827834418401e-03	-71.073	2.045410927867594708e-01	nan	1.483094485101475354e-05	2.312074102517482999e+01	1.000000000000000000e+00
1.830000000000000000e+02	9.245118922511203152e+01	2.682785921385994143e+01	-0.0026573	8.401244604405566463e+01	1.496149382709078823e-01	nan	1.265542823939013114e-05	1.226452413286632215e+01	1.000000000000000000e+00
1.840000000000000000e+02	4.814855301133668775e+01	1.258347756872529111e+01	-0.0166567	5.500152391742803957e+02	1.373673724290191966e-02	nan	4.734413209027820855e-05	8.668566460035981081e+00	1.000000000000000000e+00
1.840000000000000000e+02	4.330314313975893725e+01	3.376448441028990999e+01	2.376143636790378506e-03	-74.6536	2.154804326645393120e-01	nan	1.783540010357141987e-05	5.946786958937138934e+00	1.000000000000000000e+00
1.850000000000000000e+02	3.701378599035815142e+01	2.163121296911995728e+01	-0.00320917	1.023827052667127191e+02	8.327389846750521407e-02	nan	9.220264706067308761e-06	1.366646586421775567e+01	1.000000000000000000e+00
1.860000000000000000e+02	3.686867144002316365e+01	4.950364002315154721e+01	-0.0159031	5.249299705779147871e+02	1.634223043456584090e-02	nan	3.982768954861276529e-05	1.120379576198789806e+01	1.000000000000000000e+00
1.860000000000000000e+02	1.063183430689650066e+02	1.522465252247140555e+01	2.393192231737904623e-03	-75.2211	1.803598704352015192e-01	nan	1.343550030044931728e-05	1.808127100765236861e+01	1.000000000000000000e+00
1.860000000000000000e+02	7.262580454506971250e+01	4.465337357994924616e+01	-0.00206075	6.415518140704354266e+01	2.157860096227849356e-01	nan	1.236805863697177770e-05	1.249665360909954437e+01	1.000000000000000000e+00
1.870000000000000000e+02	1.659609762284830836e+01	3.467959120334670331e+01	-0.0158456	5.230136541989824082e+02	2.147691556582276284e-02	nan	5.892724169965671510e-05	1.105627500616531655e+01	1.000000000000000000e+00
1.870000000000000000e+02	4.010311462759690926e+01	3.877687831503591553e+01	-0.00259697	8.200442857960526055e+01	2.157094064957747470e-01	nan	1.983915349837561868e-05	5.946786958937138934e+00	1.000000000000000000e+00
1.880000000000000000e+02	6.415960249310131758e+01	2.681350379776865722e+01	-0.0160072	5.283939728149018720e+02	1.436437650939492716e-02	nan	3.789139466533731043e-05	1.154783258677974267e+01	1.000000000000000000e+00
1.880000000000000000e+02	1.330902279760380509e+02	4.992723623741362360e+01	-0.00511269	1.657456967766618163e+02	4.940430284774832703e-02	nan	1.365487269049285983e-05	3.622161257809889889e+01	1.000000000000000000e+00
1.900000000000000000e+02	9.806027531449534251e+01	4.071270237573785522e+01	-0.0191503	6.330206493429124066e+02	1.546920682661212521e-01	nan	7.026685499866699644e-04	9.837578834680154927e+00	1.000000000000000000e+00
1.910000000000000000e+02	1.379265623397260399e+01	2.398464223707788179e+01	-0.0161216	5.322011411130400802e+02	1.013726907102951991e-02	nan	2.887408510418641881e-05	1.105627500616531655e+01	1.000000000000000000e+00
1.910000000000000000e+02	8.861395526565701175e+01	4.345951777970331875e+01	-0.0158334	5.226090994228876525e+02	2.533427813749877799e-02	nan	7.206675291120393423e-05	9.837578834680154927e+00	1.000000000000000000e+00
1.920000000000000000e+02	6.963907320668229772e+01	8.316161361245882233e+00	-0.0166493	5.497685062969982255e+02	9.184433668188662914e-03	nan	2.892640600435012521e-05	1.157339126669480933e+01	1.000000000000000000e+00
1.920000000000000000e+02	1.144986563091823939e+02	1.517054290791813465e+01	-0.0154143	5.086573844504379736e+02	1.136648065270640107e-02	nan	2.960829758979193892e-05	2.572372252277561699e+01	1.000000000000000000e+00
1.920000000000000000e+02	7.514878919820553449e+01	3.036177281415578122e+01	-0.0157407	5.195240982236234686e+02	1.589011782044436050e-02	nan	4.393030158596351300e-05	1.049739560193216903e+01	1.000000000000000000e+00
1.920000000000000000e+02	4.837413860400526033e+01	2.745582842243157273e+01	-0.00154251	4.690427759408032671e+01	2.252942937424045056e-01	nan	7.549727440334379298e-06	1.402055663264331997e+01	1.000000000000000000e+00
1.930000000000000000e+02	1.392951871100240453e+02	8.326424215809939966e+00	-0.0163034	5.382557125696648654e+02	1.419470045900206312e-02	nan	3.891805387037075890e-05	2.572372252277561699e+01	1.000000000000000000e+00
1.930000000000000000e+02	3.067771056689466036e+01	3.037264178791172853e+01	-0.00234955	7.376850895263960695e+01	3.105393173133280671e-01	nan	2.885390107912481813e-05	4.512494879912834378e+00	1.000000000000000000e+00
1.940000000000000000e+02	5.799291922040874425e+01	4.091766146289598538e+01	-0.0020077	6.238916031474048651e+01	2.684787698538959599e-01	nan	1.616484438123169291e-05	1.165763298994484209e+01	1.000000000000000000e+00
1.950000000000000000e+02	2.094333102616194608e+01	1.435687432206926140e+01	-0.0154895	5.111618885119423794e+02	1.348025893700410816e-02	nan	3.510606719786613306e-05	1.199275051891439681e+01	1.000000000000000000e+00
1.950000000000000000e+02	6.952732375301029322e+01	3.922712338093771223e+01	-0.0163701	5.404737732453764920e+02	1.498238379060634617e-02	nan	4.512778371202602460e-05	1.049739560193216903e+01	1.000000000000000000e+00
1.970000000000000000e+02	6.022106247426088999e+01	1.504256153191688483e+01	-0.00241166	7.583579916839552482e+01	2.815941999750659619e-01	nan	2.560123030317784908e-05	4.227460927625666720e+00	1.000000000000000000e+00
1.970000000000000000e+02	1.987625095595858937e+01	3.892644596727792106e+01	-0.00181331	5.591842279146328565e+01	2.829438289666610373e-01	nan	1.443064061913639816e-05	1.377821090220445654e+01	1.000000000000000000e+00
1.970000000000000000e+02	9.570741677786604384e+01	5.123836882692788208e+01	-0.0162107	5.351686023545934177e+02	1.591847005922597535e-02	nan	4.407007397980602876e-05	2.880394570113477215e+01	1.000000000000000000e+00
1.970000000000000000e+02	5.601791799060467980e+01	1.458978968637872420e+01	2.291565662876360755e-03	-71.8383	3.117325232760383980e-01	nan	2.738439827107309735e-05	4.227460927625666720e+00	1.000000000000000000e+00
1.980000000000000000e+02	4.423720009995935243e+01	4.870299150436253655e+01	-0.0163098	5.384656280417590324e+02	1.169100906377595894e-02	nan	3.562053208322597076e-05	1.580604860093940722e+01	1.000000000000000000e+00
1.990000000000000000e+02	1.359126409795973700e+02	2.956464114444207425e+01	-0.0158805	5.241759951423855455e+02	1.468833722308227063e-02	nan	3.991681809675434381e-05	6.887886639861510396e+00	1.000000000000000000e+00
2.010000000000000000e+02	6.334399264956406483e+01	2.819982553547612625e+01	-0.015682	5.175704515365926000e+02	1.099888238179713706e-02	nan	2.935470055123868998e-05	1.352280625237139411e+01	1.000000000000000000e+00
2.010000000000000000e+02	3.109498340773112801e+01	1.840396602942272608e+01	2.171262771442796120e-03	-67.8337	1.843209353443518994e-01	nan	1.118567786317340984e-05	4.465398614400186261e+00	1.000000000000000000e+00
2.020000000000000000e+02	9.257213412343839209e+00	1.500717399468547164e+01	-0.0158396	5.228170272206421032e+02	1.116951853306735742e-02	nan	3.253367094429049795e-05	1.445575408783514071e+01	1.000000000000000000e+00
2.020000000000000000e+02	6.409568936223629976e+01	4.437583602863148968e+01	-0.0155249	5.123410882980635961e+02	1.253177589504450573e-02	nan	3.300779685102567934e-05	1.619346668945579992e+01	1.000000000000000000e+00
2.030000000000000000e+02	1.427974561862259009e+02	4.497077868657019906e+01	-0.0164874	5.443780925258778325e+02	1.837715138879925103e-02	nan	5.188998817473347130e-05	1.687452975334107208e+01	1.000000000000000000e+00
2.040000000000000000e+02	3.533015679480779880e+01	1.981927206236564487e+01	-0.00228952	7.177027965829172729e+01	2.406035539847377613e-01	nan	1.872941133365789315e-05	4.465398614400186261e+00	1.000000000000000000e+00
2.040000000000000000e+02	1.967080774047280656e+01	2.503343348749347541e+01	-0.0152913	5.045642540020767228e+02	1.163485531146424279e-02	nan	3.115308564627477215e-05	1.320839234933593787e+01	1.000000000000000000e+00
2.060000000000000000e+02	3.912438612835832430e+01	1.285696172550161975e+01	-0.0017105	5.249620759580600549e+01	2.749644959342196771e-01	nan	1.186068363430452394e-05	7.929056782643123746e+00	1.000000000000000000e+00
2.070000000000000000e+02	5.131495790085470787e+01	3.051478580344560498e+01	-0.00203065	6.315310842263704671e+01	1.984280597073286856e-01	nan	8.714950905770320233e-06	1.885406614057230357e+01	1.000000000000000000e+00
2.100000000000000000e+02	1.062008010479291329e+02	3.114875938504713559e+01	-0.0161581	5.334161330266812229e+02	1.724860808353489983e-02	nan	4.961661292317451572e-05	2.501908382030248035e+01	1.000000000000000000e+00
2.100000000000000000e+02	1.311930587274093796e+02	3.230703883741686155e+01	-0.00244159	7.683210456971872304e+01	1.754915620832604439e-01	nan	1.311195059390784125e-05	1.373076737939462610e+01	1.000000000000000000e+00
2.110000000000000000e+02	6.605129539364588709e+01	1.211244084347096184e+01	-0.0159501	5.264925871496786840e+02	1.115867865194730690e-02	nan	3.251069978352746269e-05	2.357553695522855008e+01	1.000000000000000000e+00
2.130000000000000000e+02	1.332480993261385152e+02	1.873092816592399146e+01	-0.0158701	5.238323588017150314e+02	1.579703002136956247e-02	nan	4.004358823475505710e-05	1.373076737939462610e+01	1.000000000000000000e+00
2.130000000000000000e+02	9.388090244700934761e+01	6.347675842649589839e+00	-0.0157686	5.204534447618182185e+02	1.374951543217928229e-02	nan	4.057652001636498308e-05	2.245482352256760805e+01	1.000000000000000000e+00
2.130000000000000000e+02	7.336147806972850738e+00	6.411693115980927615e+00	2.101188764026470923e-03	-65.5011	2.172297159070971651e-01	nan	1.556565197689184455e-05	6.777078058317083098e+00	1.000000000000000000e+00
2.130000000000000000e+02	8.395738152268437560e+00	1.310542565535529569e+01	-0.00180192	5.553915446415375357e+01	2.672533274504360623e-01	nan	1.307428388709139826e-05	6.777078058317083098e+00	1.000000000000000000e+00
2.140000000000000000e+02	7.731012627199088172e+01	4.240303992182634829e+01	-0.0159671	5.270594455290207634e+02	1.443932752791954321e-02	nan	3.995029188616554895e-05	2.498769160580820881e+01	1.000000000000000000e+00
2.150000000000000000e+02	3.185487479563815327e+01	3.425074362186190768e+01	2.894364918953604583e-03	-91.9038	2.607127808226653576e-01	nan	3.132746852069137334e-05	1.087463294373720224e+01	1.000000000000000000e+00
2.160000000000000000e+02	3.050038195705196031e+01	1.816695772287254584e+01	-0.0158458	5.230223973423178450e+02	1.862118789659650275e-02	nan	5.262900672945447104e-05	1.124361525951698049e+01	1.000000000000000000e+00
2.160000000000000000e+02	1.064484653620131382e+02	3.168292799828360984e+01	1.566149878654661369e-03	-47.6911	3.262029736949559888e-01	nan	1.330157051444871086e-05	7.799552372470292205e+00	1.000000000000000000e+00
2.170000000000000000e+02	5.598228272735182287e+01	1.807794659030439277e+01	-0.00278959	8.841622292914689751e+01	3.089019237423490383e-01	nan	3.847248861139813427e-05	1.201440274284306398e+01	1.000000000000000000e+00
2.170000000000000000e+02	2.109599275391905948e+01	3.978371141372539910e+01	-0.00164581	5.034282545808305542e+01	3.064916875564062115e-01	nan	1.365187288004680576e-05	1.209823439074579987e+01	1.000000000000000000e+00
2.170000000000000000e+02	1.110160775768307815e+02	3.800510609336726731e+01	1.915900542349971685e-03	-59.3334	2.867885224484355566e-01	nan	1.690114685102490750e-05	7.413206649881669108e+00	1.000000000000000000e+00
2.170000000000000000e+02	1.183025317495150972e+02	3.937010368428862961e+01	-0.00233639	7.333032266512164199e+01	1.922503551518665033e-01	nan	1.352122459713284822e-05	7.413206649881669108e+00	1.000000000000000000e+00
2.180000000000000000e+02	7.410633952310168127e+01	1.698655551102030614e+01	-0.0159927	5.279112202987922728e+02	1.399980934161915158e-02	nan	3.791910801882867108e-05	1.815688765244494007e+01	1.000000000000000000e+00
2.180000000000000000e+02	3.551271630509113209e+01	4.449173171641299973e+01	-0.0164557	5.433236259888564064e+02	1.854100435632433097e-02	nan	5.512610559132109436e-05	1.087463294373720224e+01	1.000000000000000000e+00
2.180000000000000000e+02	5.236274877916804371e+01	4.382187325156403546e+01	-0.0156124	5.152524789720347371e+02	1.619816327235534814e-02	nan	4.165756004771780063e-05	1.686334203947652455e+01	1.000000000000000000e+00
2.180000000000000000e+02	1.350106574502402736e+02	4.017335790058972833e+01	1.340892505841547898e-03	-40.1929	3.293864291307135872e-01	nan	1.043249166832311799e-05	9.078956630069825451e+00	1.000000000000000000e+00
2.200000000000000000e+02	3.878059204803924587e+01	1.056057849533232051e+01	-0.00201738	6.271124095359969175e+01	2.245493396904263417e-01	nan	1.278683334149235891e-05	1.124361525951698049e+01	1.000000000000000000e+00
2.200000000000000000e+02	1.394323950144125845e+01	2.940430761223867506e+01	-0.00225735	7.069945240787586727e+01	1.547080152764247485e-01	nan	9.552848585153938705e-06	1.260531246598626787e+01	1.000000000000000000e+00
2.200000000000000000e+02	1.158435131163747300e+01	5.343761157874829593e+01	2.046261145784233383e-03	-63.6727	1.743774773755615293e-01	nan	9.755751228850197831e-06	1.664032189120573690e+01	1.000000000000000000e+00
2.200000000000000000e+02	4.503818265311895175e+01	2.303501697838756002e+01	-0.00232784	7.304563443135342027e+01	1.449333231969701652e-01	nan	9.598197865795537629e-06	1.201440274284306398e+01	1.000000000000000000e+00
2.230000000000000000e+02	1.278678381986053836e+02	3.152751185080720475e+01	-0.0161838	5.342728895284898272e+02	2.135824615247838842e-02	nan	5.932061584690094926e-05	1.121474568494828006e+01	1.000000000000000000e+00
2.240000000000000000e+02	3.133069085117433161e+01	3.957675267545025122e+01	1.764984900002624117e-03	-54.3098	3.073817596488841453e-01	nan	1.892678124308929552e-05	1.148328551067766945e+01	1.000000000000000000e+00
2.250000000000000000e+02	1.195079744960902701e+02	2.109084007511156855e+01	-0.0163166	5.386929560733962035e+02	1.468214009149515498e-02	nan	4.149545506486877105e-05	1.337203944348922491e+01	1.000000000000000000e+00
2.250000000000000000e+02	2.834442019443654104e+01	5.066494611191439645e+01	-0.00204043	6.347879799037063719e+01	2.349944582551121153e-01	nan	1.371607818665148959e-05	1.148328551067766945e+01	1.000000000000000000e+00
2.260000000000000000e+02	8.052327031632715659e+01	1.240524349684731398e+01	-0.0156906	5.178544871212056933e+02	1.895032685448827525e-02	nan	5.572766113345033060e-05	1.903546952230401246e+01	1.000000000000000000e+00
2.260000000000000000e+02	5.000765139126955461e+01	2.772211097893415044e+01	-0.0152698	5.038488270463921026e+02	4.525474573140730872e-02	nan	1.319901147957921095e-04	6.659585570854053671e+00	1.000000000000000000e+00
2.270000000000000000e+02	1.357708705568734615e+02	4.589384209204699516e+01	-0.0156357	5.160279109489324583e+02	2.521622592935690577e-02	nan	6.021397778284307635e-05	1.639662663648206831e+01	1.000000000000000000e+00
2.270000000000000000e+02	5.112733231374184584e+01	3.551347601586943625e+01	-0.0164109	5.418329368151814833e+02	4.822746146167766756e-02	nan	1.504330363506696815e-04	3.549270928824987070e+00	1.000000000000000000e+00
2.290000000000000000e+02	1.228209325698174403e+01	2.583610714783855400e+01	-0.01556	5.135078599963453598e+02	1.400340827815671485e-02	nan	3.694669447715111493e-05	2.330220047898607660e+01	1.000000000000000000e+00
2.300000000000000000e+02	1.174671203328388174e+02	4.641007319856281121e+00	-0.0321432	1.065517807642987918e+03	1.459155917763144128e-02	nan	1.542218016119298156e-04	1.657594894392265417e+01	1.000000000000000000e+00
2.300000000000000000e+02	1.064622703705376949e+02	2.578508132423617027e+01	-0.00204179	6.352395219696747120e+01	1.955487234144481778e-01	nan	1.129759336484035252e-05	7.291069769988225424e+00	1.000000000000000000e+00
2.310000000000000000e+02	9.262356668914597435e+01	2.709986590181276966e+01	2.148635027635526547e-03	-67.0805	1.856589186419479454e-01	nan	1.086828542906633471e-05	1.390102075628973388e+01	1.000000000000000000e+00
2.320000000000000000e+02	8.016908551949801165e+01	1.869488954156123128e+01	-0.00208314	6.490027764552944234e+01	3.589115364702192279e-01	nan	2.899342731330449688e-05	5.028290826195790153e+00	1.000000000000000000e+00
2.320000000000000000e+02	7.814137480765204202e+01	1.409357474013003042e+01	2.266770754320530067e-03	-71.0129	3.163035639984052017e-01	nan	2.852689909035281831e-05	4.808471198432416216e+00	1.000000000000000000e+00
2.330000000000000000e+02	1.066114630223434006e+02	1.849553813254827617e+01	-0.00204668	6.368668626019059786e+01	1.775171359890832523e-01	nan	9.081184916332397220e-06	7.291069769988225424e+00	1.000000000000000000e+00
2.330000000000000000e+02	4.588658460572938935e+01	3.459251456386266455e+01	-0.00307562	9.793734806714438434e+01	2.107952312352935342e-01	nan	2.793129718166621891e-05	1.163766673195929968e+01	1.000000000000000000e+00
2.340000000000000000e+02	2.985402749356752850e+01	4.114034428491805784e+01	2.769877182906047095e-03	-87.76	1.699888156816926621e-01	nan	1.606378235427603405e-05	5.981431240393507487e+00	1.000000000000000000e+00
2.350000000000000000e+02	7.151340749854101375e+01	2.582263931760193287e+01	-0.00236456	7.426791452135516636e+01	1.763782939554014995e-01	nan	1.214652049728871436e-05	1.121274180886755012e+01	1.000000000000000000e+00
2.360000000000000000e+02	9.078767558984078789e+01	1.101722262926264406e+01	-0.0185072	6.116129756656600875e+02	1.665390464297037409e-01	nan	6.957652200553557636e-04	5.842019039792680779e+00	1.000000000000000000e+00
2.370000000000000000e+02	8.742534302294684778e+01	4.763361925061288815e+01	-0.00259558	8.195807699163827920e+01	1.536967964598906500e-01	nan	1.288189835973734297e-05	2.295586798833908659e+01	1.000000000000000000e+00
2.370000000000000000e+02	9.446161693542569182e+00	4.412224998421899613e+01	-0.0148532	4.899807642623268862e+02	1.726600616168483260e-02	nan	4.076343421045834929e-05	2.062456661632800703e+01	1.000000000000000000e+00
2.370000000000000000e+02	8.612428462779261906e+01	7.498420106189255030e+00	-0.0164948	5.446266765189265016e+02	2.708688891886512629e-01	nan	1.114331561763642637e-03	5.842019039792680779e+00	1.000000000000000000e+00
2.370000000000000000e+02	7.732567433206766339e+01	9.354795572423912020e+00	-0.0167781	5.540540815996222364e+02	1.497933927427996803e-02	nan	5.223966965124106717e-05	4.808471198432416216e+00	1.000000000000000000e+00
2.390000000000000000e+02	1.104821584856913432e+02	3.460859715567063688e+01	-0.015703	5.182693595382703506e+02	1.318090453076892210e-02	nan	3.680437965547706837e-05	1.794746013167502596e+01	1.000000000000000000e+00
2.390000000000000000e+02	3.583471741159268475e+01	4.104617535167753317e+01	-0.0157399	5.194968158859563800e+02	1.478904095371469385e-02	nan	4.224395031796316540e-05	5.981431240393507487e+00	1.000000000000000000e+00
2.400000000000000000e+02	1.266025042691949523e+02	2.385809540755616354e+01	-0.0150679	4.971287260257670937e+02	1.903500263304380713e-02	nan	4.387122385294762647e-05	1.937624411530611468e+01	1.000000000000000000e+00
2.400000000000000000e+02	4.176790014960653963e+01	2.572625827190972458e+01	-0.0160608	5.301795854501862095e+02	1.646232090144339466e-02	nan	4.674495822340531148e-05	8.117168442816558027e+00	1.000000000000000000e+00
2.410000000000000000e+02	2.159370115268715651e+01	1.878582810131993241e+01	-0.00183935	5.678528823945227799e+01	1.973719188440784533e-01	nan	9.316786619447896782e-06	1.559145898608691994e+01	1.000000000000000000e+00
2.420000000000000000e+02	1.460446261251276034e+01	4.848678538250321246e+00	-0.0161112	5.318564538161266455e+02	2.447857827253596685e-02	nan	6.465990675043139136e-05	1.515258231522803101e+01	1.000000000000000000e+00
2.420000000000000000e+02	1.436060723580187073e+02	5.802677582612081331e+00	-0.0148465	4.897589175664551249e+02	3.689403785018086079e-02	nan	8.045952702509994933e-05	2.480160157297455825e+01	1.000000000000000000e+00
2.420000000000000000e+02	1.098496847686757150e+02	5.254490954633079269e+01	-0.00227494	7.128495767507047276e+01	2.934276015504440061e-01	nan	2.254334388026049370e-05	8.275403214826894782e+00	1.000000000000000000e+00
2.440000000000000000e+02	4.034853248412521509e+01	1.773414847791645954e+01	-0.00211987	6.612309764214477070e+01	3.046946506117912401e-01	nan	2.658891376736134102e-05	8.117168442816558027e+00	1.000000000000000000e+00
2.450000000000000000e+02	7.492829455933660654e+01	3.396914773357779893e+01	-0.0157718	5.205602513152084612e+02	1.641466451404260951e-02	nan	4.520746001299626469e-05	5.883935572806101355e+00	1.000000000000000000e+00
2.450000000000000000e+02	8.871206706144009502e+01	3.994134793210097456e+01	2.434390590779066978e-03	-76.5925	1.631190124628624227e-01	nan	1.422027682028157092e-05	7.659114896699474428e+00	1.000000000000000000e+00
2.450000000000000000e+02	8.738477985320359664e+01	4.748457997597285640e+01	2.511814571342166954e-03	-79.1698	2.536896008986911921e-01	nan	2.431292151160905859e-05	7.659114896699474428e+00	1.000000000000000000e+00
2.450000000000000000e+02	1.073660702376002547e+02	4.465099054313611049e+01	-0.00201032	6.247624867768580259e+01	2.282489709365226327e-01	nan	1.274999806934706454e-05	8.275403214826894782e+00	1.000000000000000000e+00
2.460000000000000000e+02	5.320024477470699509e+01	3.228619458917660978e+01	-0.016033	5.292540365295212723e+02	2.867641418077082616e-02	nan	7.849970696802963154e-05	7.721732637803542687e+00	1.000000000000000000e+00
2.460000000000000000e+02	1.174674087204272155e+02	1.326881706064079047e+01	-0.00211869	6.608376004910148538e+01	1.716747860533286429e-01	nan	9.468027714494595427e-06	1.958631248863083485e+01	1.000000000000000000e+00
2.470000000000000000e+02	2.129098571899560000e+01	1.844614740441186029e+01	2.001405422528101854e-03	-62.1796	2.197279043830577816e-01	nan	1.233107647309799163e-05	1.445759470296736282e+01	1.000000000000000000e+00
2.480000000000000000e+02	3.481201546938450520e+01	4.528439114519711950e+01	-0.016052	5.298853085864442392e+02	1.441097887555375934e-02	nan	4.251415539949407430e-05	1.563272543972116502e+01	1.000000000000000000e+00
2.480000000000000000e+02	9.900483314083180630e+01	1.980769615954018903e+01	-0.00179638	5.535487588155462646e+01	2.484303919119185133e-01	nan	1.172190530752883426e-05	1.958631248863083485e+01	1.000000000000000000e+00
2.480000000000000000e+02	1.407209213421360801e+02	7.068876395002200219e+00	-0.00197541	6.131413798096974688e+01	3.429815018846965602e-01	nan	2.415712884999938819e-05	2.406584952802232635e+01	1.000000000000000000e+00
2.490000000000000000e+02	5.365102911112977324e+01	1.616455439747049283e+01	-0.00243048	7.646248738867269878e+01	2.895016608145345449e-01	nan	2.317381834267765578e-05	7.224262097315395259e+00	1.000000000000000000e+00
2.490000000000000000e+02	1.099218721149477318e+02	5.255103057094917318e+01	2.220005089277416778e-03	-69.4562	2.173442810079324605e-01	nan	1.444707190106028816e-05	8.303177444647410255e+00	1.000000000000000000e+00
2.500000000000000000e+02	6.836470473715046126e+00	1.814776238598432556e+01	-0.0145563	4.800996194729224840e+02	2.321172131250315296e-02	nan	5.305904518772507062e-05	8.162135914881421428e+00	1.000000000000000000e+00
2.500000000000000000e+02	5.862253599875304388e+01	2.667605233793374708e+01	-0.0162675	5.370594560996156588e+02	3.016102333275816338e-02	nan	7.989241807846674383e-05	7.802239306605965652e+00	1.000000000000000000e+00
2.500000000000000000e+02	4.568265920362019727e+01	3.405001490630305483e+01	2.043749130200517988e-03	-63.5891	2.321143632252511413e-01	nan	1.348393753353161256e-05	7.721732637803542687e+00	1.000000000000000000e+00
2.500000000000000000e+02	6.919003815252366962e+01	3.527034381203920788e+01	-0.00160294	4.891587616330733823e+01	3.531435715717868851e-01	nan	1.684971302762283999e-05	5.883935572806101355e+00	1.000000000000000000e+00
2.520000000000000000e+02	7.456301091529259395e+01	1.702214344388982070e+01	-0.0157729	5.205939520064044927e+02	8.171430003554469579e-03	nan	2.225027935798658141e-05	1.331828164629907185e+01	1.000000000000000000e+00
2.520000000000000000e+02	5.472332490165300101e+01	4.274323819311584316e+01	-0.00267271	8.452565584527285125e+01	1.525612326329797153e-01	nan	1.349815799358835266e-05	1.254215959785120482e+01	1.000000000000000000e+00
2.530000000000000000e+02	2.227891291490310977e+01	3.570110089803038278e+01	-0.00244238	7.685832706858865038e+01	1.823743336784305891e-01	nan	1.358232902345937169e-05	1.577713889152875559e+01	1.000000000000000000e+00
2.530000000000000000e+02	1.479706397146408925e+01	1.634514932251428831e+01	-0.0164953	5.446427397327560129e+02	2.127167424072662349e-02	nan	6.858147938610725314e-05	8.162135914881421428e+00	1.000000000000000000e+00
2.550000000000000000e+02	1.063729050788544015e+02	3.640849981994114870e+01	-0.00259023	8.178010236557027213e+01	1.752022020137138369e-01	nan	1.524647807014617154e-05	3.758399003902040736e+00	1.000000000000000000e+00
2.550000000000000000e+02	1.070248534320417093e+02	4.442985977296397238e+01	1.989153079438568152e-03	-61.7718	2.217847708792655137e-01	nan	1.191776209603938300e-05	6.281969948894885469e+00	1.000000000000000000e+00
2.550000000000000000e+02	1.170496589541360066e+02	5.254490793761591760e+01	-0.00181221	5.588178936685220322e+01	2.487019984342830892e-01	nan	1.190205977445758575e-05	1.289770260435684079e+01	1.000000000000000000e+00
2.560000000000000000e+02	1.251328732945102331e+02	1.033582425570356023e+01	2.339188930191896023e-03	-73.4235	2.831091162005776596e-01	nan	2.630597218264267724e-05	4.490205143621267325e+00	1.000000000000000000e+00
2.560000000000000000e+02	1.175326822698257700e+02	1.354035279397931291e+01	2.673311498398024504e-03	-84.5455	1.783001584204785273e-01	nan	1.610196061507567828e-05	8.248145656104648893e+00	1.000000000000000000e+00
2.560000000000000000e+02	5.659001253247637209e+01	1.991815582844582622e+01	-0.00285728	9.066932950726271656e+01	1.888414444453049290e-01	nan	2.049005048563926464e-05	5.456844563482723842e+00	1.000000000000000000e+00
2.580000000000000000e+02	1.363551435739777560e+02	1.235772321579565514e+01	-0.0159153	5.253346556042317843e+02	1.313920351321795632e-02	nan	3.844504556336553511e-05	8.070583298690868546e+00	1.000000000000000000e+00
2.590000000000000000e+02	7.180268391557517305e+01	9.547205986687002266e+00	-0.0160235	5.289354418658642771e+02	1.296078116898624621e-02	nan	3.550633677156363405e-05	7.677942789470030505e+00	1.000000000000000000e+00
2.590000000000000000e+02	1.055760557614388802e+02	1.966698085512990346e+01	-0.00248887	7.840585596096262577e+01	2.441504312994821069e-01	nan	1.953657503465022752e-05	5.786751513497847554e+00	1.000000000000000000e+00
2.600000000000000000e+02	1.121978128549852869e+02	3.501169087952874293e+01	-0.015349	5.064854473421054877e+02	1.925074430426965133e-02	nan	4.466734847823286032e-05	5.447148841792986751e+00	1.000000000000000000e+00
2.600000000000000000e+02	4.838741848718846228e+01	8.417002389860012812e+00	-0.00170315	5.225164514466361254e+01	2.270628127332269264e-01	nan	9.296502009455005598e-06	6.922080099343361326e+00	1.000000000000000000e+00
2.610000000000000000e+02	3.917550588110296417e+01	1.251617533869270993e+01	2.259866054152829921e-03	-70.7831	1.785864458012675904e-01	nan	1.164991709922826133e-05	1.008278496877716179e+01	1.000000000000000000e+00
2.610000000000000000e+02	2.586883362010778953e+01	4.240052350461279929e+01	-0.016107	5.317175238700322097e+02	1.487240319777038966e-02	nan	3.906030102089329969e-05	2.866376222692617404e+01	1.000000000000000000e+00
2.610000000000000000e+02	5.245788821280227410e+01	1.401579414474667118e+01	-0.00219992	6.878775289292278217e+01	3.226588304712416644e-01	nan	2.713783325849588164e-05	6.922080099343361326e+00	1.000000000000000000e+00
2.620000000000000000e+02	8.642192364860679987e+00	1.289687901272358594e+01	2.629587958167253509e-03	-83.0901	2.577305950976570559e-01	nan	2.662953279682592713e-05	4.836064090810595850e+00	1.000000000000000000e+00
2.630000000000000000e+02	1.253123622655790257e+02	3.064429695010450416e+01	-0.0160404	5.294987554405547598e+02	1.326938624960183333e-02	nan	3.766626394872652449e-05	1.382264576619383334e+01	1.000000000000000000e+00
2.630000000000000000e+02	5.462302011050307726e+01	4.280222860034528054e+01	1.822732514094647146e-03	-56.2321	2.419913837884291041e-01	nan	1.139929871524818061e-05	1.693477633208980748e+01	1.000000000000000000e+00
2.630000000000000000e+02	1.083902926010747905e+02	6.324936892046635784e+00	-0.00235405	7.391814269720245534e+01	1.457018040146469406e-01	nan	9.429080772328674392e-06	1.314138137422885855e+01	1.000000000000000000e+00
2.630000000000000000e+02	6.013501063552570969e+00	2.172742421905916999e+01	2.488789601234023870e-03	-78.4033	3.021039666336705620e-01	nan	2.997264819677728306e-05	9.213498065268657555e+00	1.000000000000000000e+00
2.640000000000000000e+02	6.904658283738837099e+01	5.167620672075522492e+01	-0.00235314	7.388788878625427969e+01	1.612693596360046389e-01	nan	1.091654775071723722e-05	8.371910345475614079e+00	1.000000000000000000e+00
2.640000000000000000e+02	1.061421813150381439e+02	2.542597338304062760e+01	2.602720628002919406e-03	-82.1958	2.217281400034181171e-01	nan	2.073108684104434349e-05	5.786751513497847554e+00	1.000000000000000000e+00
2.650000000000000000e+02	1.058144120766605596e+02	1.921139272547394228e+01	2.528827935083522750e-03	-79.7361	1.854666071209092326e-01	nan	1.468999575834261723e-05	6.223218252884000989e+00	1.000000000000000000e+00
2.650000000000000000e+02	1.070049701661044139e+02	3.665662714369922526e+01	2.831105113701177806e-03	-89.7981	2.945349155984879896e-01	nan	3.613807262890281587e-05	3.224491412741370855e+00	1.000000000000000000e+00
2.660000000000000000e+02	9.512512556734279201e+01	2.059383058485902396e+01	-0.00222934	6.976688779844003818e+01	2.580390138838098979e-01	nan	1.874908403167143537e-05	6.597524283010129054e+00	1.000000000000000000e+00
2.670000000000000000e+02	1.066314127624231531e+02	3.345384714235699164e+01	-0.00265614	8.397398373054464571e+01	2.258051674679593113e-01	nan	2.330361857515393225e-05	3.224491412741370855e+00	1.000000000000000000e+00
2.680000000000000000e+02	8.155736243222645498e+01	1.608577076724282762e+01	-0.0162229	5.355742597488888350e+02	1.125480912645293596e-02	nan	3.122264859633289196e-05	1.429709060647751784e+01	1.000000000000000000e+00
2.680000000000000000e+02	7.338529985600960970e+01	4.451628930049065502e+01	2.350524081418289314e-03	-73.8008	1.520916445585173138e-01	nan	1.053519013322350494e-05	8.371910345475614079e+00	1.000000000000000000e+00
2.690000000000000000e+02	1.286313098439813132e+02	1.388299699777048168e+01	2.086723489037846206e-03	-65.0196	2.201006976561235007e-01	nan	1.417546026902768510e-05	8.563754378107146792e+00	1.000000000000000000e+00
2.700000000000000000e+02	1.159628274242418655e+02	2.122859262848342254e+01	-0.0319658	1.059611976937565487e+03	1.165684706579495078e-02	nan	1.238064947463425136e-04	1.034695266809147363e+01	1.000000000000000000e+00
2.700000000000000000e+02	7.890431061359953446e+01	3.384581119872447630e+01	-0.0164667	5.436907830910770372e+02	1.295873849011253132e-02	nan	3.666587748137684820e-05	1.201326694378614413e+01	1.000000000000000000e+00
2.700000000000000000e+02	4.232777864809029467e+01	3.496226222189038424e+01	-0.00245072	7.713616551404250288e+01	2.312888917014634949e-01	nan	1.929582774567811608e-05	1.021637626751490302e+01	1.000000000000000000e+00
2.700000000000000000e+02	3.616189290240728127e+01	2.275047763237390441e+01	-0.00203233	6.320912764520960536e+01	3.145736051174347070e-01	nan	2.169569115103674371e-05	5.214497632213414668e+00	1.000000000000000000e+00
2.710000000000000000e+02	9.653656762951425208e+01	1.414905301150232297e+01	-0.0166091	5.484313778443300862e+02	2.571416985476160377e-02	nan	7.006610461656426171e-05	6.597524283010129054e+00	1.000000000000000000e+00
2.720000000000000000e+02	4.907413277646541871e+01	2.729016667934155294e+01	-0.0160663	5.303609952771747658e+02	1.173896496924387023e-02	nan	3.456750517738142259e-05	1.021637626751490302e+01	1.000000000000000000e+00
2.720000000000000000e+02	3.573544444581398949e+01	4.406637449575417520e+01	-0.0152949	5.046827071033113157e+02	1.796781816400483400e-02	nan	4.406502807702348656e-05	1.124027270708408111e+01	1.000000000000000000e+00
2.720000000000000000e+02	1.314018163346311781e+02	5.779776475421587456e+00	-0.00224237	7.020066598935265745e+01	2.033736206198540897e-01	nan	1.320974617809418025e-05	8.563754378107146792e+00	1.000000000000000000e+00
2.720000000000000000e+02	5.265598866263828448e+00	3.230397562612444062e+01	-0.00146558	4.434339575157066093e+01	3.606874793785971312e-01	nan	1.414627709696143270e-05	1.095532382403273530e+01	1.000000000000000000e+00
2.740000000000000000e+02	1.012322471285922774e+02	4.704849808420308754e+00	-0.0158327	5.225869195507613085e+02	1.074920517825795896e-01	nan	3.094524966007871757e-04	1.054715033073703090e+01	1.000000000000000000e+00
2.750000000000000000e+02	7.165346050392668076e+01	2.408486254666260251e+01	-0.0162492	5.364502793512471044e+02	1.245420757003190548e-02	nan	3.344169560507887526e-05	1.215939743166294207e+01	1.000000000000000000e+00
2.750000000000000000e+02	3.917887487392597023e+01	1.128382516137274294e+01	-0.00237002	7.444995663902146532e+01	1.690801605949669995e-01	nan	1.185429459819834488e-05	8.431118454820721198e+00	1.000000000000000000e+00
2.750000000000000000e+02	1.005482357059234459e+02	1.956857566051449027e+01	-0.0166619	5.501862103815942646e+02	2.194680209299237905e-02	nan	5.990696606134405172e-05	6.742752145707011202e+00	1.000000000000000000e+00
2.770000000000000000e+02	1.035411811542323903e+02	3.043652593925411765e+01	-0.0153331	5.059556011680103893e+02	1.893106341019290539e-02	nan	4.552426483748296454e-05	1.127253590447641685e+01	1.000000000000000000e+00
2.770000000000000000e+02	6.756051466100906566e+01	3.823500451309902104e+01	2.326487825525178511e-03	-73.0007	1.847386531808118404e-01	nan	1.367322033447475019e-05	1.262213735563994810e+01	1.000000000000000000e+00
2.770000000000000000e+02	4.770516450259962937e+01	5.316453344010044901e+01	2.371609223395632071e-03	-74.5027	2.290429630732658817e-01	nan	1.733129229841688272e-05	5.658883522426485513e+00	1.000000000000000000e+00
2.780000000000000000e+02	3.590571563689206158e+01	2.309309877933383603e+01	2.153839003414703690e-03	-67.2537	1.550030159572651778e-01	nan	8.638518550167106173e-06	1.048072140561127341e+01	1.000000000000000000e+00
2.780000000000000000e+02	1.079420239108242470e+02	4.437974365031353585e+01	-0.0157234	5.189490850023281610e+02	1.318868821915519796e-02	nan	3.786613783447826667e-05	1.462124266628004676e+01	1.000000000000000000e+00
2.780000000000000000e+02	6.101512515751873167e+01	1.678546626498338767e+01	3.382551094524408834e-03	-108.154	1.860570739525619910e-01	nan	2.699199877014875557e-05	1.155900735266347645e+01	1.000000000000000000e+00
2.780000000000000000e+02	8.613392808235838416e+00	1.632727191219632701e+01	1.626035280896454601e-03	-49.6846	2.879923204247918367e-01	nan	1.157878146922924567e-05	8.580048540850397032e+00	1.000000000000000000e+00
2.790000000000000000e+02	1.299181698922473629e+02	4.311269787865119696e+01	-0.015565	5.136760838391573998e+02	1.515215892288956923e-02	nan	4.078517395133853245e-05	2.201264175841479442e+01	1.000000000000000000e+00
2.790000000000000000e+02	5.512706896419634717e+01	4.040935028345172952e+01	-0.0019197	5.945984632728013253e+01	2.151653273567204483e-01	nan	1.119279985856341151e-05	9.622487846484725438e+00	1.000000000000000000e+00
2.790000000000000000e+02	1.270886957270758586e+02	5.357797327924992636e+00	-0.00189007	5.847361851606472527e+01	2.323645306563895119e-01	nan	1.158336604512505880e-05	1.435176543143876060e+01	1.000000000000000000e+00
2.790000000000000000e+02	3.955061290969037202e+01	3.291960604553914749e+01	-0.00208186	6.485756656339653148e+01	1.502852774104014300e-01	nan	8.122923744364337169e-06	1.048072140561127341e+01	1.000000000000000000e+00
2.790000000000000000e+02	2.815888903488114892e+01	4.708961922952112644e+01	-0.00240711	7.568428643809085088e+01	2.763521130739172715e-01	nan	2.418824272555208655e-05	4.751962843686049709e+00	1.000000000000000000e+00
2.800000000000000000e+02	5.236328657680426346e+01	2.445073469812967559e+01	-0.0161194	5.321291869840351865e+02	1.450205527439651920e-02	nan	4.117794695112377251e-05	1.048731607560007362e+01	1.000000000000000000e+00
2.800000000000000000e+02	9.995548525462525902e+01	7.939716479000216154e+00	-0.015806	5.216980824183190180e+02	1.158691448784943123e-02	nan	3.408937881651502008e-05	1.164395632768360223e+01	1.000000000000000000e+00
2.800000000000000000e+02	1.264545837586922161e+01	8.753654531997197452e+00	-0.00237032	7.445965357954435149e+01	1.999123503698210236e-01	nan	1.666293843504324689e-05	8.580048540850397032e+00	1.000000000000000000e+00
2.800000000000000000e+02	7.603751696311370267e+01	5.970109799334085920e+00	1.836337038803499645e-03	-56.6849	2.829201173865664165e-01	nan	1.552197879262890326e-05	1.851065074598592020e+01	1.000000000000000000e+00
2.810000000000000000e+02	1.262993385329807339e+01	2.405760764177879452e+01	-0.00256151	8.082410673445133398e+01	1.326215197540131507e-01	nan	1.116071171392665930e-05	8.711526413822605619e+00	1.000000000000000000e+00
2.820000000000000000e+02	4.873241563795315301e+01	4.759966885726423413e+01	-0.00147057	4.450951060243276203e+01	2.254786805465043287e-01	nan	6.656291808828460952e-06	5.658883522426485513e+00	1.000000000000000000e+00
2.830000000000000000e+02	1.098141168428005017e+02	1.996666730841819870e+01	-0.0155709	5.138728592608148347e+02	1.266035932365228156e-02	nan	3.367616411453192189e-05	6.908599315783578554e+00	1.000000000000000000e+00
2.830000000000000000e+02	1.185825019770654336e+02	1.691711559875412263e+01	-0.00197365	6.125568498210448354e+01	2.946846736895787355e-01	nan	1.818632959543430401e-05	5.004085405190901170e+00	1.000000000000000000e+00
2.840000000000000000e+02	4.021935853020102769e+01	1.033315120379826979e+01	-0.0154459	5.097116715693426272e+02	1.181170625111349626e-02	nan	3.190419503311290813e-05	1.862206089885046012e+01	1.000000000000000000e+00
2.850000000000000000e+02	1.315112920797380127e+02	5.842327710113839778e+00	2.296121291490186515e-03	-71.9899	1.609245699497713344e-01	nan	1.050226740739185888e-05	1.702364650412296143e+01	1.000000000000000000e+00
2.850000000000000000e+02	4.343273756965397325e+01	2.994883372419556622e+01	-0.0157665	5.203836616079324813e+02	1.305408243241634736e-02	nan	3.266848265187475859e-05	1.048731607560007362e+01	1.000000000000000000e+00
2.850000000000000000e+02	9.536279070299005411e+01	2.076180292635966040e+01	2.198900441489633640e-03	-68.7537	1.646585496781153291e-01	nan	9.877369656324154969e-06	1.072022186024820378e+01	1.000000000000000000e+00
2.850000000000000000e+02	5.496966335766799716e+01	4.070851583156561304e+01	2.146081435777653749e-03	-66.9955	2.005965891089098729e-01	nan	1.221673010313089274e-05	9.294689297694855412e+00	1.000000000000000000e+00
2.860000000000000000e+02	8.519076639956789165e+01	2.414604261992930034e+01	-0.00169864	5.210143267191707395e+01	2.357508487662347552e-01	nan	9.584796726421663477e-06	1.072022186024820378e+01	1.000000000000000000e+00
2.870000000000000000e+02	1.152190574787208703e+02	5.270761878363757091e+01	-0.00233788	7.338000124551642500e+01	1.318353371003391228e-01	nan	8.326999954413230639e-06	2.605208728879807367e+01	1.000000000000000000e+00
2.880000000000000000e+02	1.220680648533091102e+02	2.050762004495614477e+01	-0.00315726	1.006549534361086842e+02	1.439193297805666516e-01	nan	1.636507607222797113e-05	5.004085405190901170e+00	1.000000000000000000e+00
2.880000000000000000e+02	1.213193888280934516e+02	2.737982358683814255e+01	-0.00234775	7.370837815213840827e+01	2.979395896884362571e-01	nan	2.319385494285129882e-05	6.912864624147372794e+00	1.000000000000000000e+00
2.890000000000000000e+02	5.890146905855626613e+01	1.952242545974100096e+01	2.809644109561157486e-03	-89.0837	2.049228395714839390e-01	nan	2.232569577239460796e-05	5.337167082927159356e+00	1.000000000000000000e+00
2.890000000000000000e+02	1.322713654847818816e+02	3.218249028225921649e+01	-0.00434244	1.401062105149923980e+02	7.272833438813941509e-02	nan	1.474402287973856983e-05	5.949557821063998553e+00	1.000000000000000000e+00
2.910000000000000000e+02	1.742029000729855426e+01	1.476688780836055592e+01	-0.0151185	4.988104363874826959e+02	1.901469240984510201e-02	nan	4.792021500759755697e-05	5.773168786251696716e+00	1.000000000000000000e+00
2.910000000000000000e+02	6.371955245166356008e+01	1.390945544370861242e+01	2.092425944247650743e-03	-65.2094	2.942914877727695888e-01	nan	2.056291781944249471e-05	4.375592009009253935e+00	1.000000000000000000e+00
2.920000000000000000e+02	1.380159471329428698e+02	3.373072151621484949e+01	-0.00196998	6.113368690561189567e+01	3.169317156743829411e-01	nan	1.986737147882167344e-05	5.949557821063998553e+00	1.000000000000000000e+00
2.930000000000000000e+02	1.069045391176324671e+02	6.332018576165303614e+00	-0.0318854	1.056936587940135269e+03	1.046931868710010427e-02	nan	1.151904567718780117e-04	2.020345114980709056e+01	1.000000000000000000e+00
2.930000000000000000e+02	5.935391716598891776e+01	1.420447066666859115e+01	-0.00254295	8.020604157215284147e+01	2.063026580639709673e-01	nan	1.824689260465154326e-05	4.375592009009253935e+00	1.000000000000000000e+00
2.930000000000000000e+02	8.947625699266978927e+00	1.796321372776726477e+01	-0.00189563	5.865850800098995421e+01	3.456306566239737421e-01	nan	2.303724917670591719e-05	9.055525377340805093e+00	1.000000000000000000e+00
2.930000000000000000e+02	1.005986263121080100e+02	3.732718321534352413e+01	1.511689971400482710e-03	-45.8783	2.593741644086919873e-01	nan	8.863085659669749447e-06	2.298477676251579638e+01	1.000000000000000000e+00
2.940000000000000000e+02	5.149062376585555967e+01	4.847081699699615598e+01	1.888626122785121717e-03	-58.4255	2.578153121479737075e-01	nan	1.381983197946274795e-05	1.136971046163951726e+01	1.000000000000000000e+00
2.940000000000000000e+02	4.615277472597372110e+01	3.672746884778970866e+01	-0.00215768	6.738150653131022239e+01	2.122907729356752204e-01	nan	1.382420450728800144e-05	5.414551290496714131e+00	1.000000000000000000e+00
2.940000000000000000e+02	5.593273001467021999e+01	3.800477629118209677e+01	1.976459264119872963e-03	-61.3492	2.026378175308993779e-01	nan	1.058493861726317132e-05	7.782821137274306800e+00	1.000000000000000000e+00
2.950000000000000000e+02	4.772989854004645593e+00	5.221343070114689056e+01	-0.0138171	4.554921903023565051e+02	3.880330122720077046e-02	nan	7.505067102467523213e-05	2.911716296055529796e+01	1.000000000000000000e+00
2.950000000000000000e+02	3.950511779566389237e+01	3.274577688941224807e+01	2.053889049341318940e-03	-63.9267	2.136478690692584781e-01	nan	1.198434276710732119e-05	7.748884662614615948e+00	1.000000000000000000e+00
2.950000000000000000e+02	3.284987281175555296e+01	4.449994755484456022e+01	2.748927681070814297e-03	-87.0626	2.405049195776053361e-01	nan	2.596622461902402200e-05	9.759266868355847890e+00	1.000000000000000000e+00
2.960000000000000000e+02	8.759725485455396665e+01	1.228249861960069111e+01	-0.0155042	5.116509043929643212e+02	8.786056770044958775e-03	nan	2.260457976941095259e-05	7.739905431757798659e+00	1.000000000000000000e+00
2.970000000000000000e+02	7.983484157756940647e+01	2.417278862213516533e+01	-0.00270257	8.551963304063153259e+01	1.642372664349751599e-01	nan	1.479338318478099793e-05	1.021033868811057488e+01	1.000000000000000000e+00
2.970000000000000000e+02	7.332479215787294891e+01	3.203855448942599082e+01	2.024151953579972005e-03	-62.9368	2.266902708184493909e-01	nan	1.282170697053934746e-05	1.021033868811057488e+01	1.000000000000000000e+00
2.970000000000000000e+02	5.117443631309099317e+01	8.330354976677456946e+00	-0.00187675	5.803019404546382276e+01	2.917812320427275452e-01	nan	1.614494531143318613e-05	3.280636733144131068e+00	1.000000000000000000e+00
2.980000000000000000e+02	2.571331306304706743e+01	2.754097617020948263e+01	-0.015333	5.059523635005569986e+02	1.791843011941229857e-02	nan	4.612284749072522458e-05	1.437279726342828390e+01	1.000000000000000000e+00
2.980000000000000000e+02	5.002283194282676249e+01	3.294064658952311220e+01	-0.00223553	6.997290618893720193e+01	1.830177368250761605e-01	nan	1.234853693755981600e-05	5.414551290496714131e+00	1.000000000000000000e+00
2.990000000000000000e+02	9.906419437272347750e+01	6.579461570385523039e+00	1.868257538459399585e-03	-57.7475	2.837680091775072189e-01	nan	1.556935576526265042e-05	8.904503302351498562e+00	1.000000000000000000e+00
3.000000000000000000e+02	4.789840625617480185e+01	8.504149225823661951e+00	2.281980180481925271e-03	-71.5192	1.996821189120376872e-01	nan	1.385824126145677290e-05	3.280636733144131068e+00	1.000000000000000000e+00
3.000000000000000000e+02	9.491177667168189558e+00	1.769496642913399498e+01	2.011338292706119427e-03	-62.5103	2.315887973411336898e-01	nan	1.284643369508432497e-05	1.897634276207035242e+01	1.000000000000000000e+00
3.010000000000000000e+02	8.007575740172005396e+01	1.045678994635437142e+01	-0.0156466	5.163910701071926042e+02	1.076880974960403581e-02	nan	2.802361795854199923e-05	7.739905431757798659e+00	1.000000000000000000e+00
3.010000000000000000e+02	1.216690992341239195e+02	2.055537801568796397e+01	2.964650672614751320e-03	-94.2434	2.096892104318810457e-01	nan	2.856999303977703997e-05	1.067523259058582141e+01	1.000000000000000000e+00
3.020000000000000000e+02	9.081486567411960209e+01	9.931886824433592054e+00	-0.00204596	6.366270252843669653e+01	2.418539418043851308e-01	nan	1.440910130790252251e-05	8.904503302351498562e+00	1.000000000000000000e+00
3.020000000000000000e+02	4.602360362714123454e+01	3.661573145817753527e+01	1.593991164964644923e-03	-48.6179	3.362239527801174077e-01	nan	1.620667383161105362e-05	5.431397233934708524e+00	1.000000000000000000e+00
3.020000000000000000e+02	3.983547614350611354e+01	4.665099152343188393e+01	1.898902834879450134e-03	-58.7676	3.616246051354304880e-01	nan	2.486417834642463869e-05	3.370142668441331146e+00	1.000000000000000000e+00
3.030000000000000000e+02	6.668601970128295875e+01	4.025053891667584338e+01	-0.00243281	7.653985250950964314e+01	1.576800657017793927e-01	nan	1.127988182674070419e-05	1.819605320139866933e+01	1.000000000000000000e+00
3.030000000000000000e+02	9.961056304895775781e+01	3.096282167884482206e+01	-0.0019216	5.952310456145603723e+01	2.734531236826971412e-01	nan	1.535575080142801183e-05	1.510467584243169270e+01	1.000000000000000000e+00
3.040000000000000000e+02	1.289654569177860992e+02	5.914539220877036207e+00	-0.0164065	5.416851317939323280e+02	1.919338345839424198e-01	nan	6.551972568842793056e-04	5.909135673358642649e+00	1.000000000000000000e+00
3.040000000000000000e+02	3.869556705148193032e+01	4.982250044941167033e+01	-0.0029565	9.397212858847835548e+01	1.188270208308143117e-01	nan	1.223903105064132573e-05	3.370142668441331146e+00	1.000000000000000000e+00
3.040000000000000000e+02	7.149975951333443902e+01	4.756031753697444131e+00	-0.00145424	4.396604793758466201e+01	3.156746464539439412e-01	nan	1.099689099784866514e-05	1.029788248878086598e+01	1.000000000000000000e+00
3.050000000000000000e+02	1.378535081394518329e+02	3.360457282714087768e+01	2.000803419342191830e-03	-62.1596	1.925240547215125719e-01	nan	9.891642420057774015e-06	1.690235865866978671e+01	1.000000000000000000e+00
3.060000000000000000e+02	1.209695861524505176e+02	3.439381712592491880e+01	-0.0160645	5.303029781640353804e+02	1.328772197975247593e-02	nan	3.712790913243186523e-05	1.200969761940194225e+01	1.000000000000000000e+00
3.060000000000000000e+02	7.591325545885108284e+01	1.705483151113088169e+01	-0.00245512	7.728263905234230435e+01	2.605274294154346082e-01	nan	2.401791400163630927e-05	7.801318793313501310e+00	1.000000000000000000e+00
3.060000000000000000e+02	8.797715542016305790e+01	2.132876442100994652e+01	-0.00207684	6.469064238303940328e+01	2.013679626498413588e-01	nan	1.130515271757650597e-05	1.174484646288550493e+01	1.000000000000000000e+00
3.070000000000000000e+02	1.035734644349476525e+02	1.116292026834482698e+01	-0.00231973	7.277588656949855306e+01	1.491464940365510028e-01	nan	9.477857355768547638e-06	1.281785027529308607e+01	1.000000000000000000e+00
3.070000000000000000e+02	3.396565483386216755e+01	3.502055138983025273e+01	-0.0152197	5.021820695083858936e+02	2.911782677901930683e-02	nan	7.390406799361951278e-05	1.216300655889786775e+01	1.000000000000000000e+00
3.070000000000000000e+02	1.230934227328096142e+02	2.045665590761830188e+01	-0.00221315	6.922799448030454528e+01	2.507496110242370957e-01	nan	1.758553295514411993e-05	1.061480016750799216e+01	1.000000000000000000e+00
3.080000000000000000e+02	9.533243054065397359e+01	4.605315942693885489e+01	-0.015967	5.270555470704168783e+02	1.100872171435829383e-02	nan	3.279920875847569111e-05	7.776410361013444295e+00	1.000000000000000000e+00
3.090000000000000000e+02	3.536181965814395056e+01	1.232707890330877376e+01	-0.0164425	5.428836470380348374e+02	1.680757224703455233e-02	nan	5.751950405873272387e-05	2.273637987264175564e+01	1.000000000000000000e+00
3.090000000000000000e+02	7.669190001167679682e+00	1.954096034482899569e+01	-0.0154923	5.112533948291001025e+02	1.670741519430762878e-02	nan	4.041530419886634460e-05	2.861681014317898430e+01	1.000000000000000000e+00
3.090000000000000000e+02	9.956833749945168677e+01	3.068907831798241403e+01	1.959840366619935818e-03	-60.796	1.612419424949749214e-01	nan	7.755102232568996212e-06	1.489869048759245018e+01	1.000000000000000000e+00
3.090000000000000000e+02	5.275661914727381685e+01	3.207571375837272143e+01	2.445065531400429908e-03	-76.9479	2.563577792730978855e-01	nan	1.945204595849442871e-05	3.529730984378516734e+00	1.000000000000000000e+00
3.090000000000000000e+02	1.168265165367151468e+02	4.566625302366410466e+01	1.683406753737024322e-03	-51.5943	2.952894852260915526e-01	nan	1.367613910145276588e-05	1.200969761940194225e+01	1.000000000000000000e+00
3.100000000000000000e+02	1.325539385457385038e+02	1.419777784655494557e+01	-0.0151288	4.991541095245193560e+02	1.183001849526366112e-02	nan	3.039235853213019287e-05	1.134349655220725062e+01	1.000000000000000000e+00
3.110000000000000000e+02	5.261454524450847003e+01	2.854884321520917112e+01	-0.00186752	5.772309813660762501e+01	3.230439264321239845e-01	nan	1.977644392680690346e-05	3.529730984378516734e+00	1.000000000000000000e+00
3.120000000000000000e+02	1.013185936268880027e+02	5.101686868593925794e+01	-0.00263515	8.327540683818143918e+01	2.808130161600429497e-01	nan	3.051237649915323658e-05	7.776410361013444295e+00	1.000000000000000000e+00
3.130000000000000000e+02	8.802912324610680628e+01	2.125438024162345840e+01	1.954525773757002406e-03	-60.6191	3.258107122128545141e-01	nan	2.166281781243757231e-05	5.350280596467322347e+00	1.000000000000000000e+00
3.140000000000000000e+02	8.143949408051034311e+01	8.779332143698852065e+00	-0.0019924	6.187983434213774103e+01	2.099275766983730307e-01	nan	1.143016281820478447e-05	1.410850940339240367e+01	1.000000000000000000e+00
3.140000000000000000e+02	6.867350876391941483e+01	1.683289930457192440e+01	-0.00213339	6.657315170362377899e+01	1.639383688685467355e-01	nan	9.763987769462868801e-06	1.354757642146908125e+01	1.000000000000000000e+00
3.150000000000000000e+02	8.337172925262645151e+01	2.388766405663995585e+01	-0.00240078	7.547359897978944332e+01	3.281596953067957845e-01	nan	3.211114273944134487e-05	3.440650723840175562e+00	1.000000000000000000e+00
3.150000000000000000e+02	4.969294008149175568e+01	3.323203998395178616e+01	2.665998570160892176e-03	-84.3021	1.351965069085644400e-01	nan	1.145097519335193567e-05	5.519792451109660547e+00	1.000000000000000000e+00
3.160000000000000000e+02	7.995929700296716192e+01	2.432741801619821231e+01	2.460887652258004696e-03	-77.4745	2.440362755249344540e-01	nan	2.171623116398258552e-05	3.440650723840175562e+00	1.000000000000000000e+00
3.160000000000000000e+02	1.256104096685368461e+02	1.895066912031912665e+01	-0.00251503	7.927695183312675908e+01	2.129360287600911006e-01	nan	1.816164801067060973e-05	3.616990798884568203e+00	1.000000000000000000e+00
3.160000000000000000e+02	1.410275599432788169e+02	3.745799439653149676e+01	-0.00212524	6.630171209138815414e+01	1.753340678512472772e-01	nan	9.790107104520315417e-06	2.408754058581958546e+01	1.000000000000000000e+00
3.170000000000000000e+02	7.364235804373669225e+01	3.926996994474439617e+01	-0.00218583	6.831855172257743902e+01	2.701805778900152610e-01	nan	1.956592601670622693e-05	5.064800921381181986e+00	1.000000000000000000e+00
3.180000000000000000e+02	5.314266485295257070e+01	1.725831187121385568e+01	-0.0154142	5.086544547997123118e+02	1.168062904377353828e-02	nan	3.297559570207223299e-05	1.553666915521704617e+01	1.000000000000000000e+00
3.180000000000000000e+02	2.408121504611940367e+01	9.157543710416385707e+00	-0.0150318	4.959260877481538046e+02	1.100479377416918592e-02	nan	2.689935725992573880e-05	5.684568410373565861e+00	1.000000000000000000e+00
3.180000000000000000e+02	1.258312408433015293e+02	1.534042591085696117e+01	2.052116844860131604e-03	-63.8677	2.735006493863618715e-01	nan	1.795170512798005785e-05	3.616990798884568203e+00	1.000000000000000000e+00
3.190000000000000000e+02	1.432975905914986754e+02	7.017828818730293960e+00	-0.0166025	5.482095721751434212e+02	1.020939323601222082e-01	nan	3.254196012617638161e-04	1.934784215059193002e+01	1.000000000000000000e+00
3.200000000000000000e+02	1.179392613306283835e+02	4.783337039602306362e+01	-0.00236091	7.414639093131457059e+01	1.169892239572398740e-01	nan	7.483096571712526585e-06	2.496074164306073939e+01	1.000000000000000000e+00
3.210000000000000000e+02	6.372273721534902080e+01	3.507841897877499804e+01	-0.0162093	5.351202962289479501e+02	1.573852847082524153e-02	nan	4.264196401301135190e-05	9.393956345208946956e+00	1.000000000000000000e+00
3.220000000000000000e+02	8.326813207861371779e+01	2.400306761158681823e+01	1.927042114097697340e-03	-59.7043	1.847892970324245265e-01	nan	8.759264013144854431e-06	1.470150950731739670e+01	1.000000000000000000e+00
3.220000000000000000e+02	1.407802258239239848e+02	3.776714149004063614e+01	1.796508976431246884e-03	-55.3592	2.692173115051227361e-01	nan	1.292204908433864364e-05	2.496074164306073939e+01	1.000000000000000000e+00
3.220000000000000000e+02	3.588177190523576598e+01	1.151693047060463648e+01	-0.0011942	3.530988950699639872e+01	3.056904888929197206e-01	nan	7.730625454563656751e-06	8.679103145981667211e+00	1.000000000000000000e+00
3.230000000000000000e+02	1.164108306974759728e+02	6.547430900220009953e+00	-0.0156986	5.181205543510253619e+02	1.601563255648030815e-02	nan	4.367533937608313521e-05	1.288646144496849111e+01	1.000000000000000000e+00
3.230000000000000000e+02	2.760043242961838672e+01	4.693305027292955067e+00	-0.00185028	5.714918140292600413e+01	2.647824383251082825e-01	nan	1.421748119359205030e-05	5.684568410373565861e+00	1.000000000000000000e+00
3.240000000000000000e+02	6.209811647034907622e+01	1.913275700657509404e+01	2.155957177988567473e-03	-67.3242	1.970488880088760997e-01	nan	1.232785052383405592e-05	7.056420359983072821e+00	1.000000000000000000e+00
3.240000000000000000e+02	8.403265411957686126e+01	4.126950709920237159e+01	-0.0156878	5.177627097044880884e+02	1.367567737857167121e-02	nan	3.830662100350432531e-05	1.443463346817495463e+01	1.000000000000000000e+00
3.240000000000000000e+02	6.908118355750694661e+01	2.014756849302769126e+01	-0.00185611	5.734329000857681535e+01	2.418111803868717713e-01	nan	1.171460804622591152e-05	7.056420359983072821e+00	1.000000000000000000e+00
3.250000000000000000e+02	2.993678412625894936e+01	5.210271208463912984e+01	-0.0152949	5.046824673339903597e+02	3.349028890294092342e-02	nan	7.757045930772225851e-05	1.538124745255361958e+01	1.000000000000000000e+00
3.260000000000000000e+02	4.912959886380055252e+01	1.547617675214383937e+01	-0.00174502	5.364529499770534215e+01	2.765556492310857761e-01	nan	1.167952296233844706e-05	1.347416149778736916e+01	1.000000000000000000e+00
3.260000000000000000e+02	6.848946843574300658e+01	4.690234450049081971e+01	-0.00222744	6.970382761662399673e+01	1.914458515147189344e-01	nan	1.287491719419098441e-05	4.672124009694454294e+00	1.000000000000000000e+00
3.270000000000000000e+02	1.761236654481501418e+01	4.289991335409618500e+01	-0.00269839	8.538037752141647729e+01	1.203784652497509322e-01	nan	9.913362748573573230e-06	1.538124745255361958e+01	1.000000000000000000e+00
3.280000000000000000e+02	1.276666620258635589e+02	5.283836019560866504e+01	-0.0151252	4.990348792229368087e+02	1.695468754897366814e-02	nan	4.130702231664060370e-05	1.483514381523894166e+01	1.000000000000000000e+00
3.280000000000000000e+02	9.283279562351282266e+00	1.778906878498935740e+01	2.062348350496973331e-03	-64.2082	1.946665272888701281e-01	nan	1.085993362386151010e-05	1.942614596394383142e+01	1.000000000000000000e+00
3.300000000000000000e+02	1.028868587555077738e+02	3.225849341999666819e+01	-0.015418	5.087807951334345944e+02	1.387863247185228133e-02	nan	3.659802986142633783e-05	1.776494178856338735e+01	1.000000000000000000e+00
3.310000000000000000e+02	1.122806291942361696e+02	7.627974714234361464e+00	-0.0149845	4.943523548786050696e+02	1.824237301056963467e-02	nan	4.566917582901059135e-05	2.494942165727132988e+01	1.000000000000000000e+00
3.310000000000000000e+02	6.880146428767854161e+01	1.948723556647668076e+01	1.929895609544779282e-03	-59.7992	2.346567431836751316e-01	nan	1.272250134224200044e-05	1.624542687127502916e+01	1.000000000000000000e+00
3.320000000000000000e+02	4.268537224324335710e+01	3.477260651770704669e+01	2.397909653175232803e-03	-75.3782	1.723237654219262893e-01	nan	1.248316363446672551e-05	2.259659828557787264e+01	1.000000000000000000e+00
3.320000000000000000e+02	8.115708260164025489e+01	3.575740152335690425e+01	1.483636065828762996e-03	-44.9445	2.575471815381231711e-01	nan	8.390839105999635319e-06	1.080694967544198981e+01	1.000000000000000000e+00
3.320000000000000000e+02	1.143897713352777998e+02	4.621977533107308744e+01	-0.00249656	7.866211373635125881e+01	1.306440675825899511e-01	nan	1.021520130412478543e-05	9.603386647007583932e+00	1.000000000000000000e+00
3.330000000000000000e+02	6.527471394761040813e+01	3.534522807085043183e+01	-0.00133627	4.003900134485774487e+01	3.525143046447581918e-01	nan	1.154611989528050612e-05	1.220308522371292703e+01	1.000000000000000000e+00
3.330000000000000000e+02	6.857032317579839287e+01	4.709487695038223620e+01	2.334800270978478528e-03	-73.2774	1.380288372288869247e-01	nan	8.568651210219056753e-06	1.220308522371292703e+01	1.000000000000000000e+00
3.330000000000000000e+02	8.618926620925333282e+01	2.619354825039176760e+01	-0.0014901	4.515961031152069438e+01	2.969105877862150411e-01	nan	1.074575456043317351e-05	7.435894381108440143e+00	1.000000000000000000e+00
3.330000000000000000e+02	1.071079730298290258e+02	5.248080148743810724e+01	1.616100614329975651e-03	-49.3539	2.688670032271542887e-01	nan	1.059780948438967717e-05	9.603386647007583932e+00	1.000000000000000000e+00
3.340000000000000000e+02	8.679313993826896834e+00	7.694953781549112470e+00	-0.00175094	5.384234491390325417e+01	1.868119979774798267e-01	nan	7.261234135045804031e-06	3.628078989018315781e+01	1.000000000000000000e+00
3.340000000000000000e+02	1.282826975494245971e+02	3.960064232475103552e+01	-0.0013185	3.944741668659036549e+01	2.719484168977459593e-01	nan	7.168030132032344224e-06	8.075774926058562286e+00	1.000000000000000000e+00
3.350000000000000000e+02	1.313785351048070424e+02	2.368237071231855850e+01	-0.0154719	5.105768354086266640e+02	1.660378948375451635e-02	nan	4.439615776823934307e-05	1.496829730571587547e+01	1.000000000000000000e+00
3.350000000000000000e+02	1.353332149074521169e+02	4.353870601653013495e+01	1.963707610893310196e-03	-60.9248	2.019125082305891494e-01	nan	9.963053584596011906e-06	8.075774926058562286e+00	1.000000000000000000e+00
3.380000000000000000e+02	7.691459770852847555e+01	1.312211460645219852e+01	-0.0158291	5.224654408862281798e+02	2.018517504531047724e-02	nan	5.063247341273022695e-05	1.558564494065596939e+01	1.000000000000000000e+00
3.380000000000000000e+02	3.292072519847011591e+01	5.263309013087425825e+01	-0.0153899	5.078459611910016065e+02	9.689183791035715920e-02	nan	2.590810222696244398e-04	1.188516085352707208e+01	1.000000000000000000e+00
3.380000000000000000e+02	9.074167081137552771e+01	2.031408079274079981e+01	-0.00226186	7.084960462986254015e+01	1.752188801776282112e-01	nan	1.134740872794732078e-05	7.435894381108440143e+00	1.000000000000000000e+00
3.390000000000000000e+02	4.118547595442425546e+01	2.380846207884519217e+01	-0.0153049	5.050160462229611653e+02	1.495654858259620745e-02	nan	3.701211329073678802e-05	4.590484275806115733e+00	1.000000000000000000e+00
3.390000000000000000e+02	2.375533262762556319e+01	4.506654352515511874e+01	-0.0153623	5.069280185408628085e+02	2.198934742347513627e-02	nan	5.445799644031258988e-05	1.188516085352707208e+01	1.000000000000000000e+00
3.390000000000000000e+02	1.116917864053389451e+02	3.848833168348908629e+01	-0.00165425	5.062362765706766510e+01	2.116146596510355415e-01	nan	8.089398150275549414e-06	3.495792994968200063e+00	1.000000000000000000e+00
3.400000000000000000e+02	1.305965599645589350e+02	8.734513370467348992e+00	-0.0024949	7.860662013140941440e+01	1.474571673754627721e-01	nan	1.103680721952233385e-05	1.496829730571587547e+01	1.000000000000000000e+00
3.400000000000000000e+02	4.926179267506427806e+01	1.530101349241836139e+01	1.923527359153855056e-03	-59.5873	2.130648282136213822e-01	nan	1.106156139421381360e-05	9.828854403837876674e+00	1.000000000000000000e+00
3.410000000000000000e+02	6.785423412581168634e+01	4.474557945813444348e+01	-0.00126063	3.752137737215215196e+01	3.622437638628112078e-01	nan	1.141116267073608308e-05	2.293810869057099566e+01	1.000000000000000000e+00
3.430000000000000000e+02	1.097358107403457836e+02	5.130224305595461942e+01	-0.0140513	4.632895628496027030e+02	1.631600004645483715e-02	nan	3.342026201387714260e-05	1.161576414894085474e+01	1.000000000000000000e+00
3.440000000000000000e+02	8.048338813808797454e+01	1.454568311570935890e+01	-0.0159603	5.268336428634122512e+02	1.155092833356763382e-02	nan	3.239792840220565343e-05	1.924014194540852074e+01	1.000000000000000000e+00
3.440000000000000000e+02	4.572767614260199309e+01	2.447251278243741268e+01	1.590961216926867639e-03	-48.517	2.888212342754475914e-01	nan	1.186023470915653082e-05	4.590484275806115733e+00	1.000000000000000000e+00
3.440000000000000000e+02	1.084243839132876275e+02	3.973117102089580754e+01	-0.00255138	8.048668784341145965e+01	2.128453485881379725e-01	nan	1.824291175409103522e-05	3.495792994968200063e+00	1.000000000000000000e+00
3.450000000000000000e+02	3.401133525338672570e+01	3.741922241325480059e+01	-0.0157737	5.206203363616594970e+02	1.051116638244231627e-02	nan	2.879624186815848361e-05	1.746109773459266989e+01	1.000000000000000000e+00
3.460000000000000000e+02	5.899759528817163101e+01	7.790717603443722439e+00	-0.00169556	5.199871280783536065e+01	2.572857083832275071e-01	nan	1.103431863079939453e-05	1.890196004833792287e+01	1.000000000000000000e+00
3.460000000000000000e+02	1.174901476911856122e+02	4.265376138477905243e+01	-0.00202208	6.286779580243553767e+01	3.179963314230834781e-01	nan	1.329905689295336372e-05	9.525209042940231186e+00	1.000000000000000000e+00
3.470000000000000000e+02	1.017107391906773302e+02	1.552057743646778576e+01	-0.0304289	1.008455100912545049e+03	1.034439446752319913e-01	nan	1.047645621076502337e-03	3.651959801585881848e+00	1.000000000000000000e+00
3.480000000000000000e+02	1.237178194073959787e+02	1.998745261365604975e+01	2.749635674173433065e-03	-87.0862	1.401740242723068519e-01	nan	1.231294016716037299e-05	1.154664017408318344e+01	1.000000000000000000e+00
3.480000000000000000e+02	1.429261365830939923e+01	2.954513260537383346e+01	2.071724817047186033e-03	-64.5204	3.029467539061088122e-01	nan	2.118675255458038253e-05	5.122013700839687544e+00	1.000000000000000000e+00
3.490000000000000000e+02	1.320940228664194471e+01	7.763820433767032902e+00	-0.0154303	5.091895299734462128e+02	1.988377414110564789e-02	nan	5.740236875643439499e-05	1.910985713354718740e+01	1.000000000000000000e+00
3.500000000000000000e+02	6.654179088528947261e+01	3.079488213730935442e+01	-0.0159889	5.277865844194917599e+02	1.686328683273874418e-02	nan	4.404245793441592856e-05	2.420963595572501958e+01	1.000000000000000000e+00
3.500000000000000000e+02	1.468343034873332087e+01	3.465221461627551491e+01	-0.00193557	5.998805724947926166e+01	2.773854963615093316e-01	nan	1.584549818274228687e-05	5.122013700839687544e+00	1.000000000000000000e+00
3.510000000000000000e+02	3.187669451716034175e+01	1.185268830213985325e+01	2.329191361877344050e-03	-73.0907	2.623640856161429946e-01	nan	2.285700019079159795e-05	4.798871141104964266e+00	1.000000000000000000e+00
3.510000000000000000e+02	1.017391908556747779e+02	5.109322280191691590e+01	2.209798362083866159e-03	-69.1165	1.590881866976205927e-01	nan	9.720766497589227541e-06	1.786944739619790568e+01	1.000000000000000000e+00
3.510000000000000000e+02	2.166021282387401214e+01	4.006400553241712004e+01	1.481844446081241563e-03	-44.8848	3.417713268595971021e-01	nan	1.300865676901668385e-05	8.829664468453094273e+00	1.000000000000000000e+00
3.520000000000000000e+02	1.191954543587621060e+02	4.490984322044641175e+01	-0.0161939	5.346077269715598277e+02	2.502164150775143536e-02	nan	7.818164604640189756e-05	8.190406305412603061e+00	1.000000000000000000e+00
3.520000000000000000e+02	5.896190377056171883e+01	7.659947067471524207e+00	2.018522778124113778e-03	-62.7494	1.687475543771986830e-01	nan	8.513686977365028839e-06	1.934829726848946407e+01	1.000000000000000000e+00
3.530000000000000000e+02	1.217442967877808542e+02	3.136418798807779851e+01	2.595327037658893936e-03	-81.9497	2.549500158288520169e-01	nan	2.603507063581860258e-05	6.496331117248835163e+00	1.000000000000000000e+00
3.540000000000000000e+02	1.273561629903591239e+02	4.421300028411107519e+01	-0.0153824	5.075957226640651356e+02	2.401283262979059252e-02	nan	6.585401113188917607e-05	8.190406305412603061e+00	1.000000000000000000e+00
3.550000000000000000e+02	1.117143738308839573e+02	1.636514510610307838e+01	1.836500576963781030e-03	-56.6904	2.292122150044243467e-01	nan	1.086214954428174845e-05	1.168461150942782290e+01	1.000000000000000000e+00
3.550000000000000000e+02	9.281564793623273601e+01	3.099611343024979604e+01	-0.00205766	6.405218495272586665e+01	1.971798002084484969e-01	nan	1.072872751110458298e-05	1.395073678213027435e+01	1.000000000000000000e+00
3.560000000000000000e+02	7.409938386232251162e+01	3.814199082062849300e+01	-0.00213781	6.672027760011810926e+01	1.750653409368897462e-01	nan	9.933256092017217435e-06	1.825485699124350703e+01	1.000000000000000000e+00
3.560000000000000000e+02	7.591702718127375249e+01	1.698091253878197548e+01	2.447497737509680797e-03	-77.0288	1.613133049785760997e-01	nan	1.196829882136009668e-05	1.452416767113384033e+01	1.000000000000000000e+00
3.560000000000000000e+02	1.172943239558589568e+02	2.663131784617737807e+01	-0.0015117	4.587877761822556266e+01	3.729910393484751063e-01	nan	1.696926029967611057e-05	6.496331117248835163e+00	1.000000000000000000e+00
3.570000000000000000e+02	3.253505866760006882e+01	4.586321539780915657e+01	-0.0158897	5.244842847553773026e+02	9.747273170499393125e-03	nan	2.870630065879429114e-05	1.256856488140500083e+01	1.000000000000000000e+00
3.570000000000000000e+02	1.389136388268829023e+02	4.584600189284180516e+01	-0.00144121	4.353209040443176292e+01	3.726004077968023687e-01	nan	1.441352280740835499e-05	1.167227235656999973e+01	1.000000000000000000e+00
3.580000000000000000e+02	5.688351786246384734e+01	8.222470733878326499e+00	-0.0159818	5.275503235939289652e+02	1.436142640208026844e-02	nan	4.033405594511693074e-05	2.095196362728580652e+01	1.000000000000000000e+00
3.580000000000000000e+02	3.562401815360070145e+01	1.465681620435086430e+01	-0.0157704	5.205128107854771997e+02	3.093498301924579863e-02	nan	7.916948440601157325e-05	4.703533253649991863e+00	1.000000000000000000e+00
3.600000000000000000e+02	9.043871381596422054e+01	1.724935959699207189e+01	-0.0158385	5.227799943220785508e+02	1.554190170916103231e-02	nan	4.211889991871426727e-05	1.395073678213027435e+01	1.000000000000000000e+00
3.600000000000000000e+02	4.134158120464583419e+01	2.527489346104713874e+01	-0.0157002	5.181768157639119181e+02	2.089043662549494584e-02	nan	5.724104242379513853e-05	1.205960579255587461e+01	1.000000000000000000e+00
3.600000000000000000e+02	5.588987630417099695e+01	3.685605215164977011e+01	-0.0152778	5.041135159896069808e+02	1.435151590754424333e-02	nan	3.545102869440540269e-05	1.825485699124350703e+01	1.000000000000000000e+00
3.600000000000000000e+02	2.021763896856428744e+01	3.036120871252107634e+01	-0.00204316	6.356961911046263225e+01	3.027988281781507363e-01	nan	2.038314006152271428e-05	1.092207008560842851e+01	1.000000000000000000e+00
3.610000000000000000e+02	1.006038497260444231e+01	3.437640562132894217e+01	-0.0158212	5.222029545057991982e+02	2.099802148611140673e-02	nan	6.083660756187132861e-05	1.092207008560842851e+01	1.000000000000000000e+00
3.610000000000000000e+02	9.326385427639320369e+01	3.095662652171476381e+01	2.135934065848011428e-03	-66.6577	1.896963239188431682e-01	nan	1.125211847306515272e-05	1.399537727847125801e+01	1.000000000000000000e+00
3.620000000000000000e+02	1.119417319088719012e+02	4.238807534415425238e+01	-0.0156393	5.161496434760646252e+02	1.879691315619824721e-02	nan	4.771218826230625695e-05	1.381354015852221373e+01	1.000000000000000000e+00
3.620000000000000000e+02	1.176778883921395362e+02	2.641173726351539841e+01	1.526550195534201460e-03	-46.373	2.955640967941598474e-01	nan	1.102771201810374425e-05	1.129395959592438636e+01	1.000000000000000000e+00
3.630000000000000000e+02	1.714499160100942632e+01	1.748905427121569289e+01	-0.0161204	5.321637741630687515e+02	1.527191153235629706e-02	nan	4.278439733906155775e-05	1.323380224297460650e+01	1.000000000000000000e+00
3.660000000000000000e+02	1.259767515797670683e+02	4.850046263368049893e+01	-0.00206358	6.424917117147505508e+01	2.645232496807181644e-01	nan	3.265672447572608785e-05	8.537284977884832315e+00	1.000000000000000000e+00
3.660000000000000000e+02	5.438031935513163972e+01	2.332906284942305319e+01	-0.00177416	5.461518313122571300e+01	2.442074310193217412e-01	nan	1.119616583882441252e-05	8.681058786121621296e+00	1.000000000000000000e+00
3.660000000000000000e+02	7.098662594423703354e+01	4.976885369795817837e+01	1.426067161348150815e-03	-43.0282	3.099436989336871173e-01	nan	1.040179870246161669e-05	1.466217211688185529e+01	1.000000000000000000e+00
3.670000000000000000e+02	3.862922768874719281e+01	4.428677316778097861e+01	-0.0157023	5.182453230070167365e+02	1.308372390090672965e-02	nan	3.541752638545990207e-05	4.139306747480137716e+00	1.000000000000000000e+00
3.670000000000000000e+02	4.742167817233757887e+01	1.813887070103183419e+01	2.585867230737612550e-03	-81.6348	2.195826816917637592e-01	nan	2.232289529808032229e-05	8.681058786121621296e+00	1.000000000000000000e+00
3.670000000000000000e+02	6.720808681250062477e+01	3.150517802985998017e+01	1.922451018987204104e-03	-59.5514	2.736379309189087561e-01	nan	1.678249192783874460e-05	3.385298175535746967e+00	1.000000000000000000e+00
3.670000000000000000e+02	7.015851760804443416e+01	2.984529795648347772e+01	-0.00182347	5.625667153191434977e+01	3.245016782390978127e-01	nan	1.889623242044477096e-05	3.385298175535746967e+00	1.000000000000000000e+00
3.690000000000000000e+02	1.255071744126940132e+02	3.935534303003466761e+01	-0.0161759	5.340106630635299325e+02	2.032798690485482229e-02	nan	4.893813200328166223e-05	3.900957987137593896e+00	1.000000000000000000e+00
3.690000000000000000e+02	1.339947753667579491e+02	4.556847877545985170e+01	-0.0158334	5.226083893844506747e+02	1.582717950260492668e-02	nan	4.314944381859446814e-05	8.537284977884832315e+00	1.000000000000000000e+00
3.700000000000000000e+02	6.511001136348052398e+01	4.990705199252237989e+00	-0.0147566	4.867640143802206012e+02	1.733319545450928700e-02	nan	3.766181643391034334e-05	2.124668566858380103e+01	1.000000000000000000e+00
3.710000000000000000e+02	1.128276259107399966e+02	3.770094356167115279e+01	-0.0154108	5.085409748684937199e+02	1.940995836771230998e-02	nan	4.524225027104432459e-05	8.638161468126426712e+00	1.000000000000000000e+00
3.730000000000000000e+02	8.072112666831027639e+01	2.757073082305380396e+01	-0.0154849	5.110085166036170108e+02	1.412169539556440423e-02	nan	3.808753017530897884e-05	1.291678770681965105e+01	1.000000000000000000e+00
3.740000000000000000e+02	1.308679752548383988e+02	3.362225991818054638e+01	-0.00173055	5.316349672293549844e+01	2.960644051719172332e-01	nan	1.407996286525566689e-05	7.848976215823493696e+00	1.000000000000000000e+00
3.750000000000000000e+02	8.658703244753073847e+00	2.712293896056809572e+01	-0.0150337	4.959901010466231241e+02	9.130986772372251536e-02	nan	2.231840715582343777e-04	7.680493162061782009e+00	1.000000000000000000e+00
3.760000000000000000e+02	1.009613482179194364e+02	2.477818964076909225e+01	-0.0161858	5.343411626469795692e+02	1.132578232768288728e-02	nan	3.043264120793429247e-05	1.754440409883790863e+01	1.000000000000000000e+00
3.760000000000000000e+02	1.205214065748936605e+02	5.070193535577489286e+01	-0.028583	9.470101865872300095e+02	1.417509719308213123e-01	nan	1.465468639287817497e-03	7.784055915659848779e+00	1.000000000000000000e+00
3.760000000000000000e+02	1.200713964557567692e+02	3.299503006474289890e+01	2.167018050389018201e-03	-67.6924	2.331612823652922106e-01	nan	1.520636570666266576e-05	8.638161468126426712e+00	1.000000000000000000e+00
3.760000000000000000e+02	2.371406358913075607e+01	4.035751621225342944e+01	1.872861879198794250e-03	-57.9008	2.980458738834856902e-01	nan	1.658880514407254193e-05	1.240648951478911144e+01	1.000000000000000000e+00
3.760000000000000000e+02	1.239154910679922494e+02	4.090196578330355237e+01	-0.0034488	1.103593065076409516e+02	2.225443898325277781e-01	nan	3.614028797424564211e-05	7.938778457354782603e+00	1.000000000000000000e+00
3.770000000000000000e+02	7.756854015089786003e+01	1.504457407354453302e+01	1.163969430368749693e-03	-34.3036	3.520284148769362575e-01	nan	8.723879655925887501e-06	1.291678770681965105e+01	1.000000000000000000e+00
3.780000000000000000e+02	1.482238855935282906e+01	3.170540102315684194e+01	-0.0275415	9.123384285799121471e+02	4.810521334714235042e-02	nan	3.737015861027875516e-04	7.680493162061782009e+00	1.000000000000000000e+00
3.810000000000000000e+02	1.165974163262530681e+02	4.397929993306360075e+01	-0.00182667	5.636299411547938121e+01	3.648960203492274124e-01	nan	2.127466389741924108e-05	7.784055915659848779e+00	1.000000000000000000e+00
3.830000000000000000e+02	3.296985308754540256e+01	1.059935966674625973e+01	-0.0159376	5.260765702773076100e+02	1.293125159525287948e-02	nan	3.328261214147964716e-05	1.660699461544279032e+01	1.000000000000000000e+00
3.830000000000000000e+02	3.198219414454712961e+01	4.002786771280388933e+01	2.175030698792935514e-03	-67.9591	2.587081219621761852e-01	nan	1.855769150620775230e-05	7.746108908488179345e+00	1.000000000000000000e+00
3.830000000000000000e+02	4.862109370069642011e+01	2.266820092457901836e+01	-0.00261758	8.269036147815684501e+01	1.674520443295066663e-01	nan	1.515094861728216248e-05	1.636096994201875532e+01	1.000000000000000000e+00
3.850000000000000000e+02	1.735230499880396593e+01	4.952726877800752270e+00	-0.0447936	1.486614082181591584e+03	1.161035787999764590e-02	nan	2.470211000729623870e-04	1.130903884209550370e+01	1.000000000000000000e+00
3.860000000000000000e+02	7.170609195630667898e+01	1.594616367864128392e+01	-0.0158858	5.243518541004938243e+02	1.306661021404853518e-02	nan	3.479425492990915878e-05	1.358523548107981505e+01	1.000000000000000000e+00
3.860000000000000000e+02	1.391543812995176950e+02	4.209010736100189831e+01	1.851374334360723168e-03	-57.1855	2.792239971531802478e-01	nan	1.484996593847737339e-05	5.747116952703613890e+00	1.000000000000000000e+00
3.860000000000000000e+02	7.194860362819707689e+01	3.282170990180468806e+01	-0.00208365	6.491739823381490737e+01	2.933774740206237519e-01	nan	2.081292750096680049e-05	1.687728865194666739e+01	1.000000000000000000e+00
3.860000000000000000e+02	1.334146878524029489e+02	4.179809297573753923e+01	-0.0017542	5.395073750120559453e+01	2.400112499654440956e-01	nan	2.038584638762196480e-05	5.747116952703613890e+00	1.000000000000000000e+00
3.870000000000000000e+02	7.030919747170844225e+00	3.266096593903159828e+01	-0.0154844	5.109908889983900053e+02	2.099075615969947517e-02	nan	5.200992997965703360e-05	8.202946717978020885e+00	1.000000000000000000e+00
3.870000000000000000e+02	3.789137215762852406e+01	3.501949288339312005e+01	-0.00258771	8.169594638547961551e+01	1.696956865773673329e-01	nan	1.421278459757658086e-05	7.651850476847931404e+00	1.000000000000000000e+00
3.870000000000000000e+02	2.633197690948437497e+01	2.910176448552263295e+01	-0.00231624	7.265953133841092892e+01	2.419773560404723245e-01	nan	1.829727758666093720e-05	7.244341191857251339e+00	1.000000000000000000e+00
3.880000000000000000e+02	7.970707620071058841e+01	4.966961786099626686e+00	-0.00189505	5.863917202069734458e+01	2.397312464345808802e-01	nan	1.216229139300646627e-05	1.358523548107981505e+01	1.000000000000000000e+00
3.890000000000000000e+02	1.307597663544313704e+01	4.732717934616473343e+01	1.141594489058833910e-03	-33.5588	3.749422639825028547e-01	nan	1.004946106806700274e-05	1.586318153732157299e+01	1.000000000000000000e+00
3.890000000000000000e+02	7.420048394504505040e+01	5.239893048294712941e+01	1.559674823867453252e-03	-47.4756	3.158027827415835764e-01	nan	1.289443313116190162e-05	1.956750017901336491e+01	1.000000000000000000e+00
3.900000000000000000e+02	1.132847229222680312e+02	6.020489002244847399e+00	-0.00222932	6.976614916416195911e+01	1.451733677622031315e-01	nan	8.525022903354277754e-06	1.718909327333347292e+01	1.000000000000000000e+00
3.900000000000000000e+02	2.458743973648602932e+01	1.364451523576317626e+01	-0.0158879	5.244236268255912137e+02	1.107333162996171350e-02	nan	2.845654848481044653e-05	1.130903884209550370e+01	1.000000000000000000e+00
3.910000000000000000e+02	4.541985345122819950e+01	3.638799028271753144e+01	-0.002121	6.616056235005525821e+01	2.370268930738289592e-01	nan	1.579328455580267048e-05	6.592259480226298152e+00	1.000000000000000000e+00
3.910000000000000000e+02	5.027224781645920615e+01	2.230212301762314908e+01	1.303776545766171819e-03	-38.9574	3.169640589816500320e-01	nan	9.142834892886790864e-06	3.669071540015298005e+00	1.000000000000000000e+00
3.910000000000000000e+02	2.630778974181921370e+01	3.634606529960814925e+01	1.280670144255192022e-03	-38.1883	3.726262299180276294e-01	nan	1.199473551146101407e-05	7.244341191857251339e+00	1.000000000000000000e+00
3.930000000000000000e+02	3.790718584460767460e+01	3.492119364775292212e+01	1.831975354673207696e-03	-56.5398	3.143144569354412443e-01	nan	1.837727959947854271e-05	7.509069911309548040e+00	1.000000000000000000e+00
3.930000000000000000e+02	1.205513329580578556e+02	5.257091031228505074e+01	2.403600534532725035e-03	-75.5676	3.624812925015030718e-01	nan	1.845595847562958881e-05	2.079929787336682878e+01	1.000000000000000000e+00
3.930000000000000000e+02	4.715944536014533384e+01	2.035981850140625227e+01	-0.00134824	4.043752449329713983e+01	3.538951820602561638e-01	nan	1.217857313750182639e-05	3.669071540015298005e+00	1.000000000000000000e+00
3.930000000000000000e+02	2.633738853492557652e+01	2.907559577531584338e+01	1.991631481111272133e-03	-61.8543	2.176896598267977767e-01	nan	1.206015625387433767e-05	7.270529773834678799e+00	1.000000000000000000e+00
3.930000000000000000e+02	7.195424071307407132e+01	3.296078616311781673e+01	1.847226172542954957e-03	-57.0474	3.675407537067126862e-01	nan	2.451470048364248153e-05	1.007871881957155935e+01	1.000000000000000000e+00
3.930000000000000000e+02	4.931518630977989659e+01	4.170628577805445047e+01	1.850331217144984700e-03	-57.1508	3.080871072219074636e-01	nan	1.769211294769639157e-05	6.592259480226298152e+00	1.000000000000000000e+00
3.940000000000000000e+02	5.291433706177381424e+01	5.255493014609000113e+01	-0.00247329	7.788739915192039120e+01	1.711546245015286294e-01	nan	1.283549554809034170e-05	1.143009058405434786e+01	1.000000000000000000e+00
3.950000000000000000e+02	9.772630405344496296e+01	1.332805561922538651e+01	-0.0157179	5.187635610803727104e+02	1.225299754613629055e-02	nan	3.463661827563942436e-05	7.152890484928585479e+00	1.000000000000000000e+00
3.950000000000000000e+02	6.642745629400383223e+01	4.636214342002941891e+01	-0.0156811	5.175390044129486569e+02	3.937426420903544777e-02	nan	1.057549027164660083e-04	9.719223856220681412e+00	1.000000000000000000e+00
3.950000000000000000e+02	9.984724854001217409e+01	5.058302690637818699e+01	-0.0147487	4.865039171841602297e+02	1.481056790151835667e-02	nan	3.454114444479543277e-05	2.079929787336682878e+01	1.000000000000000000e+00
3.960000000000000000e+02	6.286642303004482812e+01	3.731878373126846071e+01	-0.0162315	5.358606663375121570e+02	1.937148600119731334e-02	nan	5.841777267772869128e-05	9.719223856220681412e+00	1.000000000000000000e+00
3.960000000000000000e+02	5.813286333803300288e+00	3.761165133693747720e+01	-0.00168527	5.165629621686934314e+01	2.279396514576161881e-01	nan	8.848874987849650382e-06	1.162658776664416571e+01	1.000000000000000000e+00
3.970000000000000000e+02	1.169102824274361438e+02	1.510989265415675575e+01	-0.0153413	5.062289528142773065e+02	1.921613864258242543e-02	nan	4.906197928557262628e-05	9.878154955074117893e+00	1.000000000000000000e+00
3.970000000000000000e+02	3.856464427345553503e+01	4.240142622082652224e+01	-0.0152381	5.027923574965669218e+02	1.678636323969340260e-02	nan	4.192460659294286143e-05	7.509069911309548040e+00	1.000000000000000000e+00
3.980000000000000000e+02	1.142353830842356111e+01	2.742820320397439815e+01	-0.0156228	5.155982133331451678e+02	1.613410335505738313e-02	nan	4.217113870030296540e-05	1.162658776664416571e+01	1.000000000000000000e+00
3.980000000000000000e+02	1.100183338821301362e+02	8.033241570112146235e+00	-0.0152249	5.023535763907652267e+02	2.501253104881928646e-02	nan	6.696794072211027413e-05	9.878154955074117893e+00	1.000000000000000000e+00
3.980000000000000000e+02	7.856938312349166154e+01	2.072720991889978492e+01	-0.00218177	6.818331743239318143e+01	2.535908556447661333e-01	nan	1.751090555685751388e-05	1.390756976733178973e+01	1.000000000000000000e+00
3.990000000000000000e+02	2.749436216344838968e+01	1.380885523216849542e+01	-0.0192472	6.362463344211356571e+02	2.238919649182691263e-02	nan	9.167745324984683084e-05	2.106556475759357738e+01	1.000000000000000000e+00
3.990000000000000000e+02	1.372889091433372641e+02	4.085359167289767157e+01	-0.0315293	1.045083871854042627e+03	1.297921859854744842e-02	nan	1.382086220496968429e-04	2.923835040965278509e+01	1.000000000000000000e+00
4.000000000000000000e+02	1.033195779106571308e+02	2.512665089336806545e+01	-0.0149957	4.947230496284118431e+02	1.492593955543548567e-01	nan	3.983439878581002298e-04	4.017027248767912617e+00	1.000000000000000000e+00
4.000000000000000000e+02	3.671466257362880015e+01	5.067668421111400789e+01	-0.0152165	5.020744292327717062e+02	2.612570620306353675e-02	nan	6.453365487897033399e-05	8.479523989913035464e+00	1.000000000000000000e+00
4.020000000000000000e+02	1.080553740942271617e+02	2.910411503665515198e+01	-0.0146547	4.833745319971457093e+02	1.960791475144345597e-01	nan	5.424650966865562267e-04	4.618974511072226896e+00	1.000000000000000000e+00
4.040000000000000000e+02	7.981923761341131751e+01	4.880244378693307183e+00	2.533511682857298927e-03	-79.892	1.468891051184137986e-01	nan	1.229022200395582667e-05	1.435681334869696357e+01	1.000000000000000000e+00
4.040000000000000000e+02	1.302387030886902437e+02	1.247797310228917844e+01	-0.0154189	5.088104215121941252e+02	1.878630489052723895e-02	nan	4.712272768454799511e-05	7.474784678101700663e+00	1.000000000000000000e+00
4.040000000000000000e+02	4.594655415236211837e+01	3.670834912134301220e+01	2.321006797168825332e-03	-72.8183	1.563524070806200372e-01	nan	1.068354839448841897e-05	1.505069003665344773e+01	1.000000000000000000e+00
4.040000000000000000e+02	9.480366251587629733e+01	3.733582710847689867e+01	-0.0159429	5.262537220912016664e+02	1.817716580822714700e-02	nan	4.876714616131590203e-05	1.488572466703064023e+01	1.000000000000000000e+00
4.050000000000000000e+02	9.548490845753912026e+01	1.083936391676649258e+01	-0.0171548	5.665948947906312014e+02	4.420523194407377510e-02	nan	1.558819979562764207e-04	3.846801156377904540e+00	1.000000000000000000e+00
4.050000000000000000e+02	1.072947386381534614e+02	2.454820028362273021e+01	-0.0135736	4.473864429727985339e+02	1.025746007808452376e-01	nan	2.048896905344585082e-04	4.017027248767912617e+00	1.000000000000000000e+00
4.050000000000000000e+02	1.901073690798037319e+01	4.619499053551555079e+01	1.802653552666401773e-03	-55.5637	2.502265366552236525e-01	nan	1.204326965763463594e-05	1.826238106536779782e+01	1.000000000000000000e+00
4.060000000000000000e+02	4.467817117155323814e+01	5.170549802349817270e+01	-0.00251194	7.917398999142343996e+01	2.172101037606919416e-01	nan	1.845616053245917993e-05	1.505069003665344773e+01	1.000000000000000000e+00
4.060000000000000000e+02	5.928436969361371212e+01	2.969074565435944635e+01	-0.00204771	6.372085173485248077e+01	2.021816508337298535e-01	nan	1.115335927741426962e-05	1.441901896125119542e+01	1.000000000000000000e+00
4.060000000000000000e+02	4.765419290859919954e+01	2.116741908815121676e+01	1.345274360938886887e-03	-40.3388	2.435249127625143117e-01	nan	6.363935119351828036e-06	1.441901896125119542e+01	1.000000000000000000e+00
4.070000000000000000e+02	3.525319880984171306e+01	1.323409849642181157e+01	-0.00233429	7.326047594461024914e+01	1.835565987347832495e-01	nan	1.260968459379766878e-05	1.472148872392244812e+01	1.000000000000000000e+00
4.130000000000000000e+02	1.068361994225173532e+02	2.464395505773715200e+01	2.511018471715298610e-03	-79.1433	3.008419545857405897e-01	nan	3.541410850683007072e-05	5.308771132652863045e+00	1.000000000000000000e+00
4.140000000000000000e+02	1.040541065801725011e+02	2.012256032209839063e+01	-0.00252147	7.949129453000129786e+01	2.880155505566649454e-01	nan	2.905186034027414408e-05	5.308771132652863045e+00	1.000000000000000000e+00
4.150000000000000000e+02	1.276867607008399652e+01	1.699145010718882176e+01	-0.0462679	1.535691997606090581e+03	1.111934558895122382e-02	nan	2.640812724901684988e-04	1.079368862430847109e+01	1.000000000000000000e+00
4.150000000000000000e+02	2.639595104260931890e+01	2.343680226305137637e+01	-0.0157005	5.181859652786224615e+02	1.687145634460396337e-02	nan	4.383587269805434112e-05	1.354346047710022738e+01	1.000000000000000000e+00
4.150000000000000000e+02	1.262903455260625094e+02	3.606360609052850918e+01	2.201694474174303254e-03	-68.8467	2.627353429067244006e-01	nan	1.829646613399225075e-05	9.879865253686830329e+00	1.000000000000000000e+00
4.160000000000000000e+02	1.373038281208476405e+02	1.011253984313234966e+01	-0.0156929	5.179332826690565525e+02	2.195465832669507567e-02	nan	5.628424261504756416e-05	1.992832923825283942e+01	1.000000000000000000e+00
4.160000000000000000e+02	9.961015763185575622e+01	3.125876509933742042e+01	-0.00223414	6.992684164785366363e+01	1.387766665565460800e-01	nan	7.977834942917096968e-06	9.796498958650666111e+00	1.000000000000000000e+00
4.180000000000000000e+02	1.065092713421660697e+01	6.407554153280420550e+00	-0.0141321	4.659770432930634456e+02	1.806571704130699452e-02	nan	3.537953851210853687e-05	1.079368862430847109e+01	1.000000000000000000e+00
4.180000000000000000e+02	6.962787720340296005e+01	2.990886824662653964e+01	1.586242084096172377e-03	-48.36	3.523908817772082314e-01	nan	1.735560027638633602e-05	4.198850078167793320e+00	1.000000000000000000e+00
4.190000000000000000e+02	3.851207767798180015e+01	4.268323507357413149e+01	-0.0319804	1.060100286570265098e+03	1.174513607938276749e-02	nan	1.365939662914166311e-04	6.596470315969265030e+00	1.000000000000000000e+00
4.190000000000000000e+02	3.527109243114264103e+01	1.320659273302127446e+01	2.301735050444110326e-03	-72.1768	1.629668861066234653e-01	nan	1.060656684448752318e-05	1.354346047710022738e+01	1.000000000000000000e+00
4.220000000000000000e+02	1.041982893930787526e+02	1.535180601540457701e+01	-0.0157626	5.202522841620057079e+02	1.368584003702599805e-02	nan	3.736204829747399040e-05	9.101490286047392075e+00	1.000000000000000000e+00
4.220000000000000000e+02	1.193158950949982433e+01	2.658682634258214250e+01	-0.0145173	4.787987592646564963e+02	1.848206479229774768e-02	nan	3.869097936068003436e-05	2.021986949041442116e+01	1.000000000000000000e+00
4.220000000000000000e+02	6.646857839095964948e+01	2.714315441605332424e+01	1.970302536713415195e-03	-61.1443	2.223520178762966593e-01	nan	1.239756866351955480e-05	4.198850078167793320e+00	1.000000000000000000e+00
4.230000000000000000e+02	3.347518458129559349e+01	3.251458574540200885e+01	-0.00198009	6.147002175642450794e+01	2.624508775358423973e-01	nan	1.538644375889379202e-05	1.134776282915626133e+01	1.000000000000000000e+00
4.240000000000000000e+02	7.944015632582311071e+01	2.058390412282076554e+01	-0.0161391	5.327861165800400158e+02	2.084194472197820058e-02	nan	5.741255073180884271e-05	1.110440667806150472e+01	1.000000000000000000e+00
4.240000000000000000e+02	6.581978994535322869e+00	4.649587097573386529e+01	-0.00147624	4.469839365518598129e+01	2.705752988950665960e-01	nan	9.243960183959449480e-06	2.061524656332410288e+01	1.000000000000000000e+00
4.260000000000000000e+02	9.690604654457565914e+01	4.614042864962780754e+01	-0.0161521	5.332193419658498215e+02	1.901000038094968758e-02	nan	5.145913316994903640e-05	3.689325242166032304e+00	1.000000000000000000e+00
4.270000000000000000e+02	8.925359550635971573e+01	8.460594137317404062e+00	-0.0157147	5.186588514554798621e+02	1.397358241986157434e-02	nan	3.639546853242890499e-05	1.128135145053124155e+01	1.000000000000000000e+00
4.270000000000000000e+02	7.802690583085177423e+01	9.569796319179101118e+00	-0.0161593	5.334564379738101252e+02	2.072633922750699575e-02	nan	5.787504439822579544e-05	1.110440667806150472e+01	1.000000000000000000e+00
4.270000000000000000e+02	1.101616672499079499e+02	3.618475544115938902e+01	-0.0159602	5.268312103057216973e+02	1.402131172218490374e-02	nan	3.971986493242805834e-05	1.657790424985769917e+01	1.000000000000000000e+00
4.270000000000000000e+02	1.129494377825820521e+02	1.285090072093442792e+01	-0.00179046	5.515782782186403921e+01	2.283528913703133378e-01	nan	1.017214238912445615e-05	9.101490286047392075e+00	1.000000000000000000e+00
4.280000000000000000e+02	8.091977289340915647e+00	8.728845485128667647e+00	1.796080702543625734e-03	-55.3449	2.572947600747567121e-01	nan	1.369661463590653459e-05	2.392063806865954234e+01	1.000000000000000000e+00
4.280000000000000000e+02	6.674104952540957925e+01	2.725337789634215824e+01	-0.00236764	7.437047760090320025e+01	2.386579036447827873e-01	nan	1.882261037665596725e-05	1.434396019040763015e+01	1.000000000000000000e+00
4.290000000000000000e+02	8.920830183210384234e+01	4.554297283652697104e+01	-0.00211427	6.593657459232385065e+01	2.803717190999542863e-01	nan	1.856693236958157711e-05	6.519824424041344990e+00	1.000000000000000000e+00
4.300000000000000000e+02	1.390074162834299614e+02	4.605632519515555856e+01	1.664635899740395933e-03	-50.9695	2.593926967032910147e-01	nan	1.043693887908941965e-05	1.122062735449011406e+01	1.000000000000000000e+00
4.300000000000000000e+02	5.520511958030325417e+01	4.217107484986129151e+01	-0.0017084	5.242621672340495564e+01	2.806175659153535840e-01	nan	1.256672008920187402e-05	1.245685278776582372e+01	1.000000000000000000e+00
4.320000000000000000e+02	3.088171012342863619e+01	1.599692659108147552e+01	-0.01554	5.128433272854890674e+02	1.346812030488064860e-02	nan	3.324093112707571164e-05	9.343664217120588589e+00	1.000000000000000000e+00
4.320000000000000000e+02	1.271314562158123493e+02	4.841441789742000879e+01	-0.0152213	5.022344957619141042e+02	2.332413706053804159e-02	nan	5.462861091158282916e-05	1.210780858455075482e+01	1.000000000000000000e+00
4.330000000000000000e+02	2.185354923488986501e+01	4.877476746672087415e+01	-0.0148639	4.903368385942608256e+02	1.839116454344491558e-02	nan	4.257223355009037116e-05	1.858202893357221086e+01	1.000000000000000000e+00
4.330000000000000000e+02	6.582362787025267892e+01	4.868417419443945704e+01	-0.0165262	5.456695207012967330e+02	3.699997597082338441e-02	nan	1.081671408456109273e-04	6.037829492967621725e+00	1.000000000000000000e+00
4.330000000000000000e+02	1.132893255392328484e+02	1.259436884010357538e+01	1.934036805113921800e-03	-59.9371	2.669143978193282418e-01	nan	1.531297939617062799e-05	5.048181840002741616e+00	1.000000000000000000e+00
4.330000000000000000e+02	8.208913118005607146e+01	2.873209781212689862e+01	-0.00256642	8.098737830445955410e+01	1.693458849973120683e-01	nan	1.427775796399743126e-05	8.278718845958961126e+00	1.000000000000000000e+00
4.340000000000000000e+02	3.159037980822079916e+01	2.643968826075269618e+01	-0.0155399	5.128408320037293606e+02	1.353648486535075079e-02	nan	3.235712469078403335e-05	9.084981505963181547e+00	1.000000000000000000e+00
4.340000000000000000e+02	1.372683834663895937e+02	3.497127927330262054e+01	-0.0159133	5.252675953680354723e+02	1.435835398703100285e-02	nan	4.159996067839811195e-05	1.122062735449011406e+01	1.000000000000000000e+00
4.340000000000000000e+02	6.636991060673808818e+01	2.751827598874356795e+01	2.061385154670242973e-03	-64.1762	1.362212797141492127e-01	nan	6.676053296191924438e-06	1.386449316603714088e+01	1.000000000000000000e+00
4.350000000000000000e+02	7.758074841288133427e+01	3.567556024488175126e+01	-0.00270287	8.552933953628904362e+01	1.930347561023962877e-01	nan	1.905091778898622390e-05	8.278718845958961126e+00	1.000000000000000000e+00
4.360000000000000000e+02	5.892122432437142976e+01	1.385827606626192399e+01	2.061615983421678441e-03	-64.1839	1.837930080023605361e-01	nan	9.780555498227206569e-06	1.555887287740714697e+01	1.000000000000000000e+00
4.360000000000000000e+02	6.655697847994818517e+01	4.269104630748352491e+01	-0.0163037	5.382645603076405223e+02	6.413561528072975193e-02	nan	1.800792113161740944e-04	6.037829492967621725e+00	1.000000000000000000e+00
4.370000000000000000e+02	1.968296999784574552e+01	3.031994736291526138e+01	-0.0150087	4.951584131122236840e+02	2.657661287728541044e-02	nan	6.248023323336106217e-05	1.252369031444531977e+01	1.000000000000000000e+00
4.370000000000000000e+02	3.943744225925176039e+01	1.224146275523600380e+01	-0.0158203	5.221718723745066200e+02	1.613710827281689131e-02	nan	4.133473717227316956e-05	9.343664217120588589e+00	1.000000000000000000e+00
4.370000000000000000e+02	4.043555273854693866e+01	2.851328532776420488e+01	-0.00199397	6.193218179001187451e+01	2.513295007918859847e-01	nan	1.010771023921071574e-05	9.084981505963181547e+00	1.000000000000000000e+00
4.380000000000000000e+02	9.238746026240865206e+01	9.987769582579501204e+00	-0.0155232	5.122851037297284620e+02	1.280378114192004535e-02	nan	3.179316692371462935e-05	1.420459181939699533e+01	1.000000000000000000e+00
4.380000000000000000e+02	1.387968595401841299e+02	1.349767571405234534e+01	-0.015892	5.245602623264804834e+02	1.763655608976555378e-02	nan	4.402312160623643504e-05	2.152793276020734226e+01	1.000000000000000000e+00
4.380000000000000000e+02	1.107573652986791473e+02	1.696166974913064962e+01	-0.0155064	5.117248127232915067e+02	1.516826551379257815e-02	nan	3.828895173662293252e-05	5.048181840002741616e+00	1.000000000000000000e+00
4.400000000000000000e+02	8.210998525792494718e+01	2.863309846181535079e+01	2.615292765270481063e-03	-82.6143	1.457313048142885314e-01	nan	1.187425540049155097e-05	8.373186631411687841e+00	1.000000000000000000e+00
4.410000000000000000e+02	1.324131897395463113e+02	4.137179670300069745e+01	-0.0306501	1.015818477828547884e+03	2.252790442789875947e-02	nan	2.275419056463039039e-04	3.521265201929007382e+00	1.000000000000000000e+00
4.430000000000000000e+02	5.801113464401049669e+01	3.029612960385607323e+01	2.013867573347222044e-03	-62.5944	2.694281941621731180e-01	nan	1.618540104834717219e-05	8.058530411768948909e+00	1.000000000000000000e+00
4.430000000000000000e+02	1.012820102097521158e+02	2.106285016873743743e+01	-0.00247431	7.792119291789921931e+01	2.985235296021836460e-01	nan	2.952407636828774195e-05	1.032482614359300044e+01	1.000000000000000000e+00
4.430000000000000000e+02	5.285945798381382588e+01	2.409934495484737127e+01	-0.00229407	7.192149050028373836e+01	2.126755470571070061e-01	nan	1.512111616263956400e-05	8.058530411768948909e+00	1.000000000000000000e+00
4.440000000000000000e+02	1.019748500090965422e+02	3.785925667774166214e+01	-0.00931295	3.055609269364379088e+02	2.335969390952530311e-02	nan	2.050856463242499038e-05	1.174712011961891100e+01	1.000000000000000000e+00
4.440000000000000000e+02	1.126359350494796452e+01	8.562549472168972997e+00	2.060530978918403023e-03	-64.1477	1.775098148426060840e-01	nan	9.467613467471094774e-06	1.878397055050566067e+01	1.000000000000000000e+00
4.460000000000000000e+02	6.785505984652846223e+01	2.926927158062837364e+01	-0.00243863	7.673378612236859908e+01	2.281516154493395954e-01	nan	1.896702634432675789e-05	9.897338065997113077e+00	1.000000000000000000e+00
4.470000000000000000e+02	1.116675463211329316e+02	3.122250526553767713e+01	2.438814071284270239e-03	-76.7398	1.380535080438350937e-01	nan	9.564882347450625889e-06	4.752873364065334449e+00	1.000000000000000000e+00
4.470000000000000000e+02	1.777134637212235901e+01	2.618318232862584338e+01	-0.00138344	4.160922767758269458e+01	3.649999992410162264e-01	nan	1.293333408804663202e-05	9.843734062406545249e+00	1.000000000000000000e+00
4.490000000000000000e+02	7.859929758511479747e+01	1.729538666194135743e+01	-0.0177162	5.852835286721224293e+02	7.273840291500355271e-03	nan	2.509581141362733137e-05	1.252105721269811411e+01	1.000000000000000000e+00
4.490000000000000000e+02	8.127509057686239657e+00	2.815688497696788772e+01	-0.0156782	5.174439635453586561e+02	1.821967127180301738e-02	nan	4.940439824531747757e-05	9.843734062406545249e+00	1.000000000000000000e+00
4.490000000000000000e+02	8.127172837270879313e+01	2.952792472275192637e+01	-0.0139345	4.594002687469460966e+02	1.594685540445062166e-02	nan	3.077446529355955512e-05	1.252105721269811411e+01	1.000000000000000000e+00
4.490000000000000000e+02	5.198793098693490577e+01	3.835342937384177731e+01	-0.0136461	4.497991344803547804e+02	3.114718486847445345e-02	nan	6.021948715721176068e-05	4.069944868644789437e+00	1.000000000000000000e+00
4.500000000000000000e+02	1.125323453389659250e+02	1.072554624593077399e+01	-0.0165582	5.467363369259957153e+02	1.871730603040968610e-01	nan	6.463897488163292907e-04	5.642729570368198999e+00	1.000000000000000000e+00
4.500000000000000000e+02	2.611812553576954343e+01	5.014989508340963908e+01	-0.0152619	5.035842523087123368e+02	1.431913707099408128e-02	nan	3.467744012860694071e-05	1.519863311172922771e+01	1.000000000000000000e+00
4.510000000000000000e+02	1.363314087941081425e+02	1.726269859386862748e+01	-0.0161005	5.315014242629849832e+02	1.428389195065404849e-02	nan	3.745674041592169783e-05	2.166898386560882983e+01	1.000000000000000000e+00
4.520000000000000000e+02	1.170591788638398327e+02	7.356840969064696978e+00	-0.0163838	5.409312941804921593e+02	1.721200452263786929e-01	nan	5.650848899883722642e-04	5.642729570368198999e+00	1.000000000000000000e+00
4.520000000000000000e+02	1.949221838095349568e+01	3.647159830198580721e+01	-0.00230055	7.213720146739697725e+01	2.063355416815078058e-01	nan	1.289375998068030573e-05	1.043134237342763804e+01	1.000000000000000000e+00
4.530000000000000000e+02	1.070912238161432555e+02	1.465514500303834744e+01	-0.0159677	5.270788995169721147e+02	7.042306645214169158e-02	nan	1.913138460655663237e-04	6.711747150927653394e+00	1.000000000000000000e+00
4.530000000000000000e+02	7.236373407079479136e+01	3.952600190224296028e+01	-0.0157902	5.211705129177490790e+02	2.125934573683752049e-02	nan	5.821619534554020586e-05	9.982156545145969062e+00	1.000000000000000000e+00
4.550000000000000000e+02	3.159900843284393090e+01	1.771053073960947088e+01	2.011081569851724902e-03	-62.5017	2.949144302904499471e-01	nan	1.846036529619044837e-05	3.704361377143686074e+00	1.000000000000000000e+00
4.560000000000000000e+02	3.332818121164735459e+01	5.237954212800580223e+01	-0.0164685	5.437498117997081408e+02	1.454153340397468241e-02	nan	4.121492135091394055e-05	2.067411443009120831e+01	1.000000000000000000e+00
4.570000000000000000e+02	2.836174724940156722e+01	4.544060804542273679e+00	-0.0148064	4.884245008799352945e+02	1.683621830578463374e-02	nan	4.311777492145809818e-05	1.355860577348759222e+01	1.000000000000000000e+00
4.580000000000000000e+02	6.380018768266197071e+01	3.439675999430979658e+01	-0.0158055	5.216793993481879852e+02	1.310680988571477634e-02	nan	3.911000932388189341e-05	9.982156545145969062e+00	1.000000000000000000e+00
4.580000000000000000e+02	7.118184986335815267e+01	2.189032608565593208e+01	2.412003630827164180e-03	-75.8473	3.244912842906405581e-01	nan	3.578139866924437439e-05	4.276533993965381697e+00	1.000000000000000000e+00
4.580000000000000000e+02	7.378750876180944829e+01	2.528138561130025153e+01	-0.00252232	7.951953043597410442e+01	3.061372621410369810e-01	nan	3.213749446949296676e-05	4.276533993965381697e+00	1.000000000000000000e+00
4.580000000000000000e+02	1.344484500466744237e+02	2.976283920726896781e+01	-0.00188307	5.824071434607622422e+01	3.002807495866042231e-01	nan	1.706680967282448255e-05	7.954460573100798904e+00	1.000000000000000000e+00
4.580000000000000000e+02	1.975921217620577508e+01	3.678139843127915753e+01	2.348210997097210668e-03	-73.7238	3.020558375609160295e-01	nan	2.824008431526134016e-05	4.120436147937382110e+00	1.000000000000000000e+00
4.590000000000000000e+02	1.286729900280866730e+02	3.523252883125216783e+01	2.271031247121930302e-03	-71.1547	1.932918775527636690e-01	nan	1.279029196428167089e-05	6.075020524363503149e+00	1.000000000000000000e+00
4.590000000000000000e+02	3.200814381326305380e+01	2.139222891476766364e+01	-0.00217638	6.800415105980866315e+01	2.358603087939874499e-01	nan	1.560982115416026234e-05	3.704361377143686074e+00	1.000000000000000000e+00
4.590000000000000000e+02	1.645683788956082338e+01	2.915712435712969253e+01	2.602236598387021316e-03	-82.1797	1.324456760668630828e-01	nan	1.061605858244330717e-05	8.308744254509308647e+00	1.000000000000000000e+00
4.600000000000000000e+02	4.591775918482007057e+01	1.340432535727761731e+01	-0.0153927	5.079384857162324920e+02	1.529634860557060883e-02	nan	3.755652318859193473e-05	1.495225828736385587e+01	1.000000000000000000e+00
4.610000000000000000e+02	1.115018523253876879e+02	3.681941080534389243e+01	-0.00232857	7.307015764273106129e+01	1.559252222939643273e-01	nan	1.013407121416437867e-05	1.724430817414105022e+01	1.000000000000000000e+00
4.610000000000000000e+02	5.788359318936371523e+01	2.476204040035311138e+01	-0.00165486	5.064406952152993568e+01	2.399973861641772066e-01	nan	9.297418495244208898e-06	1.130636599674272524e+01	1.000000000000000000e+00
4.610000000000000000e+02	1.380994065593269795e+02	4.577974491464780726e+01	-0.00226955	7.110553326592805945e+01	1.570882119752197159e-01	nan	9.643464809423442580e-06	1.273441858559288775e+01	1.000000000000000000e+00
4.630000000000000000e+02	8.259322570681592879e+01	2.764501282829519369e+01	-0.0151718	5.005868787988665076e+02	1.270083000022281805e-02	nan	3.042542052345847026e-05	8.782566025799470211e+00	1.000000000000000000e+00
4.630000000000000000e+02	2.133144867545044931e+01	4.059008146346651813e+01	1.878654532620523858e-03	-58.0936	2.413296197800526288e-01	nan	1.202208698392437929e-05	4.120436147937382110e+00	1.000000000000000000e+00
4.640000000000000000e+02	3.324590079253317043e+01	3.284086320821322147e+01	-0.015658	5.167705955684789387e+02	1.807161394085998740e-02	nan	4.552896403750840665e-05	1.151534930103249366e+01	1.000000000000000000e+00
4.640000000000000000e+02	8.163553225064805474e+01	8.921348888631529306e+00	2.071070986247057922e-03	-64.4986	1.954263084528484740e-01	nan	1.163268128257078172e-05	1.808070323480518482e+01	1.000000000000000000e+00
4.640000000000000000e+02	1.256928923515470728e+02	4.865095057172792536e+01	-0.00139571	4.201761845350262803e+01	3.178467065889264420e-01	nan	1.047782871630867179e-05	1.273441858559288775e+01	1.000000000000000000e+00
4.650000000000000000e+02	3.258008769434735541e+01	5.305236697651339739e+01	1.756409123701411753e-03	-54.0244	2.826673400138024483e-01	nan	1.341147660904183877e-05	1.081312152174771413e+01	1.000000000000000000e+00
4.660000000000000000e+02	7.411242132962527762e+01	2.536259675900567601e+01	2.089715885345982092e-03	-65.1192	2.749718665392871797e-01	nan	1.802729733822907291e-05	8.782566025799470211e+00	1.000000000000000000e+00
4.670000000000000000e+02	1.323588101763597251e+02	3.764862518801572122e+01	-0.015822	5.222302777651084398e+02	2.017123484788418963e-02	nan	5.266595398408682700e-05	5.450133481636296295e+00	1.000000000000000000e+00
4.670000000000000000e+02	3.791225641757051079e+01	4.364537097613344940e+01	-0.00204061	6.348466781275273263e+01	1.978767223466876279e-01	nan	1.063201365707192401e-05	1.081312152174771413e+01	1.000000000000000000e+00
4.670000000000000000e+02	6.706533919148468215e+01	3.225193690290687698e+01	-0.00199772	6.205680802435956878e+01	2.040850044547463105e-01	nan	1.073525831940307381e-05	9.855169926493852373e+00	1.000000000000000000e+00
4.680000000000000000e+02	6.323918564621394900e+00	3.479849507275249465e+01	-0.00284405	9.022884858864728130e+01	1.227834515972802132e-01	nan	1.107374334110133643e-05	1.608628089237983616e+01	1.000000000000000000e+00
4.690000000000000000e+02	4.829968783993606962e+01	2.238912001996980194e+01	-0.00201053	6.248319949885067359e+01	2.298202008944224550e-01	nan	1.367727259487207951e-05	1.358304514541562291e+01	1.000000000000000000e+00
4.700000000000000000e+02	1.142516824148035397e+02	2.282031882324606187e+01	-0.0124579	4.102465932521088803e+02	3.603168409753428891e-01	nan	1.083389663831437659e-03	3.517718330277944450e+00	1.000000000000000000e+00
4.700000000000000000e+02	1.421357221280690908e+02	1.254429434721353509e+01	-0.00208412	6.493296102902645828e+01	1.608996251952249379e-01	nan	9.366031379320077861e-06	2.645603343765526105e+01	1.000000000000000000e+00
4.710000000000000000e+02	8.895581312842135446e+01	4.763784222451216976e+01	-0.0156133	5.152816115675658466e+02	1.813631522729375334e-02	nan	4.428151473358675271e-05	1.178991435326551773e+01	1.000000000000000000e+00
4.720000000000000000e+02	8.030345863553210961e+01	3.962916928908050807e+01	-0.0146675	4.838003579341153113e+02	1.398868725483193298e-02	nan	3.084410858331252585e-05	1.178991435326551773e+01	1.000000000000000000e+00
4.720000000000000000e+02	1.262580803009383459e+02	4.899359515114496588e+01	2.053720126091077881e-03	-63.921	2.111981360415379205e-01	nan	1.199871633128938970e-05	1.288127511068542219e+01	1.000000000000000000e+00
4.730000000000000000e+02	6.770701263227550726e+01	2.552132272441999916e+01	-0.00313965	1.000685766200595310e+02	2.523874069704055145e-01	nan	3.521750717648140707e-05	1.619077155687448766e+01	1.000000000000000000e+00
4.730000000000000000e+02	1.211217615180772071e+02	3.182106218421138522e+01	-0.00225389	7.058400807302028568e+01	2.273306751453861851e-01	nan	1.627128770080934022e-05	1.056070462385320319e+01	1.000000000000000000e+00
4.740000000000000000e+02	4.927881385837725503e+01	3.593682933418268277e+01	-0.0149909	4.945647807505525293e+02	1.486096038952400278e-02	nan	3.533445794435960885e-05	1.358304514541562291e+01	1.000000000000000000e+00
4.750000000000000000e+02	1.107865794382822173e+02	2.965023433987205692e+01	-0.0157654	5.203468268048673053e+02	2.204276515540415371e-02	nan	6.099674337633183508e-05	7.658634643469126146e+00	1.000000000000000000e+00
4.760000000000000000e+02	1.127295294449745171e+02	1.063610415319804048e+01	-0.00253782	8.003548127594038419e+01	1.618968235510938047e-01	nan	1.301559129031259572e-05	1.001765800966035869e+01	1.000000000000000000e+00
4.780000000000000000e+02	6.206563743605505579e+01	4.069748724324242062e+01	-0.0156236	5.156254583854329212e+02	1.753877104882839433e-02	nan	4.587488924471695972e-05	8.144320891350414371e+00	1.000000000000000000e+00
4.790000000000000000e+02	1.225512826719880195e+02	1.260755933812164997e+01	-0.015634	5.159727052005677024e+02	1.608213689776660793e-02	nan	3.901436419417858152e-05	1.001765800966035869e+01	1.000000000000000000e+00
4.800000000000000000e+02	1.389418760067357823e+02	1.152714912034673134e+01	-0.0157112	5.185428068845022835e+02	1.040784459240906568e-02	nan	2.904510928119011237e-05	1.642616315832002982e+01	1.000000000000000000e+00
4.800000000000000000e+02	6.631191875493007615e+01	1.974942820667599364e+01	-0.0154042	5.083233385201320971e+02	1.707756128821924513e-02	nan	4.786597099429701471e-05	6.540199434341582574e+00	1.000000000000000000e+00
4.800000000000000000e+02	1.736361649641058591e+01	2.827577673128907421e+01	-0.0152654	5.037027482605026876e+02	2.214287464245756620e-02	nan	5.346095329924301158e-05	3.495643937902155329e+00	1.000000000000000000e+00
4.810000000000000000e+02	8.192434421943981704e+01	3.587605118677127081e+01	-0.0146612	4.835914078593510226e+02	2.119070945039769338e-02	nan	4.827236660865915561e-05	3.285972054128674991e+00	1.000000000000000000e+00
4.810000000000000000e+02	1.127475323925357600e+02	3.903751091866948286e+01	-0.00127351	3.794989346295005106e+01	3.548815531608950913e-01	nan	1.031807836754692867e-05	1.134086042572472230e+01	1.000000000000000000e+00
4.810000000000000000e+02	3.785094576751826168e+01	4.413311277975031288e+01	2.034578483536750564e-03	-63.2839	2.413450683911428918e-01	nan	1.471375183501966592e-05	1.193037755691090140e+01	1.000000000000000000e+00
4.820000000000000000e+02	9.969964070181218574e+01	5.789021385203655612e+00	-0.0150433	4.963084670729988943e+02	3.411947946191529191e-02	nan	8.334593714322627040e-05	2.384722207194130661e+01	1.000000000000000000e+00
4.830000000000000000e+02	1.275917484483886710e+02	3.488559857496625938e+01	2.319986839099657822e-03	-72.7843	2.455906374631234845e-01	nan	1.889861864392832245e-05	7.636236186496121014e+00	1.000000000000000000e+00
4.830000000000000000e+02	5.347778955014018898e+00	3.694758200935153525e+01	1.912140250573423446e-03	-59.2082	2.152293096509688697e-01	nan	1.051903345179535367e-05	1.481825086175379447e+01	1.000000000000000000e+00
4.830000000000000000e+02	7.015606186488837182e+01	3.976207538602447755e+01	2.573248797986163027e-03	-81.2147	2.436174260010480763e-01	nan	2.235891004723068016e-05	8.144320891350414371e+00	1.000000000000000000e+00
4.840000000000000000e+02	4.937064013233498372e+01	2.268969898180434441e+01	-0.0153479	5.064480011825739325e+02	1.762388111693424797e-02	nan	4.046678288797188019e-05	1.296657048736112650e+01	1.000000000000000000e+00
4.840000000000000000e+02	1.209186647277869895e+02	3.117317931607406933e+01	2.238357402941537188e-03	-70.0671	3.149653324564745116e-01	nan	2.442047788121232398e-05	7.636236186496121014e+00	1.000000000000000000e+00
4.850000000000000000e+02	7.256438886903259800e+01	1.783088028879206632e+01	-0.0153859	5.077121105456469081e+02	1.206442275975261325e-02	nan	3.011927543401600577e-05	6.540199434341582574e+00	1.000000000000000000e+00
4.850000000000000000e+02	1.168511528888455899e+02	2.325075382877820118e+01	-0.00244546	7.696092767987491357e+01	2.123611797302124016e-01	nan	1.702553482260842820e-05	8.905586907199525726e+00	1.000000000000000000e+00
4.860000000000000000e+02	8.096396513685768070e+01	3.273355466994689777e+01	-0.0155357	5.126989364215125988e+02	2.134804826176006642e-02	nan	5.357174800764590760e-05	3.285972054128674991e+00	1.000000000000000000e+00
4.860000000000000000e+02	2.730144922027087873e+01	4.970465038171073502e+01	-0.00211336	6.590628086534775321e+01	2.123388243348282023e-01	nan	1.296903451659717358e-05	8.597951518420163808e+00	1.000000000000000000e+00
4.870000000000000000e+02	4.317088214205102048e+01	3.407806809531724923e+01	-0.0151965	5.014089098459701859e+02	1.409961073324450531e-02	nan	3.303268982517233769e-05	1.296657048736112650e+01	1.000000000000000000e+00
4.890000000000000000e+02	9.235496878667366616e+01	3.174074379834009463e+01	-0.015943	5.262573833989260947e+02	1.454736246059518123e-02	nan	3.867943438662800653e-05	1.143418722852226921e+01	1.000000000000000000e+00
4.890000000000000000e+02	1.292854398795945201e+02	3.265529356828236729e+01	-0.0150864	4.977450541148811567e+02	1.769076972289818084e-02	nan	4.200320724844834011e-05	8.497034135361754892e+00	1.000000000000000000e+00
4.890000000000000000e+02	1.153272485214345977e+01	1.273217531061433050e+01	-0.00236409	7.425247954822819452e+01	1.807170405593343521e-01	nan	1.268073762873412865e-05	1.379032621651980506e+01	1.000000000000000000e+00
4.900000000000000000e+02	1.065282739121100377e+02	1.358014554474522484e+01	-0.0150494	4.965110498992028738e+02	1.533327937207851210e-02	nan	3.564067470660534851e-05	1.414505196001541876e+01	1.000000000000000000e+00
4.900000000000000000e+02	3.186248717097928562e+01	4.241618668040157303e+01	-0.00182352	5.625831731294891114e+01	2.546198631489721143e-01	nan	1.289090743855168588e-05	8.597951518420163808e+00	1.000000000000000000e+00
4.930000000000000000e+02	7.148463497725339622e+00	4.042209815460288524e+01	-0.015463	5.102800450913508712e+02	1.460292063227008885e-02	nan	3.846826922731890375e-05	1.487585449341836963e+01	1.000000000000000000e+00
4.940000000000000000e+02	5.250718822048927592e+01	2.406406363649021429e+01	2.369358847365302719e-03	-74.4278	2.692064926088680865e-01	nan	2.322113212280041539e-05	5.150488289241811124e+00	1.000000000000000000e+00
4.940000000000000000e+02	2.943399432798203819e+01	2.255461936738844031e+01	-0.00205894	6.409468089172696637e+01	1.573596273020561043e-01	nan	8.253980980877450872e-06	1.450061916862982869e+01	1.000000000000000000e+00
4.950000000000000000e+02	1.247094552245284227e+01	1.595607019003332283e+01	-0.00192133	5.951403845588462360e+01	2.274978617684701998e-01	nan	1.177315222213163051e-05	1.207283887415201207e+01	1.000000000000000000e+00
4.960000000000000000e+02	2.771093876025316760e+01	3.906204128106287499e+01	-0.0155127	5.119342551423491159e+02	2.039300210236028033e-02	nan	5.575695985367494202e-05	1.542279066343567351e+01	1.000000000000000000e+00
4.960000000000000000e+02	1.629580503708562844e+01	2.869106283491991860e+01	2.525943992601633378e-03	-79.6401	2.189150234357662983e-01	nan	1.998228543564206102e-05	1.329697664779451394e+01	1.000000000000000000e+00
4.960000000000000000e+02	5.487298138616738186e+01	2.863905569275083707e+01	-0.00244322	7.688633938965847392e+01	3.088970106264534721e-01	nan	3.168328641552108272e-05	5.150488289241811124e+00	1.000000000000000000e+00
4.970000000000000000e+02	1.300965161952915707e+02	2.655451324730129059e+01	-0.01589	5.244937036334631557e+02	1.598542476365816256e-02	nan	4.035250638071280211e-05	9.766874378589230687e+00	1.000000000000000000e+00
4.970000000000000000e+02	6.376756025301772723e+01	2.864439785934214555e+01	-0.0156512	5.165441114486467313e+02	1.425764724962796937e-02	nan	3.579789345664652659e-05	8.894580471127611077e+00	1.000000000000000000e+00
4.970000000000000000e+02	2.817485945685884019e+01	6.335305434855644791e+00	-0.00123406	3.663674989590363396e+01	3.516104462572324785e-01	nan	1.046449153312646713e-05	6.717757913827361982e+00	1.000000000000000000e+00
4.980000000000000000e+02	7.494626491244652300e+01	3.290649864843662442e+01	-0.0150237	4.956553539815078580e+02	8.458758716369463304e-02	nan	2.043550964898537632e-04	5.468737274519448022e+00	1.000000000000000000e+00
4.980000000000000000e+02	1.242754634846687622e+02	3.994283317508038067e+01	-0.0312094	1.034433332643564654e+03	1.593313194074419403e-02	nan	1.692983895079355804e-04	1.459903302100573619e+01	1.000000000000000000e+00
4.980000000000000000e+02	4.646738420794960689e+01	7.320342327950287498e+00	-0.00185954	5.745732033743291822e+01	2.768834975370895179e-01	nan	1.410781800408371855e-05	3.412750163936382197e+00	1.000000000000000000e+00
5.000000000000000000e+02	4.310823405719017387e+01	6.717869136761932758e+00	1.919971863677015457e-03	-59.4689	2.662195748417550689e-01	nan	1.483750499297152745e-05	3.412750163936382197e+00	1.000000000000000000e+00
5.000000000000000000e+02	1.099947777579598096e+02	9.088317739832294961e+00	-0.0023729	7.454575820583396251e+01	1.688042206737717654e-01	nan	1.175514162034045992e-05	2.029317834160225686e+01	1.000000000000000000e+00
5.000000000000000000e+02	3.374951178267542673e+01	1.008384152712658377e+01	-0.00190469	5.896026661476012976e+01	2.551337379898805935e-01	nan	1.330735133274982736e-05	6.717757913827361982e+00	1.000000000000000000e+00
5.030000000000000000e+02	1.362654685226648610e+02	5.225819995389647232e+01	-0.0156588	5.167973934657130712e+02	1.526594784471141386e-01	nan	4.428751817225373721e-04	7.142466302927046762e+00	1.000000000000000000e+00
5.030000000000000000e+02	1.199985811344335751e+01	3.511496232290987507e+01	2.318348637252057136e-03	-72.7298	1.739345101744910194e-01	nan	1.152576919911789726e-05	7.717435259270815529e+00	1.000000000000000000e+00
5.040000000000000000e+02	5.579160851359212359e+01	3.976681922010407533e+01	-0.0150294	4.958463016538068473e+02	1.882187647930577690e-02	nan	4.406069814318589617e-05	1.559408180085149453e+01	1.000000000000000000e+00
5.040000000000000000e+02	1.409216167742013965e+02	4.684201048636843723e+01	-0.0157195	5.188166418166425728e+02	1.339315545467597568e-01	nan	3.800534519673497646e-04	7.142466302927046762e+00	1.000000000000000000e+00
5.050000000000000000e+02	1.071955284422246280e+02	4.277103473103004205e+01	-0.0158506	5.231819681961882225e+02	1.723913385742725790e-02	nan	4.749519760646964475e-05	1.395279920381364924e+01	1.000000000000000000e+00
5.050000000000000000e+02	5.738060090743012864e+01	2.013291393076227820e+01	1.440056649027291868e-03	-43.4938	2.442812911768755813e-01	nan	7.255050326573401299e-06	1.004666686365582073e+01	1.000000000000000000e+00
5.050000000000000000e+02	5.051337824536378918e+01	1.279964944767683654e+01	-0.00132192	3.956154866934475933e+01	2.887290151398227422e-01	nan	7.915218321316062626e-06	9.402621880956852252e+00	1.000000000000000000e+00
5.060000000000000000e+02	3.376275107085693605e+01	9.739915770585424681e+00	2.391073064980089955e-03	-75.1506	2.111117624854786934e-01	nan	1.603676918837802399e-05	1.266764646665482630e+01	1.000000000000000000e+00
5.070000000000000000e+02	8.822819932466853743e+01	4.785327474107145207e+01	-0.0143482	4.731724010215073690e+02	2.467133515657327081e-02	nan	5.234096043198839863e-05	1.263537586607974283e+01	1.000000000000000000e+00
5.070000000000000000e+02	4.835523753447215256e+01	2.606004082864570748e+01	-0.00202143	6.284608015872683495e+01	1.772243027216944267e-01	nan	9.084346220552476340e-06	1.079759312428212503e+01	1.000000000000000000e+00
5.070000000000000000e+02	4.777198462911929511e+00	3.239614004964123950e+01	-0.0021823	6.820113720375388766e+01	2.858106221199883112e-01	nan	1.979287546492051452e-05	7.717435259270815529e+00	1.000000000000000000e+00
5.070000000000000000e+02	9.310510880682213042e+01	3.619701130976591230e+01	-0.0020253	6.297488884608534221e+01	2.949500488521202834e-01	nan	1.972024408414281815e-05	3.878940801744657829e+00	1.000000000000000000e+00
5.090000000000000000e+02	1.032650626026656653e+02	4.623276076061881845e+00	-0.0156473	5.164137290012217818e+02	2.577277975615865913e-02	nan	6.292318233414776038e-05	2.367492452512928836e+01	1.000000000000000000e+00
5.090000000000000000e+02	4.033460391273212764e+01	4.755874564078575162e+01	-0.0160491	5.297893366881037309e+02	2.291680094303649717e-02	nan	6.338088096584742451e-05	1.730991359239913052e+01	1.000000000000000000e+00
5.090000000000000000e+02	9.632129090059690668e+01	3.402852001784842173e+01	2.083071049016488058e-03	-64.898	2.584391995627913774e-01	nan	1.835442678159391201e-05	3.878940801744657829e+00	1.000000000000000000e+00
5.100000000000000000e+02	4.545769099585046291e+01	4.871892850041098733e+00	-0.0024397	7.676930885401716864e+01	1.638573955806806870e-01	nan	1.194550654726764245e-05	9.402621880956852252e+00	1.000000000000000000e+00
5.110000000000000000e+02	1.266337034069426863e+02	8.419152553405055528e+00	-0.0148077	4.884652897892071906e+02	1.660932872210496569e-02	nan	3.960872947536459878e-05	2.367492452512928836e+01	1.000000000000000000e+00
5.120000000000000000e+02	1.093643854563852784e+02	3.781472923159360988e+01	-0.0146499	4.832145455653445083e+02	1.570088803253766319e-02	nan	3.850412979199434099e-05	7.402745783011788205e+00	1.000000000000000000e+00
5.130000000000000000e+02	8.012526924444502185e+01	1.763402664003982778e+01	-0.00249936	7.875527514730283940e+01	2.945683055605220479e-01	nan	2.800921975537651974e-05	5.794777460267865443e+00	1.000000000000000000e+00
5.130000000000000000e+02	4.822918401704777835e+01	2.571555269031376056e+01	2.008110943183614994e-03	-62.4028	2.613799229224536003e-01	nan	1.579531845839382461e-05	1.253557739892259626e+01	1.000000000000000000e+00
5.150000000000000000e+02	7.664968434677665243e+01	2.227080951538864539e+01	-0.00261178	8.249719589213137283e+01	2.599759759301397688e-01	nan	2.347268881241917313e-05	5.794777460267865443e+00	1.000000000000000000e+00
5.160000000000000000e+02	1.097619009742399676e+01	1.322535342476152032e+01	1.957218767810548366e-03	-60.7088	3.349355378124281302e-01	nan	2.318346685848987038e-05	3.756549233409769872e+00	1.000000000000000000e+00
5.160000000000000000e+02	9.738391816470294060e+00	1.677211498408568602e+01	-0.00236396	7.424816548841940289e+01	2.675855801648423515e-01	nan	2.212180403026500877e-05	3.756549233409769872e+00	1.000000000000000000e+00
5.170000000000000000e+02	7.458012554216053047e+01	3.406157708059236455e+01	-0.0160185	5.287693872887791713e+02	1.817934908631324564e-02	nan	4.736952620991758561e-05	1.197101806123539980e+01	1.000000000000000000e+00
5.170000000000000000e+02	6.279491947248162376e+01	4.426449223018318690e+01	-0.0148984	4.914867107251856169e+02	1.543564580313261381e-02	nan	3.505937641522681913e-05	1.558815446595736098e+01	1.000000000000000000e+00
5.170000000000000000e+02	4.584728685266378534e+01	5.023653308175774157e+00	2.569978245700065434e-03	-81.1059	1.812719383079484103e-01	nan	1.497069392948345589e-05	1.879846768787436773e+01	1.000000000000000000e+00
5.180000000000000000e+02	9.673510778104277108e+01	1.962378533756704968e+01	-0.0158962	5.246998113442010663e+02	1.105165223232362770e-02	nan	3.190975078223559820e-05	9.356410940328133918e+00	1.000000000000000000e+00
5.180000000000000000e+02	3.648721429254867132e+01	2.132615094140476231e+01	-0.0153322	5.059271867404244745e+02	1.840837419925733798e-02	nan	4.571486971527319814e-05	1.253557739892259626e+01	1.000000000000000000e+00
5.180000000000000000e+02	1.955081906023443494e+01	4.705791677486923419e+01	-0.0151675	5.004437387780781705e+02	2.274755471997158551e-02	nan	5.431273261202201630e-05	1.205081101816590028e+01	1.000000000000000000e+00
5.180000000000000000e+02	1.144750700472095275e+02	6.899862563425126716e+00	-0.0018893	5.844796658308548132e+01	1.972099998215312011e-01	nan	9.276177009174606678e-06	1.694415125543913447e+01	1.000000000000000000e+00
5.190000000000000000e+02	9.291601999573673254e+01	3.594100300037609941e+01	1.847013716590895993e-03	-57.0403	2.311897534071269966e-01	nan	1.087874278238292337e-05	1.675819273571471513e+01	1.000000000000000000e+00
5.200000000000000000e+02	1.292260762401002410e+02	1.676609186780846628e+01	1.245594584478378931e-03	-37.0207	3.730418187832530430e-01	nan	1.115445431772141190e-05	9.313349486248920783e+00	1.000000000000000000e+00
5.210000000000000000e+02	7.707637677605350746e+01	2.218614938126458824e+01	2.128214241707086438e-03	-66.4007	3.139978764842672465e-01	nan	2.343482929141900615e-05	8.275635845993582151e+00	1.000000000000000000e+00
5.210000000000000000e+02	3.170453890246630380e+01	4.228489044702387645e+01	2.921628445965035632e-03	-92.8113	2.244431330962286530e-01	nan	2.370510548621708951e-05	3.162524975154144879e+00	1.000000000000000000e+00
5.230000000000000000e+02	6.711608429011019439e+01	1.310493752160955339e+01	-0.0156822	5.175752764251686813e+02	2.273762417023506011e-02	nan	5.654987742790054255e-05	1.347871786356098767e+01	1.000000000000000000e+00
5.230000000000000000e+02	5.647941033766259267e+01	4.086959146289883194e+01	-0.0227106	7.515340498553399584e+02	1.568691318575976545e-02	nan	8.626482007663511197e-05	1.329455137936482245e+01	1.000000000000000000e+00
5.230000000000000000e+02	1.058987511043705325e+02	2.151324735812277922e+01	-0.00213904	6.676097600108130337e+01	1.783569979855815779e-01	nan	1.098600073822052446e-05	9.356410940328133918e+00	1.000000000000000000e+00
5.250000000000000000e+02	1.365399948917347785e+02	2.253194589043906504e+01	-0.0156154	5.153510548956010098e+02	1.962488370567894158e-02	nan	5.012765186776964581e-05	9.313349486248920783e+00	1.000000000000000000e+00
5.250000000000000000e+02	5.027613058154052794e+01	1.343010418524723093e+01	1.817953905560795377e-03	-56.073	1.889251682868783311e-01	nan	7.999288905139146863e-06	1.426917514015330113e+01	1.000000000000000000e+00
5.260000000000000000e+02	8.075469138909510036e+01	2.959939093020784284e+01	-0.016274	5.372751585288135630e+02	9.725539022375828679e-03	nan	3.075413541326504387e-05	8.275635845993582151e+00	1.000000000000000000e+00
5.260000000000000000e+02	1.220600477355846323e+02	4.884947213631477325e+01	-0.015893	5.245922192906809869e+02	1.056756659208679672e-02	nan	2.746643600167702050e-05	2.013759876345974931e+01	1.000000000000000000e+00
5.260000000000000000e+02	5.180219411036455313e+01	2.842496431936130463e+01	-0.00233937	7.342944987692715131e+01	1.423948093797122727e-01	nan	9.155160870767088883e-06	1.082259947362157781e+01	1.000000000000000000e+00
5.270000000000000000e+02	4.110844762329655566e+01	3.009003051526912031e+01	-0.0152656	5.037100943590015731e+02	1.931146027338992432e-02	nan	4.661193405182705908e-05	8.327904498324565807e+00	1.000000000000000000e+00
5.280000000000000000e+02	1.237556160078685110e+02	2.878338302577507335e+01	-0.015589	5.144741276259005645e+02	2.119168969537765790e-02	nan	5.568065201460870175e-05	1.423098063041699923e+01	1.000000000000000000e+00
5.290000000000000000e+02	6.318465112222563818e+01	7.349030543933585236e+00	1.498693547184419030e-03	-45.4457	3.046317294148762622e-01	nan	1.073733184971379414e-05	4.077264467351679578e+00	1.000000000000000000e+00
5.300000000000000000e+02	3.508448773683239352e+01	3.584032621370804605e+01	-0.00261211	8.250829301339805966e+01	3.195496105411491650e-01	nan	3.717042945956374123e-05	8.327904498324565807e+00	1.000000000000000000e+00
5.300000000000000000e+02	2.063712703748227639e+01	4.285784394900101546e+01	2.066673546345178508e-03	-64.3522	1.829792355270364324e-01	nan	1.047494770769980403e-05	1.606150012739400523e+01	1.000000000000000000e+00
5.310000000000000000e+02	3.398665422806415393e+01	2.401691079327622091e+01	-0.00218237	6.820344859549426531e+01	2.257742778669310502e-01	nan	1.510233390212634488e-05	7.508641444387312625e+00	1.000000000000000000e+00
5.330000000000000000e+02	6.670210086062785138e+01	9.410979348958282031e+00	-0.00268843	8.504884461190357570e+01	1.823425763481244521e-01	nan	1.684534708922895589e-05	3.812157816049737580e+00	1.000000000000000000e+00
5.330000000000000000e+02	1.058084379059083773e+02	2.112107749882712326e+01	2.133660080957524435e-03	-66.582	3.325709027689194297e-01	nan	2.668222930806585523e-05	5.279634066861561337e+00	1.000000000000000000e+00
5.330000000000000000e+02	4.010124722412898279e+01	2.837482874028322399e+01	1.574339064199840009e-03	-47.9637	3.152021898351867746e-01	nan	1.296367958102196400e-05	7.508641444387312625e+00	1.000000000000000000e+00
5.340000000000000000e+02	5.549000580863075527e+01	2.013642406173438459e+01	-0.002059	6.409665624566427766e+01	2.957527589692559022e-01	nan	2.072006457385462339e-05	8.649279733852141661e+00	1.000000000000000000e+00
5.350000000000000000e+02	9.831788613096668428e+01	1.432414944833231729e+01	-0.0151626	5.002810031557264097e+02	1.709460794828987495e-02	nan	4.210953646981691311e-05	8.658370378034563331e+00	1.000000000000000000e+00
5.370000000000000000e+02	6.686801293921959655e+01	3.464649409750806086e+01	-0.0150936	4.979837073243426744e+02	2.416403930095267771e-02	nan	5.970986287528518748e-05	9.774634625618796591e+00	1.000000000000000000e+00
5.370000000000000000e+02	1.318196946327395267e+02	1.476176634955965383e+01	-0.00194971	6.045885501731719813e+01	1.927397308461350489e-01	nan	9.482119635948281754e-06	5.483758989253891158e+00	1.000000000000000000e+00
5.380000000000000000e+02	1.096031877158702201e+02	4.239961074282621922e+01	-0.00259253	8.185650206746151980e+01	1.165833847728825479e-01	nan	8.684928190082550600e-06	2.114868544745150558e+01	1.000000000000000000e+00
5.380000000000000000e+02	1.007501758528943583e+02	2.263386330091661591e+01	-0.00223115	6.982714591098182666e+01	2.662372252056423028e-01	nan	2.027312690795147741e-05	5.279634066861561337e+00	1.000000000000000000e+00
5.390000000000000000e+02	4.915655435095391823e+01	2.602687672241136596e+01	-0.0153766	5.074036040830799834e+02	2.186089822270320671e-02	nan	5.681858936589860408e-05	8.649279733852141661e+00	1.000000000000000000e+00
5.390000000000000000e+02	1.018221336620950694e+02	5.308344426135430894e+00	-0.0144144	4.753747941670193882e+02	1.386368804890125705e-02	nan	2.981909388287445323e-05	9.672873976109167771e+00	1.000000000000000000e+00
5.390000000000000000e+02	1.404034026569123057e+02	4.197639452695926821e+01	-0.00193816	6.007443234824564371e+01	2.999758404979487869e-01	nan	1.821594010535467520e-05	5.531716490896259053e+00	1.000000000000000000e+00
5.390000000000000000e+02	4.628209995572806434e+01	8.553449654594260210e+00	1.929008424431339751e-03	-59.7697	2.165833094224056676e-01	nan	1.109337035111352113e-05	1.479698706873742964e+01	1.000000000000000000e+00
5.400000000000000000e+02	7.958086931261580332e+01	4.432795941948109686e+01	-0.00215132	6.716996221945569800e+01	1.797314356289344550e-01	nan	1.034077068940230172e-05	1.597959598835862316e+01	1.000000000000000000e+00
5.400000000000000000e+02	1.417772368964255314e+01	1.593125645950346225e+01	1.274991953608633740e-03	-37.9993	2.938933319995161719e-01	nan	7.671699012377130385e-06	1.824624314472862707e+01	1.000000000000000000e+00
5.410000000000000000e+02	1.109923045266879171e+02	2.129659554022659762e+01	-0.0154844	5.109917009756467792e+02	1.569494640655777484e-02	nan	3.852504760550048914e-05	1.032906021060605006e+01	1.000000000000000000e+00
5.410000000000000000e+02	7.172683399882265576e+01	2.616502370758723472e+01	-0.0148633	4.903186938026645407e+02	3.925640258849749653e-02	nan	9.013143138847487697e-05	4.346807998607382650e+00	1.000000000000000000e+00
5.420000000000000000e+02	1.339136598200985020e+02	6.696561656835175569e+00	-0.00237867	7.473777211800262421e+01	1.751542132595402812e-01	nan	1.264350747094321475e-05	8.332599650854243478e+00	1.000000000000000000e+00
5.430000000000000000e+02	2.040407861581280713e+01	4.124689469492596317e+01	-0.0151251	4.990321881888277744e+02	2.207172780711963433e-02	nan	5.766490237474692835e-05	1.566463579909244430e+01	1.000000000000000000e+00
5.430000000000000000e+02	1.441318251296233939e+02	4.606280532381224191e+01	-0.00187685	5.803349491999734511e+01	3.205757300232806584e-01	nan	1.801656063666908609e-05	5.531716490896259053e+00	1.000000000000000000e+00
5.440000000000000000e+02	1.007005847431071572e+02	1.902289079066742516e+01	-0.0166042	5.482682770217938923e+02	2.684024172340637726e-02	nan	7.657502920470670501e-05	1.053988754171103714e+01	1.000000000000000000e+00
5.440000000000000000e+02	3.063609491234764803e+01	2.380827401643382402e+01	-0.00269547	8.528316301006810818e+01	2.554092645683803120e-01	nan	2.753171534983231560e-05	9.686135471251823503e+00	1.000000000000000000e+00
5.440000000000000000e+02	1.095493380455265253e+02	4.242599120965097370e+01	2.290393642467206548e-03	-71.7993	1.708298805972503498e-01	nan	1.181772404695676155e-05	8.869076925747325646e+00	1.000000000000000000e+00
5.450000000000000000e+02	3.947056901220896208e+01	1.983671415331676258e+01	-0.014946	4.930686189891429194e+02	1.895938019500287286e-02	nan	4.244208757615187429e-05	9.686135471251823503e+00	1.000000000000000000e+00
5.460000000000000000e+02	7.272576344714964591e+01	2.193455331600874558e+01	-0.0315469	1.045667932574270026e+03	1.020554240208404462e-02	nan	1.074272471972383732e-04	4.346807998607382650e+00	1.000000000000000000e+00
5.460000000000000000e+02	1.224390717398620865e+02	1.516049989249950514e+01	-0.00252913	7.974618408382239920e+01	2.062066385032047533e-01	nan	1.670804595094875142e-05	1.298769222882396868e+01	1.000000000000000000e+00
5.480000000000000000e+02	8.110751079538186303e+00	5.095539163338563071e+01	-0.0145138	4.786832916319985429e+02	2.517935921198688476e-02	nan	5.374644565874312776e-05	1.566463579909244430e+01	1.000000000000000000e+00
5.490000000000000000e+02	1.130227836597328377e+02	3.426537229439861676e+01	-0.0152484	5.031346995314016226e+02	2.038249841372785642e-02	nan	5.026777513571221344e-05	7.216867871745019869e+00	1.000000000000000000e+00
5.490000000000000000e+02	6.723240314651137339e+01	1.010664505764310483e+01	2.374306293266494929e-03	-74.5925	1.968186170444324867e-01	nan	1.426754379145829513e-05	5.411815903711763021e+00	1.000000000000000000e+00
5.490000000000000000e+02	6.160116026691364510e+01	1.947521507126077367e+01	2.539338244297462393e-03	-80.0859	2.442967960394588633e-01	nan	2.247715654903341921e-05	6.121162747906582879e+00	1.000000000000000000e+00
5.490000000000000000e+02	8.610215851714997370e+01	2.779589129970575456e+01	2.308863704817649964e-03	-72.4141	2.812617595814400628e-01	nan	2.474600624233460120e-05	1.460421952820000513e+01	1.000000000000000000e+00
5.530000000000000000e+02	5.555106723562323623e+01	2.040527297219517422e+01	1.749499478885287174e-03	-53.7944	3.233787053562772185e-01	nan	1.709955461501986456e-05	6.121162747906582879e+00	1.000000000000000000e+00
5.540000000000000000e+02	1.140744703217218046e+02	4.140519981635038960e+01	-0.0160194	5.287992047942435647e+02	1.601986929712495566e-02	nan	4.592568348860563617e-05	7.216867871745019869e+00	1.000000000000000000e+00
5.550000000000000000e+02	1.431818466059287971e+02	3.315755268170815384e+01	-0.00230122	7.215970096957299518e+01	1.470280552960671061e-01	nan	9.126419017157614449e-06	3.025331448631683529e+01	1.000000000000000000e+00
5.570000000000000000e+02	1.155923762861283848e+02	5.308990079577768739e+01	-0.0152176	5.021124763567395917e+02	1.937908597790594101e-02	nan	4.453967561752288675e-05	1.178288061109889640e+01	1.000000000000000000e+00
5.570000000000000000e+02	4.706965227337322943e+01	1.782683771414593821e+01	-0.00182501	5.630776548793698311e+01	2.768410916348138517e-01	nan	1.420459051519086693e-05	6.278200466706837624e+00	1.000000000000000000e+00
5.600000000000000000e+02	6.808794693650139784e+00	2.045186661646017257e+01	-0.0136281	4.492005375434414418e+02	1.628307641282855656e-02	nan	3.433787011177334957e-05	2.092928739405700611e+01	1.000000000000000000e+00
5.600000000000000000e+02	5.869969250804533800e+01	2.978448263385604022e+01	-0.0156044	5.149858480860183363e+02	1.724896805277142953e-02	nan	4.259814965303504182e-05	1.666429433006688043e+01	1.000000000000000000e+00
5.600000000000000000e+02	3.735502739599667876e+01	4.688655022145405127e+01	-0.0156675	5.170868418381986658e+02	1.330313482348499665e-02	nan	3.822878582038393000e-05	3.358796221706290108e+00	1.000000000000000000e+00
5.620000000000000000e+02	1.018558188270628619e+02	1.989499653325966477e+01	-0.00198126	6.150893882850732552e+01	2.604228175004773549e-01	nan	1.565971173033604778e-05	9.247256227689183206e+00	1.000000000000000000e+00
5.630000000000000000e+02	1.148561992901444455e+02	4.975061785075967435e+01	-0.0156442	5.163101111214130015e+02	1.381809271050060683e-02	nan	3.311600139338114417e-05	1.254674994986599224e+01	1.000000000000000000e+00
5.630000000000000000e+02	4.710618212998542020e+01	1.781413499341902096e+01	1.714489194149739285e-03	-52.629	3.405231440115517039e-01	nan	1.830313615063123626e-05	6.034499491763556378e+00	1.000000000000000000e+00
5.640000000000000000e+02	1.824079913567780054e+01	3.798310574153325803e+01	-0.00146818	4.443003635984609900e+01	2.572702160416234785e-01	nan	8.313405546846591111e-06	1.383493588488083859e+01	1.000000000000000000e+00
5.650000000000000000e+02	9.355239426743032993e+01	1.582499796777740109e+01	-0.0160017	5.282111664241816698e+02	1.283653245025051515e-02	nan	3.486433033002130858e-05	7.529689978565313524e+00	1.000000000000000000e+00
5.670000000000000000e+02	7.332301394126315586e+01	7.798441661597908414e+00	2.489444331868507446e-03	-78.4251	1.222605021856563168e-01	nan	8.545288713081491537e-06	1.671744046281775553e+01	1.000000000000000000e+00
5.670000000000000000e+02	1.145129555996528481e+01	1.863432661729304485e+01	-0.0157499	5.198285653748964705e+02	1.854129103425450342e-02	nan	5.082970642999265238e-05	1.310871403577487015e+01	1.000000000000000000e+00
5.670000000000000000e+02	1.123614741520396763e+02	3.745438750199951272e+01	-0.0154419	5.095770078536595520e+02	1.684647142557182953e-02	nan	4.263401659729231907e-05	1.254674994986599224e+01	1.000000000000000000e+00
5.670000000000000000e+02	5.056900975691289801e+01	2.275620024412974374e+01	-0.00230459	7.227191106685299360e+01	2.376485731038541216e-01	nan	1.772563168103323609e-05	6.034499491763556378e+00	1.000000000000000000e+00
5.680000000000000000e+02	1.018459031611737942e+02	2.209182667771891317e+01	2.663971924491859589e-03	-84.2347	3.055913241098885402e-01	nan	3.523613619113839010e-05	1.039497146943410932e+01	1.000000000000000000e+00
5.680000000000000000e+02	1.433295580349247587e+02	3.331395998799863634e+01	1.622975050440150129e-03	-49.5827	2.625275065839186572e-01	nan	1.017803220050293992e-05	1.559142940494592189e+01	1.000000000000000000e+00
5.680000000000000000e+02	7.903816098855078565e+01	4.326629240467096338e+01	1.488837124303933482e-03	-45.1176	2.777191145779049908e-01	nan	9.529823480408152411e-06	9.274008014154025759e+00	1.000000000000000000e+00
5.690000000000000000e+02	2.880467045779375113e+01	4.691675413558480301e+01	-0.0137265	4.524774721530196189e+02	2.347812195991982875e-02	nan	4.429943122520299721e-05	1.383493588488083859e+01	1.000000000000000000e+00
5.690000000000000000e+02	1.389210783304257291e+02	4.826915900320510389e+01	-0.0017675	5.439357985448597077e+01	1.999891058884770700e-01	nan	8.243058270453963431e-06	1.559142940494592189e+01	1.000000000000000000e+00
5.700000000000000000e+02	2.456790737709726713e+01	9.905305847518258489e+00	-0.00185136	5.718494033485385586e+01	2.642307259725596991e-01	nan	1.422102991012603697e-05	3.330254473915938540e+00	1.000000000000000000e+00
5.710000000000000000e+02	5.550093583531773511e+00	4.142831137262529495e+01	-0.0146729	4.839808623043122111e+02	2.092894615034979200e-02	nan	4.669279542776387043e-05	1.118455395135504027e+01	1.000000000000000000e+00
5.710000000000000000e+02	5.776338775682474846e+01	1.391161175806954375e+01	-0.00160516	4.898963090684031130e+01	2.574272798993041400e-01	nan	9.798372834579686897e-06	1.140113241276340439e+01	1.000000000000000000e+00
5.710000000000000000e+02	3.891045217791529609e+01	2.981432154087658049e+01	-0.00217759	6.804426016350259943e+01	1.528876109918441140e-01	nan	8.990980478706824105e-06	9.731026203792731977e+00	1.000000000000000000e+00
5.710000000000000000e+02	2.123766128340972159e+01	9.912776892690601471e+00	1.748680056381285344e-03	-53.7671	3.011317280191966317e-01	nan	1.367771617305001522e-05	3.330254473915938540e+00	1.000000000000000000e+00
5.720000000000000000e+02	7.000284604682114775e+01	2.948647110283310724e+01	-0.015673	5.172700127921068542e+02	1.253948008265082237e-02	nan	3.304271227568222170e-05	1.295333102466462982e+01	1.000000000000000000e+00
5.730000000000000000e+02	5.798764691567757978e+01	3.432628251171114897e+01	-0.0150152	4.953720227007036101e+02	1.986982305469098264e-02	nan	4.512626175773477177e-05	1.295333102466462982e+01	1.000000000000000000e+00
5.730000000000000000e+02	8.826742813180663916e+01	4.235642832415616965e+01	-0.0017861	5.501280094016300382e+01	2.077941889455224844e-01	nan	8.829581738448546887e-06	9.274008014154025759e+00	1.000000000000000000e+00
5.730000000000000000e+02	4.098630818351667671e+01	3.932135540128275153e+01	-0.00205019	6.380356710266520537e+01	2.510568071622146791e-01	nan	1.512737766557992193e-05	9.731026203792731977e+00	1.000000000000000000e+00
5.740000000000000000e+02	1.100488149134753542e+02	8.953566642594495306e+00	2.165865040806316550e-03	-67.654	1.670161405287156065e-01	nan	9.683573254926557152e-06	1.175705257298778328e+01	1.000000000000000000e+00
5.740000000000000000e+02	1.128502627677624730e+02	2.037198050458551890e+01	1.618373149432213555e-03	-49.4295	3.051611665963702702e-01	nan	1.290975771448679933e-05	7.031340380813856150e+00	1.000000000000000000e+00
5.750000000000000000e+02	1.716449102199648635e+01	2.559118741566399535e+01	1.817746175364952236e-03	-56.0661	2.377878678529650180e-01	nan	1.105707029172079740e-05	7.225946031451923268e+00	1.000000000000000000e+00
5.750000000000000000e+02	1.271192348809768724e+01	3.283747675025960433e+01	-0.00171895	5.277738061113394252e+01	3.198094005962156539e-01	nan	1.584748001608223740e-05	4.064272308930107158e+00	1.000000000000000000e+00
5.760000000000000000e+02	1.189336012976469164e+02	1.684597144593480067e+01	2.200739816734320099e-03	-68.8149	1.672422340174146704e-01	nan	9.962723059152322176e-06	7.031340380813856150e+00	1.000000000000000000e+00
5.770000000000000000e+02	1.677607916720303294e+01	3.280668686341615370e+01	1.683621642893224279e-03	-51.6015	3.674642919625386028e-01	nan	2.083201487212724164e-05	3.822539035666462581e+00	1.000000000000000000e+00
5.780000000000000000e+02	8.195327930643041725e+01	1.107944926603948232e+01	-0.00273751	8.668246774492853035e+01	1.734153560984988962e-01	nan	1.635567872278071499e-05	1.177486401319301912e+01	1.000000000000000000e+00
5.800000000000000000e+02	9.190940015072348501e+01	4.792710822059083497e+00	-0.00284644	9.030847639525856607e+01	3.405517094860978089e-01	nan	4.996038868472030357e-05	1.177486401319301912e+01	1.000000000000000000e+00
5.800000000000000000e+02	2.428890367995601807e+01	9.679098360987204330e+00	1.433586656458194592e-03	-43.2785	3.476490988376607083e-01	nan	1.484503860042570987e-05	7.296753579921698929e+00	1.000000000000000000e+00
5.810000000000000000e+02	9.932535251606797999e+01	1.555438764822421049e+01	-0.0157113	5.185453804971210729e+02	1.658775234060050341e-02	nan	4.638534387839536078e-05	1.306943141823232146e+01	1.000000000000000000e+00
5.810000000000000000e+02	1.424073919164829078e+02	4.447146956713921639e+01	-0.0153141	5.053230730761915197e+02	2.310947166445920242e-02	nan	5.395171380207206848e-05	2.001194491786128893e+01	1.000000000000000000e+00
5.820000000000000000e+02	1.295888265200091638e+01	3.260465853985060392e+01	1.860297168150995420e-03	-57.4825	2.242110993915036321e-01	nan	1.071250392453788262e-05	3.822539035666462581e+00	1.000000000000000000e+00
5.820000000000000000e+02	1.227381856541555010e+02	4.815932319839068754e+01	-0.00227674	7.134481424877640166e+01	1.773572761053283653e-01	nan	1.160463425937979486e-05	2.001194491786128893e+01	1.000000000000000000e+00
5.820000000000000000e+02	9.446052521621146170e+00	4.596264966230918247e+01	-0.00133201	3.989740016936902833e+01	3.019364348407933551e-01	nan	8.914740040708482013e-06	1.381216501322606405e+01	1.000000000000000000e+00
5.830000000000000000e+02	4.969082108277180510e+01	3.118777599265418488e+01	-0.0157349	5.193299082840179608e+02	1.476886941632904460e-02	nan	3.960985770580532526e-05	2.041222448751882368e+01	1.000000000000000000e+00
5.830000000000000000e+02	8.818164122008639083e+01	4.241454691321906267e+01	2.095063187613330560e-03	-65.2972	1.406603296960533545e-01	nan	7.382221437056684255e-06	1.333033362213984496e+01	1.000000000000000000e+00
5.830000000000000000e+02	7.508086368843885339e+01	3.995133304840118171e+01	-0.00199682	6.202709529379018960e+01	2.015383987408481126e-01	nan	1.082208628288808875e-05	1.333033362213984496e+01	1.000000000000000000e+00
5.840000000000000000e+02	3.256137385898860970e+01	1.094125943185366090e+01	2.052732205624397972e-03	-63.8881	2.804075112613015897e-01	nan	1.854276802411162687e-05	3.812917870357785510e+00	1.000000000000000000e+00
5.840000000000000000e+02	3.021020967421595671e+01	1.394298721137266561e+01	-0.00188062	5.815906331435541432e+01	3.285418017282676351e-01	nan	2.181922025497076521e-05	3.812917870357785510e+00	1.000000000000000000e+00
5.840000000000000000e+02	1.062115667761444939e+02	2.735216805584236255e+01	-0.0012626	3.758686359731964899e+01	3.724698789078041417e-01	nan	1.139233515275555995e-05	9.421202512671561280e+00	1.000000000000000000e+00
5.870000000000000000e+02	8.063414445876226466e+01	2.695583593840349224e+01	-0.00245086	7.714057543040837572e+01	1.748238917615786425e-01	nan	1.312140013196319421e-05	1.178553391954745599e+01	1.000000000000000000e+00
5.880000000000000000e+02	5.360182186291563511e+01	1.115373043449051416e+01	-0.00208104	6.483042637350658310e+01	1.773537878305018189e-01	nan	9.563149558058005198e-06	3.884132828620726396e+00	1.000000000000000000e+00
5.880000000000000000e+02	9.773815120724749761e+01	2.323388135121106401e+01	2.100191337567192899e-03	-65.4679	2.601937233028670526e-01	nan	1.723891251258766118e-05	9.060479904645454496e+00	1.000000000000000000e+00
5.890000000000000000e+02	1.399692144479835179e+02	2.793883821580672588e+01	-0.0151504	4.998749316340350788e+02	1.796636187509581539e-02	nan	4.338482335916353305e-05	3.376274512258461158e+01	1.000000000000000000e+00
5.890000000000000000e+02	9.709529423139114712e+00	4.594547161796315038e+01	1.437459240806646631e-03	-43.4074	2.671603276168382779e-01	nan	9.153002184991135861e-06	2.348938146805660665e+01	1.000000000000000000e+00
5.900000000000000000e+02	4.434025618111370903e+01	2.301082406267458680e+01	-0.00159525	4.865990792846942981e+01	2.759257838318895928e-01	nan	1.064280910730991505e-05	1.339555255519052146e+01	1.000000000000000000e+00
5.900000000000000000e+02	4.283333089522677284e+01	3.906153877085279902e+01	-0.00226721	7.102754314725717677e+01	1.395337536632595965e-01	nan	8.275040204127390487e-06	8.047540336174401787e+00	1.000000000000000000e+00
5.910000000000000000e+02	9.196057086606630548e+01	3.021326968427297643e+01	-0.0152674	5.037696058045538052e+02	1.643174815894699048e-02	nan	4.101586731321562419e-05	7.962259222222674460e+00	1.000000000000000000e+00
5.910000000000000000e+02	3.545678625334063838e+01	3.584447573003203047e+01	2.136036688734895515e-03	-66.6611	2.621133044798020784e-01	nan	1.439389063099496180e-05	5.900327374226446153e+00	1.000000000000000000e+00
5.930000000000000000e+02	6.419839545268936831e+01	4.169417480677049781e+01	-0.0153823	5.075923386173435574e+02	2.879754730761385773e-02	nan	6.941656652263196187e-05	9.221229790117394742e+00	1.000000000000000000e+00
5.930000000000000000e+02	5.492784900500856082e+01	1.480450293477071000e+01	-0.00264703	8.367057085764805890e+01	2.290224636092812460e-01	nan	2.277349913046436015e-05	3.625588310799030101e+00	1.000000000000000000e+00
5.930000000000000000e+02	2.988209855573269991e+01	3.391141592827093376e+01	2.093989194223375323e-03	-65.2615	2.624462059929898450e-01	nan	1.698925158561183322e-05	5.900327374226446153e+00	1.000000000000000000e+00
5.930000000000000000e+02	1.031855471166407057e+02	3.053483313599229376e+01	-0.00214467	6.694846008658291225e+01	2.767655973238934974e-01	nan	1.976057325209182951e-05	9.109227143801721382e+00	1.000000000000000000e+00
5.940000000000000000e+02	5.402444951711445498e+01	1.129326953827379931e+01	2.328819684557043631e-03	-73.0783	3.026595376851806130e-01	nan	2.678485918152975816e-05	3.625588310799030101e+00	1.000000000000000000e+00
5.950000000000000000e+02	7.639078134638921824e+01	4.777278013918785859e+01	-0.0152489	5.031542735657289995e+02	2.005305638406862379e-02	nan	4.741870534085538977e-05	1.362364549480732379e+01	1.000000000000000000e+00
5.950000000000000000e+02	1.321412427882714269e+02	2.001670199056236044e+01	-0.0156223	5.155820041792453594e+02	1.601938094153676495e-02	nan	3.872052718506140178e-05	2.816841175505600248e+01	1.000000000000000000e+00
5.950000000000000000e+02	6.040300467106097670e+01	3.329024193835235934e+01	-0.0154356	5.093677842853098809e+02	2.021619605409785692e-02	nan	5.154467362000523476e-05	9.221229790117394742e+00	1.000000000000000000e+00
5.960000000000000000e+02	8.528496744980617450e+01	2.587346658382174880e+01	-0.00227206	7.118883972609255295e+01	2.404994448731807566e-01	nan	1.828990119943567119e-05	7.962259222222674460e+00	1.000000000000000000e+00
5.970000000000000000e+02	1.094403994763896115e+01	4.912352531635488617e+01	-0.00181253	5.589261360466866790e+01	2.161432616646943305e-01	nan	9.514919515266665359e-06	1.300080892896385443e+01	1.000000000000000000e+00
5.980000000000000000e+02	5.107050691576208123e+01	2.953440862853992499e+01	-0.015367	5.070841312283310458e+02	1.637743262067326011e-02	nan	4.028094206296720694e-05	1.005991044710416560e+01	1.000000000000000000e+00
5.980000000000000000e+02	2.507172270272362269e+01	4.121048991224488134e+01	-0.0169704	5.604568245851195343e+02	1.782960570711500381e-02	nan	5.313754082191697717e-05	7.070731416742146003e+00	1.000000000000000000e+00
5.980000000000000000e+02	1.132955954800890197e+02	4.130789535258217882e+01	-0.00214659	6.701235143320523946e+01	2.029436317097500497e-01	nan	1.216434652575761998e-05	1.145298783866980763e+01	1.000000000000000000e+00
5.990000000000000000e+02	1.233566021220224798e+02	4.678028749712822787e+01	-0.0147533	4.866569943981259598e+02	2.365264253056875710e-02	nan	5.468659024452777838e-05	1.145298783866980763e+01	1.000000000000000000e+00
6.020000000000000000e+02	6.850254734995036188e+01	4.029522954812526336e+01	-0.0155171	5.120812015623417892e+02	1.736706824883893496e-02	nan	4.610687211133020306e-05	8.799297810058750002e+00	1.000000000000000000e+00
6.020000000000000000e+02	1.434666780492904934e+02	4.238221552067354736e+01	-0.00467827	1.512851925298062099e+02	5.436879089559887301e-02	nan	1.251679019677873982e-05	2.058538780082999509e+01	1.000000000000000000e+00
6.040000000000000000e+02	1.130329264710971984e+02	4.139754557352624431e+01	1.764871779539412076e-03	-54.3061	2.686506710418374855e-01	nan	1.257481875171861959e-05	7.205427501252808398e+00	1.000000000000000000e+00
6.060000000000000000e+02	1.192842484535625260e+02	2.655321683716476500e+01	-0.0151448	4.996869616225400819e+02	1.665912082295861740e-02	nan	4.000817954424046459e-05	1.408010745945814790e+01	1.000000000000000000e+00
6.060000000000000000e+02	7.548944189390968518e+01	4.564414968042263610e+01	-0.0152129	5.019553670727452754e+02	1.566943671450959918e-02	nan	3.363490395913544068e-05	8.799297810058750002e+00	1.000000000000000000e+00
6.070000000000000000e+02	2.240930164614473696e+01	4.881242965107099252e+01	2.187655294163138881e-03	-68.3794	2.272773804650639606e-01	nan	1.533149891254597028e-05	6.770999052873663437e+00	1.000000000000000000e+00
6.070000000000000000e+02	1.008804029002983640e+02	3.025846619338233268e+01	-0.00243772	7.670334277383980748e+01	2.566057438091400300e-01	nan	2.232209056629478694e-05	1.446131355031042354e+01	1.000000000000000000e+00
6.080000000000000000e+02	1.201945090069727513e+02	4.060386991076936170e+01	-0.00265232	8.384669114889392461e+01	2.264636659821747111e-01	nan	2.122694372925490241e-05	7.205427501252808398e+00	1.000000000000000000e+00
6.090000000000000000e+02	7.008043293925175554e+00	4.924851120714933472e+01	-0.0141581	4.668420365509428507e+02	1.926870917397238703e-02	nan	4.079311253534931915e-05	1.540743086810271834e+01	1.000000000000000000e+00
6.090000000000000000e+02	5.414053085622262529e+01	2.740151015360038755e+01	-0.00155059	4.717317166151786978e+01	3.016698942193716260e-01	nan	1.177662864463492422e-05	1.719942607369189602e+01	1.000000000000000000e+00
6.100000000000000000e+02	6.584090753155524567e+01	4.649471880226084863e+01	-0.0150598	4.968587024206665888e+02	3.468975289553399843e-02	nan	8.931425051500577238e-05	9.032120695391089527e+00	1.000000000000000000e+00
6.110000000000000000e+02	1.125617339234388368e+02	9.685306246352359594e+00	-0.0159773	5.273998915011850386e+02	1.028710883897654416e-02	nan	2.901233820138349672e-05	1.815815544892612365e+01	1.000000000000000000e+00
6.110000000000000000e+02	2.265682599068587777e+01	4.204595642841832870e+01	-0.00201492	6.262961977333863928e+01	2.814218282302657359e-01	nan	1.699454502625900504e-05	6.770999052873663437e+00	1.000000000000000000e+00
6.120000000000000000e+02	1.108503970940532355e+02	4.073361800024823509e+01	-0.0142804	4.709155318535262040e+02	2.478797106845032072e-02	nan	5.046957021593658936e-05	9.345012680991279908e+00	1.000000000000000000e+00
6.120000000000000000e+02	7.228143221279123054e+01	4.016235383437545892e+01	-0.0146632	4.836561407903841427e+02	3.220541816099808941e-02	nan	7.587315477865016621e-05	5.849700180736197019e+00	1.000000000000000000e+00
6.130000000000000000e+02	4.798114773617410833e+01	4.346022295521851930e+01	-0.0152236	5.023098999550433632e+02	1.835873620634154157e-02	nan	4.259320954264128524e-05	1.719942607369189602e+01	1.000000000000000000e+00
6.160000000000000000e+02	6.646385309830408517e+01	3.955017293693740754e+01	-0.00224714	7.035938127912081086e+01	3.536651813882856210e-01	nan	3.292069704088208912e-05	5.849700180736197019e+00	1.000000000000000000e+00
6.180000000000000000e+02	1.800449905882909363e+01	2.856075556974315788e+01	-0.0019833	6.157697517658340303e+01	2.000744060703648630e-01	nan	8.889050589624023107e-06	3.775144299115766433e+00	1.000000000000000000e+00
6.180000000000000000e+02	7.560758636810962230e+01	3.329116751668055230e+01	-0.0159103	5.251688087747847931e+02	2.111623181259025817e-02	nan	5.865675684827410482e-05	1.108074938621722261e+01	1.000000000000000000e+00
6.180000000000000000e+02	2.211635302011740478e+01	4.239430798640820086e+01	1.884959909196782385e-03	-58.3035	1.931448324610981482e-01	nan	8.757708543296540508e-06	1.067577191279080928e+01	1.000000000000000000e+00
6.180000000000000000e+02	1.387633158982295072e+02	4.802496246069301122e+01	1.799893566840555289e-03	-55.4718	2.798805823225776201e-01	nan	1.414353908155183855e-05	1.089453184268107400e+01	1.000000000000000000e+00
6.190000000000000000e+02	8.945547925533537637e+01	9.150357643451894063e+00	-0.0159033	5.249361840846564746e+02	1.188241455174454675e-02	nan	3.392902456862405839e-05	2.145272071478550302e+01	1.000000000000000000e+00
6.190000000000000000e+02	4.962120854036037088e+01	5.140579850104256820e+01	-0.0146922	4.846226166091877872e+02	1.729391209114761185e-02	nan	4.004476311343198108e-05	1.498973981818577528e+01	1.000000000000000000e+00
6.190000000000000000e+02	4.551530464711724022e+01	3.008350084782955136e+01	-0.00243776	7.670460864736176632e+01	1.617583483144989787e-01	nan	1.177808832590333167e-05	2.069969581865407449e+01	1.000000000000000000e+00
6.200000000000000000e+02	9.939670522668490094e+01	3.231802103978769480e+01	-0.00250936	7.908801799273699373e+01	2.570217622841937111e-01	nan	2.389560803210939672e-05	1.561921474144038768e+01	1.000000000000000000e+00
6.210000000000000000e+02	1.403580470338066277e+02	5.783771520937085242e+00	-0.0154861	5.110483242993040562e+02	1.794258023901307286e-02	nan	4.379812549989318211e-05	1.478354050898031602e+01	1.000000000000000000e+00
6.210000000000000000e+02	1.256338750380944447e+02	7.107338301023043314e+00	-0.00274421	8.690541489622577842e+01	1.816578280629473907e-01	nan	1.702017868311482630e-05	8.846814060241694477e+00	1.000000000000000000e+00
6.210000000000000000e+02	3.503856479938355051e+01	4.793610091470255696e+01	-0.0021516	6.717935082660756052e+01	2.293238542654687517e-01	nan	1.450393797724544322e-05	1.406040632870537088e+01	1.000000000000000000e+00
6.210000000000000000e+02	1.223810393992391141e+02	1.533443859961444744e+01	2.586760957595148156e-03	-81.6645	1.734331090435098366e-01	nan	1.437661062109151599e-05	8.846814060241694477e+00	1.000000000000000000e+00
6.220000000000000000e+02	1.133347690628739599e+02	2.526889019708464090e+01	-0.015172	5.005913966974154619e+02	1.953193647227879914e-02	nan	4.567466547331144931e-05	1.343608334080576583e+01	1.000000000000000000e+00
6.220000000000000000e+02	8.789212510156399105e+01	4.613014962803028141e+01	-0.0136999	4.515918200992916809e+02	1.801186924166153780e-02	nan	3.383398977478359646e-05	1.776933745386414287e+01	1.000000000000000000e+00
6.220000000000000000e+02	1.804730062286192904e+01	7.073306171054454694e+00	-0.00208702	6.502950099639829773e+01	1.765570689800475268e-01	nan	9.707393071359881822e-06	2.148749202757481314e+01	1.000000000000000000e+00
6.230000000000000000e+02	7.228576465220584168e+01	2.201193322786873452e+01	-0.0147947	4.880329210670906264e+02	5.033000498304707193e-02	nan	1.174217105674260381e-04	1.175821524102013349e+01	1.000000000000000000e+00
6.230000000000000000e+02	1.876262386021327444e+01	3.225899315874044504e+01	-0.00229215	7.185775381470388368e+01	2.647491435477692390e-01	nan	2.236677759719245587e-05	3.775144299115766433e+00	1.000000000000000000e+00
6.240000000000000000e+02	1.117677833801996741e+02	6.968242684036839663e+00	-0.0148827	4.909620717812544513e+02	2.141541577997330137e-02	nan	4.863038194324731384e-05	1.351423092238342427e+01	1.000000000000000000e+00
6.270000000000000000e+02	9.987276303233190333e+01	3.181457789943294401e+01	2.497322645161174654e-03	-78.6874	1.244341352993038052e-01	nan	8.851343360995212064e-06	8.911413937373700023e+00	1.000000000000000000e+00
6.280000000000000000e+02	1.097449958849311002e+01	1.140946037129990387e+01	-0.0142051	4.684076737834560049e+02	1.508238305444409288e-02	nan	3.176160199416917741e-05	8.595435114223388240e+00	1.000000000000000000e+00
6.280000000000000000e+02	1.251073619847369116e+02	4.474843992647723923e+01	-0.00198141	6.151398295560557017e+01	2.359383259482087380e-01	nan	1.436595316462511636e-05	8.325830604618067454e+00	1.000000000000000000e+00
6.280000000000000000e+02	3.547359718256001315e+01	4.779707549037066627e+01	2.421230716439272835e-03	-76.1545	1.881839872794431878e-01	nan	1.419069417325910173e-05	7.506931225592810897e+00	1.000000000000000000e+00
6.280000000000000000e+02	2.831224407327125903e+01	4.438882856736913141e+01	-0.00223474	6.994670798123118516e+01	2.151252600862317843e-01	nan	1.454231994347118548e-05	4.530292306948777714e+00	1.000000000000000000e+00
6.290000000000000000e+02	3.647581627276245086e+01	1.513632005662298319e+01	-0.0147723	4.872878147307714016e+02	1.705697287749075031e-02	nan	3.872881778172563715e-05	1.991560831352673233e+01	1.000000000000000000e+00
6.290000000000000000e+02	9.939040327087636228e+01	2.291622819717091275e+01	-0.0022631	7.089074366199213273e+01	2.051280548301578355e-01	nan	1.364484506328773020e-05	8.911413937373700023e+00	1.000000000000000000e+00
6.300000000000000000e+02	1.007025002632568942e+02	1.015046889468491642e+01	-0.0151146	4.986819932726624529e+02	1.600302951958099129e-02	nan	3.615793965300513092e-05	1.283301247121741895e+01	1.000000000000000000e+00
6.320000000000000000e+02	5.798504430379357899e+01	2.015407043764359329e+01	1.380801587977841622e-03	-41.5214	2.732610936445147853e-01	nan	8.259295538712936165e-06	1.734767328880804982e+01	1.000000000000000000e+00
6.330000000000000000e+02	2.804984881093065852e+01	4.891151550244439505e+01	-0.00186007	5.747500328687224425e+01	2.939873096799220376e-01	nan	1.582250034436301979e-05	4.530292306948777714e+00	1.000000000000000000e+00
6.330000000000000000e+02	1.315667385020014422e+02	5.000162089280672717e+01	-0.00214753	6.704374536048915445e+01	2.157268075091752779e-01	nan	1.320754135848380199e-05	7.998328522312544209e+00	1.000000000000000000e+00
6.340000000000000000e+02	4.770052855101916833e+01	3.412441417951907141e+01	-0.0148169	4.887721846542358435e+02	2.316680578279173286e-02	nan	5.342594977656285561e-05	1.039048247595370533e+01	1.000000000000000000e+00
6.340000000000000000e+02	8.561866332037305938e+01	2.645550949425350851e+01	2.027410056858225049e-03	-63.0452	2.079682246370637699e-01	nan	1.170937674257415343e-05	1.421925924104935213e+01	1.000000000000000000e+00
6.350000000000000000e+02	1.251752212855170683e+02	4.519311105895776137e+01	2.072989379047449152e-03	-64.5625	2.864516844424599418e-01	nan	1.910101857157069891e-05	6.216234182007328357e+00	1.000000000000000000e+00
6.360000000000000000e+02	1.368316802659443567e+02	2.057379576444408542e+01	-0.0150673	4.971079742512595772e+02	1.289596010406179882e-02	nan	3.110835405045768085e-05	2.580688117109385971e+01	1.000000000000000000e+00
6.370000000000000000e+02	1.843377268428172044e+01	2.018155085744345456e+01	-0.0280343	9.287452582651233115e+02	1.680341163674969884e-02	nan	1.367658188887696286e-04	1.093725585397922018e+01	1.000000000000000000e+00
6.370000000000000000e+02	1.752217253612785797e+01	3.108075040535928224e+01	-0.0157411	5.195369934525582494e+02	2.967955309869951819e-02	nan	7.403138488716921070e-05	1.093725585397922018e+01	1.000000000000000000e+00
6.370000000000000000e+02	1.052044273924246340e+02	4.298437573300141423e+01	-0.0150488	4.964929278997815345e+02	1.851894880828963696e-02	nan	4.291469159773289528e-05	1.573850430740639439e+01	1.000000000000000000e+00
6.380000000000000000e+02	6.784075545776339311e+01	2.109203152604390397e+01	-0.0150144	4.953477035162244420e+02	1.867787057682024354e-02	nan	4.337599717833075702e-05	1.786961318009193533e+01	1.000000000000000000e+00
6.390000000000000000e+02	4.449676847504147759e+01	2.424018191501453501e+01	-0.015311	5.052183245556212228e+02	1.805553628487643891e-02	nan	4.494231935586329174e-05	8.435159648938382659e+00	1.000000000000000000e+00
6.390000000000000000e+02	1.059505510744229753e+02	1.354045290880407926e+01	-0.00210621	6.566812281453610467e+01	1.902690141507851207e-01	nan	1.104344284261856210e-05	1.021263429203032480e+01	1.000000000000000000e+00
6.390000000000000000e+02	1.316870576523414229e+02	5.023298375943291205e+01	2.102052907337087929e-03	-65.5299	2.056710048479576392e-01	nan	1.250421822756142594e-05	8.234338449765767010e+00	1.000000000000000000e+00
6.420000000000000000e+02	1.418987691575615884e+02	3.580578748754426499e+01	-0.0147376	4.861326726966897240e+02	1.859697258798509445e-02	nan	4.073356314215789654e-05	9.485299211866855984e+00	1.000000000000000000e+00
6.420000000000000000e+02	8.842444613029890377e+01	4.763899808842215755e+00	2.595777269629395267e-03	-81.9646	1.459696389337488132e-01	nan	1.157453824124563533e-05	1.960082240185090896e+01	1.000000000000000000e+00
6.430000000000000000e+02	1.324428195026597166e+02	3.655138608102681985e+01	-0.015426	5.090487454674228047e+02	1.955075794736416128e-02	nan	5.164584170779963472e-05	9.485299211866855984e+00	1.000000000000000000e+00
6.430000000000000000e+02	1.298440716998643722e+02	7.963033544313627310e+00	-0.00243264	7.653410682821758826e+01	1.950526712268935148e-01	nan	1.501091852962592549e-05	2.453584998824753427e+01	1.000000000000000000e+00
6.430000000000000000e+02	7.886113569335866380e+00	2.680195798615483938e+01	-0.0155843	5.143164309991734626e+02	4.961276452824825434e-02	nan	1.531341052513604441e-04	1.672726555190460118e+01	1.000000000000000000e+00
6.430000000000000000e+02	5.166509855532947171e+01	2.868618710654508774e+01	1.786313357443957122e-03	-55.0198	3.250853167236843477e-01	nan	1.777683892428279545e-05	8.435159648938382659e+00	1.000000000000000000e+00
6.430000000000000000e+02	1.997347583288444994e+01	3.836470360965084581e+01	1.595307262460849947e-03	-48.6617	3.015595173380201111e-01	nan	1.387345045231875678e-05	1.672726555190460118e+01	1.000000000000000000e+00
6.440000000000000000e+02	8.744306499974041458e+01	5.029390324201784779e+01	-0.0152514	5.032352862101847677e+02	1.379019872101061583e-02	nan	3.624240437514349411e-05	2.222832363536551270e+01	1.000000000000000000e+00
6.440000000000000000e+02	9.665564367690316772e+01	2.756675562773180488e+01	-0.00185897	5.743837595866767742e+01	3.240841762687105554e-01	nan	1.978247312373259279e-05	1.682654068700598060e+01	1.000000000000000000e+00
6.450000000000000000e+02	7.384826088616749473e+01	3.270755419646180684e+01	-0.0160427	5.295750215729451611e+02	2.013637276165025636e-02	nan	5.244678142545633026e-05	1.630667503378231942e+01	1.000000000000000000e+00
6.460000000000000000e+02	3.932117204938124644e+01	5.918884149093700309e+00	-0.00144472	4.364917920755929259e+01	3.220794763077929890e-01	nan	1.084652003273689841e-05	2.589831279331968261e+01	1.000000000000000000e+00
6.490000000000000000e+02	5.756456911826675338e+01	3.184208723268953989e+01	2.121556817036252592e-03	-66.1791	2.854985687362836533e-01	nan	1.744106912492771706e-05	4.507063362935684658e+00	1.000000000000000000e+00
6.500000000000000000e+02	1.070509553725727585e+02	1.380220908925107004e+01	-0.0143677	4.738200898670863808e+02	4.355012956671444613e-02	nan	9.146702026593138597e-05	8.357182270451971817e+00	1.000000000000000000e+00
6.500000000000000000e+02	1.383019007215979457e+02	2.431066068592961926e+01	-0.0149129	4.919683920837214828e+02	3.993256261491096026e-02	nan	9.908114839258161106e-05	8.917423981386052745e+00	1.000000000000000000e+00
6.500000000000000000e+02	2.384458095083865459e+01	4.813807106546902759e+01	-0.0146417	4.829393522474469478e+02	1.611665680387641686e-02	nan	3.492044971896317767e-05	1.191871531911944615e+01	1.000000000000000000e+00
6.500000000000000000e+02	5.607838216960815636e+00	6.553874490906428818e+00	2.108811095818857988e-03	-65.7549	1.946563548775757102e-01	nan	8.938261915926275903e-06	3.371931332086137445e+01	1.000000000000000000e+00
6.510000000000000000e+02	8.856709176196733324e+01	5.625237858983981099e+00	-0.0152266	5.024112129863513019e+02	1.601722177263742442e-02	nan	3.911308263988537578e-05	2.021178053700561961e+01	1.000000000000000000e+00
6.510000000000000000e+02	1.336803050546497786e+02	1.668430480942837946e+01	-0.0153396	5.061727224555919520e+02	3.991098754416089189e-02	nan	1.078374977709307611e-04	8.917423981386052745e+00	1.000000000000000000e+00
6.520000000000000000e+02	1.128727607256794130e+02	1.979796408191842261e+01	-0.0150497	4.965216481052109430e+02	2.728959770337535673e-02	nan	6.287489298316689820e-05	8.357182270451971817e+00	1.000000000000000000e+00
6.540000000000000000e+02	1.223605105252217129e+01	5.083951668922399136e+01	-0.0143153	4.720771100819314938e+02	3.649666505109672165e-02	nan	9.002276582671106054e-05	1.191871531911944615e+01	1.000000000000000000e+00
6.540000000000000000e+02	6.674088756671547173e+01	1.126954938864128231e+01	-0.00204234	6.354220621740408603e+01	2.235980794958898343e-01	nan	1.350280649667063027e-05	1.206271628140599539e+01	1.000000000000000000e+00
6.560000000000000000e+02	1.000701749696009983e+02	2.580595199130971906e+01	-0.014914	4.920065045729091366e+02	2.142309372620576635e-02	nan	4.914229174195512961e-05	7.816116873804453746e+00	1.000000000000000000e+00
6.560000000000000000e+02	8.061453109321380595e+00	2.432808607558139258e+01	-0.00172424	5.295355353173787449e+01	2.508766982817779434e-01	nan	1.080699425361030952e-05	1.037284686820433421e+01	1.000000000000000000e+00
6.580000000000000000e+02	6.862854258159701715e+01	4.486706351302346008e+01	-0.0146032	4.816594301615829750e+02	1.925573441603289915e-02	nan	4.055968579209723253e-05	2.617471213321239176e+01	1.000000000000000000e+00
6.580000000000000000e+02	1.132452159067368029e+02	2.218323278165456358e+01	1.661089827400708202e-03	-50.8514	2.553401093189078264e-01	nan	1.033995483653492604e-05	1.366403301251899016e+01	1.000000000000000000e+00
6.590000000000000000e+02	9.050635190515767192e+01	3.049775544135701466e+01	-0.0153494	5.064974973281747452e+02	2.203968664807731681e-02	nan	5.132651602554711784e-05	4.085482123198645787e+00	1.000000000000000000e+00
6.610000000000000000e+02	1.409996972628546814e+02	1.123921204165157128e+01	-0.0150601	4.968677813648439496e+02	2.011160516412291432e-02	nan	4.775588944777350284e-05	2.983425590331876620e+01	1.000000000000000000e+00
6.610000000000000000e+02	1.131125965316137751e+02	4.236814761451740452e+01	-0.00222118	6.949546769508562249e+01	1.863025999230765173e-01	nan	1.137414545924899033e-05	2.018535049754114041e+01	1.000000000000000000e+00
6.610000000000000000e+02	1.836299199414597538e+01	2.554227253394078545e+01	1.463272899688078648e-03	-44.2666	3.458220060252406025e-01	nan	1.362241896297234827e-05	1.037284686820433421e+01	1.000000000000000000e+00
6.620000000000000000e+02	7.929722220068619265e+00	2.442971983650838652e+01	2.147658271541166928e-03	-67.048	2.218612352819473443e-01	nan	1.445399646480541134e-05	1.049242067795798405e+01	1.000000000000000000e+00
6.640000000000000000e+02	4.906970698607695169e+01	3.928054225267548105e+01	-0.000994211	2.865286278143590692e+01	3.708021134830858934e-01	nan	7.077919763367302537e-06	1.216884460303957916e+01	1.000000000000000000e+00
6.650000000000000000e+02	1.425075782410722240e+02	5.225205037749657322e+01	-0.00152519	4.632772448849900826e+01	3.574786227600350585e-01	nan	1.530091336781764028e-05	3.101219894698574819e+01	1.000000000000000000e+00
6.660000000000000000e+02	9.286638531862337231e+01	2.815396061940797878e+01	-0.00711966	2.325524720441322870e+02	4.571238852394043928e-02	nan	2.316797427389237387e-05	3.551598842752693219e+00	1.000000000000000000e+00
6.670000000000000000e+02	7.979263016145836218e+01	3.232374585985063931e+01	-0.0153477	5.064430149415057940e+02	1.567340461250243955e-02	nan	3.829083441723510334e-05	1.372261574412517682e+01	1.000000000000000000e+00
6.670000000000000000e+02	6.203342625170183311e+01	1.878916681583345394e+01	-0.0017393	5.345476484904116887e+01	2.178172265858628887e-01	nan	8.771317333583563636e-06	2.232877411339594076e+01	1.000000000000000000e+00
6.690000000000000000e+02	5.949530318182904409e+01	4.555650615761032185e+01	-0.00209737	6.537397856372655269e+01	1.545645399095126882e-01	nan	8.467681978255889395e-06	1.216884460303957916e+01	1.000000000000000000e+00
6.700000000000000000e+02	4.676050863409039948e+01	3.856796551330516820e+01	-0.00204606	6.366597865308591508e+01	1.639390573826241537e-01	nan	8.817106211332875919e-06	1.452634477458865092e+01	1.000000000000000000e+00
6.710000000000000000e+02	1.329322431224220509e+02	4.852379921276519781e+01	-0.0146632	4.836569527898848264e+02	2.371596106037276996e-02	nan	5.207524367057397169e-05	7.829223551369254963e+00	1.000000000000000000e+00
6.750000000000000000e+02	8.129581607141111022e+01	3.855034630666533957e+01	-0.0154702	5.105207784762634446e+02	1.251475613594599245e-02	nan	3.079966921171971826e-05	1.469309864220304895e+01	1.000000000000000000e+00
6.750000000000000000e+02	1.191793008844750403e+02	3.897492652493135523e+01	-0.0155204	5.121908209073383205e+02	1.603993604786602134e-02	nan	4.022919941810760745e-05	1.674289072438705261e+01	1.000000000000000000e+00
6.760000000000000000e+02	6.180500047290603760e+01	1.890879821396259075e+01	2.393837436385322631e-03	-75.2426	1.620632149288362411e-01	nan	1.141768741696071330e-05	8.712772953306743062e+00	1.000000000000000000e+00
6.760000000000000000e+02	1.777745399130975201e+01	2.874943884774838665e+01	-0.00211747	6.604308672440562589e+01	2.028664462544439440e-01	nan	1.198688607665344299e-05	1.677003599230933517e+01	1.000000000000000000e+00
6.760000000000000000e+02	5.383105342770114987e+01	2.242000613377334162e+01	-0.00225581	7.064821688189334736e+01	2.620720047074446279e-01	nan	1.943196776879243195e-05	8.712772953306743062e+00	1.000000000000000000e+00
6.770000000000000000e+02	1.325149677279868854e+02	2.315214092541186020e+01	-0.0155175	5.120936230685729242e+02	1.633798318881329870e-02	nan	4.464967255579635930e-05	2.069300737663577650e+01	1.000000000000000000e+00
6.770000000000000000e+02	3.699638097593592079e+01	4.411525394064071293e+01	-0.0145402	4.795624338790001957e+02	2.085230630726164769e-02	nan	4.497791978624772209e-05	9.986290023881950972e+00	1.000000000000000000e+00
6.770000000000000000e+02	4.692470334904085405e+01	4.304082232495351690e+01	-0.00190118	5.884341380351842332e+01	2.474550737773504316e-01	nan	1.278522024397109686e-05	9.986290023881950972e+00	1.000000000000000000e+00
6.780000000000000000e+02	7.019564210667692805e+01	2.892364979840527539e+01	-0.0153068	5.050804138778757419e+02	1.191560331146801488e-02	nan	2.967513849984678378e-05	1.306522557343667046e+01	1.000000000000000000e+00
6.780000000000000000e+02	7.482855178023701370e+00	4.198784292289430198e+01	-0.00203306	6.323324854173876020e+01	3.003101550468281200e-01	nan	1.820170128880248850e-05	1.351477079454233454e+01	1.000000000000000000e+00
6.800000000000000000e+02	1.154396486842821048e+02	7.686543950920763812e+00	-0.0152045	5.016731740325438977e+02	4.649496183472057176e-02	nan	1.122205101861570401e-04	1.550245582545557177e+01	1.000000000000000000e+00
6.820000000000000000e+02	1.919343701654845091e+01	2.403349051091229782e+01	-0.0016983	5.209020689385543079e+01	3.029923902001937508e-01	nan	1.404816637874714598e-05	8.076366881683515686e+00	1.000000000000000000e+00
6.830000000000000000e+02	8.520087945049597522e+01	3.036898699656519796e+01	2.764702218622470346e-03	-87.5877	1.572875214989754022e-01	nan	1.500719890291883308e-05	1.160576802940185814e+01	1.000000000000000000e+00
6.830000000000000000e+02	5.309638879177068560e+01	3.446907799616856494e+01	1.754587026396886790e-03	-53.9637	1.825407431477517051e-01	nan	7.113304380545361683e-06	7.662121596628091780e+00	1.000000000000000000e+00
6.840000000000000000e+02	3.462081311280800122e+01	2.829278958686029455e+01	-0.0145944	4.813664059794406285e+02	2.078683696376493195e-02	nan	4.439928353231111375e-05	3.638595805986132525e+00	1.000000000000000000e+00
6.840000000000000000e+02	1.255554576960653748e+02	1.943373700532000470e+01	-0.00245126	7.715409359152795332e+01	2.519844701152293975e-01	nan	2.193748859936541114e-05	5.139905414567951247e+00	1.000000000000000000e+00
6.860000000000000000e+02	9.658783113661520758e+01	3.261201683369903748e+01	-0.0156987	5.181251116019145684e+02	1.467261239178396792e-02	nan	3.987233727495412050e-05	1.160576802940185814e+01	1.000000000000000000e+00
6.860000000000000000e+02	1.441109841959701328e+02	4.858956376294894142e+01	-0.0158275	5.224116127561353551e+02	2.727024305204939214e-02	nan	6.980881257185403432e-05	1.749441015339659700e+01	1.000000000000000000e+00
6.860000000000000000e+02	2.951817611546013964e+01	1.675392154777920339e+01	-0.00351531	1.125733746662005359e+02	2.380140278874145476e-01	nan	5.247558460074621778e-05	8.595955096500311754e+00	1.000000000000000000e+00
6.880000000000000000e+02	1.318387500157893726e+02	3.612173897904742148e+01	-0.0153858	5.077100428702128170e+02	2.502291802547973454e-02	nan	5.731032539858950782e-05	1.271908449008545539e+01	1.000000000000000000e+00
6.880000000000000000e+02	2.550003240920874958e+01	9.154910745249571491e+00	-0.0150047	4.950241005609155422e+02	1.776677718546271212e-02	nan	4.543815859469392424e-05	6.283896826856127049e+00	1.000000000000000000e+00
6.880000000000000000e+02	5.263179677929337430e+01	4.211710137632744733e+01	1.742300536942280797e-03	-53.5547	2.738984974929754568e-01	nan	1.262967522823707679e-05	7.662121596628091780e+00	1.000000000000000000e+00
6.890000000000000000e+02	4.889755999918993012e+01	2.568227243511030977e+01	-0.0154962	5.113862938550714716e+02	1.510151359034717089e-02	nan	3.671895326996603269e-05	1.396503948713768573e+01	1.000000000000000000e+00
6.900000000000000000e+02	1.255572111302975031e+02	1.935230621108950899e+01	2.735584519564730754e-03	-86.6184	1.230453414052420369e-01	nan	1.039694582798872953e-05	5.212702735174981505e+00	1.000000000000000000e+00
6.910000000000000000e+02	1.388693533938988480e+02	1.978407800431339325e+01	1.788169633406439104e-03	-55.0816	2.043651382556770368e-01	nan	8.612035560187034314e-06	1.331914255978157513e+01	1.000000000000000000e+00
6.910000000000000000e+02	2.671770573767880208e+01	2.994865260495541648e+01	-0.00262395	8.290253036653879803e+01	1.538114732950734975e-01	nan	1.261587469958384330e-05	9.794976819040222438e+00	1.000000000000000000e+00
6.930000000000000000e+02	2.984077475795848144e+01	1.727464886598546556e+01	3.307676115605241371e-03	-105.662	2.808192786609470248e-01	nan	4.609791470740883196e-05	3.207630464010529092e+00	1.000000000000000000e+00
6.940000000000000000e+02	1.272634551850188132e+02	4.535923855891964784e+00	-0.00180138	5.552115588175165328e+01	2.345550021823907816e-01	nan	1.063235955280530881e-05	1.491430370046422560e+01	1.000000000000000000e+00
6.950000000000000000e+02	1.091423242193641272e+02	4.219430736180888175e+01	-0.00183691	5.670392879359683747e+01	3.395082005293618144e-01	nan	1.987244971982406579e-05	1.660406608082157476e+01	1.000000000000000000e+00
6.960000000000000000e+02	7.834670555817723425e+01	2.086066047612330721e+01	1.797676843961250499e-03	-55.398	2.080748664426571581e-01	nan	9.017628253821853793e-06	3.405237148121416624e+01	1.000000000000000000e+00
6.970000000000000000e+02	4.615054786050617963e+01	9.771411944265768312e+00	-0.00186189	5.753542974163452328e+01	1.765459790668790774e-01	nan	7.688064881017252480e-06	1.642570300662651661e+01	1.000000000000000000e+00
6.990000000000000000e+02	2.815124783229346406e+01	1.555726266234270483e+01	3.722591506438846943e-03	-119.473	2.622100757393754922e-01	nan	5.427828041794155721e-05	3.486297646530241323e+00	1.000000000000000000e+00
6.990000000000000000e+02	3.136102445486858059e+01	1.691799971018573956e+01	-0.00384635	1.235926631199498757e+02	2.459441343571359129e-01	nan	5.365759428194454179e-05	3.486297646530241323e+00	1.000000000000000000e+00
6.990000000000000000e+02	1.185347738755588551e+02	2.850208694756864602e+01	-0.0148318	4.892674220225697468e+02	1.679952412347185398e-02	nan	4.095028479528446832e-05	7.753731316642523019e+00	1.000000000000000000e+00
7.010000000000000000e+02	4.799553909012870179e+01	4.463857919863573898e+01	-0.0150907	4.978860882540166131e+02	1.546551531544838598e-01	nan	4.274253367447762640e-04	3.318845774700160955e+00	1.000000000000000000e+00
7.010000000000000000e+02	8.258909340504725805e+00	4.008065691530496366e+01	2.419706798842982415e-03	-76.1037	2.170565609321136735e-01	nan	1.788314914823826605e-05	7.681575171710631977e+00	1.000000000000000000e+00
7.020000000000000000e+02	7.296093173750571736e+01	9.077367506025108668e+00	-0.0149534	4.933174777086690597e+02	2.498303272465784985e-02	nan	5.632330741200490532e-05	1.588210503390392603e+01	1.000000000000000000e+00
7.020000000000000000e+02	5.014390395323656691e+01	3.923162343932374796e+01	-0.0162262	5.356832138808979380e+02	1.669159815943750402e-01	nan	5.345511998692719291e-04	3.332411304452467693e+00	1.000000000000000000e+00
7.020000000000000000e+02	1.259350687751239803e+02	4.819724595803235445e+01	-0.0149183	4.921478806595723654e+02	1.697802749371746245e-02	nan	4.011299938590532163e-05	1.982158384607259194e+01	1.000000000000000000e+00
7.030000000000000000e+02	1.398005272150811038e+02	1.154694350655799795e+01	-0.0150983	4.981404661056164400e+02	2.056371068448936690e-02	nan	4.645042988879252298e-05	2.120356932620721935e+01	1.000000000000000000e+00
7.030000000000000000e+02	5.901622593586217391e+01	4.629159447705974628e+01	-0.0150312	4.959073775797739358e+02	1.715281918448441356e-02	nan	4.001517162909666559e-05	9.247988794356150066e+00	1.000000000000000000e+00
7.040000000000000000e+02	4.608232202742480155e+01	1.006154113508188885e+01	2.394589733963770322e-03	-75.2677	1.882709823163848384e-01	nan	1.410633099419554638e-05	4.741559700688772416e+00	1.000000000000000000e+00
7.050000000000000000e+02	1.266137949619369039e+02	2.838728591440227333e+01	2.322826476893808788e-03	-72.8789	1.321558991677247441e-01	nan	8.379368908572024278e-06	1.044023950607250129e+01	1.000000000000000000e+00
7.060000000000000000e+02	6.079650734568440384e+01	1.928853979541574049e+01	-0.015098	4.981284455794302630e+02	2.638977863494940124e-02	nan	6.045290458280289922e-05	1.265754375539933108e+01	1.000000000000000000e+00
7.060000000000000000e+02	9.196217728871157959e+00	4.770483228735269421e+01	-0.00200849	6.241529398259604022e+01	2.875119532043928228e-01	nan	1.876921943694560005e-05	7.681575171710631977e+00	1.000000000000000000e+00
7.070000000000000000e+02	2.664119235909723571e+01	2.078798384399256705e+01	-0.0292005	9.675632730094862382e+02	1.284769809752794867e-02	nan	1.149810024778142480e-04	1.505349634632058020e+01	1.000000000000000000e+00
7.080000000000000000e+02	5.032633894431945265e+01	1.217594620609071221e+01	1.666777354756684027e-03	-51.0408	2.793894899872334525e-01	nan	1.184565051039691306e-05	4.741559700688772416e+00	1.000000000000000000e+00
7.080000000000000000e+02	1.176005329152345240e+02	2.311853765493576063e+01	1.431113635093738366e-03	-43.1962	3.726670852773644738e-01	nan	1.469955994188532656e-05	1.044023950607250129e+01	1.000000000000000000e+00
7.090000000000000000e+02	1.143321253903856700e+02	5.144191866415156511e+01	-0.00205434	6.394164437520112187e+01	1.587831351343994557e-01	nan	8.189084749686624098e-06	2.056514361032963834e+01	1.000000000000000000e+00
7.090000000000000000e+02	6.297868551939876625e+01	5.196734471687867085e+01	-0.0022474	7.036821806210602404e+01	2.050691427625177532e-01	nan	1.457069055322609684e-05	1.968477585298029453e+01	1.000000000000000000e+00
7.130000000000000000e+02	1.107152203473955865e+02	3.119733594127296072e+01	-0.00186539	5.765196357026599827e+01	1.972009789202496810e-01	nan	9.097520925168328448e-06	1.061482505311160018e+01	1.000000000000000000e+00
7.130000000000000000e+02	6.149890921243169117e+01	3.233826775275692711e+01	-0.0020224	6.287840580926796008e+01	1.814620263933812705e-01	nan	9.483085390157171664e-06	1.634409302683919307e+01	1.000000000000000000e+00
7.140000000000000000e+02	3.038933492357946164e+01	4.632354913967661503e+01	-0.00252045	7.945731508434101897e+01	2.428398753721362491e-01	nan	2.203430174354350818e-05	3.643895268806419008e+00	1.000000000000000000e+00
7.140000000000000000e+02	1.248174034797097391e+02	2.728365542826777457e+01	2.381649485615035602e-03	-74.8369	1.657786828854399541e-01	nan	1.131526504384398642e-05	9.375356626515296554e+00	1.000000000000000000e+00
7.150000000000000000e+02	8.659328579465133657e+01	5.092431896983030981e+01	-0.0149038	4.916663423958803492e+02	5.045904056909200630e-02	nan	1.287727203328720518e-04	8.464989314478394533e+00	1.000000000000000000e+00
7.150000000000000000e+02	1.375863474730644214e+02	4.964715197689006487e+01	-0.0154859	5.110426596590904751e+02	2.735228326414529398e-02	nan	6.487496808051991136e-05	2.575212435092820940e+01	1.000000000000000000e+00
7.160000000000000000e+02	7.756184856371919523e+01	3.535677007457695709e+01	-0.0310818	1.030188326411476055e+03	1.866930499896068962e-02	nan	1.986378641015915927e-04	9.548427338521335628e+00	1.000000000000000000e+00
7.160000000000000000e+02	8.267492970243509376e+01	4.342081781178247013e+01	-0.015115	4.986948614326966549e+02	1.270980223544163623e-01	nan	3.757543037097770076e-04	8.464989314478394533e+00	1.000000000000000000e+00
7.160000000000000000e+02	6.264156909613095081e+01	5.175531880025390308e+01	2.432567141303471590e-03	-76.5318	1.337332865099912782e-01	nan	9.108228885873502679e-06	1.274798677166930361e+01	1.000000000000000000e+00
7.170000000000000000e+02	1.589479380081613868e+01	4.397908390288359470e+01	-0.0150204	4.955481674999143706e+02	1.771312821420756300e-02	nan	4.203554619805526996e-05	1.274085670388852343e+01	1.000000000000000000e+00
7.170000000000000000e+02	2.965752622679814365e+01	4.989320301104076094e+01	3.276972104159936710e-03	-104.64	1.874245244527875665e-01	nan	2.551753052675417022e-05	3.643895268806419008e+00	1.000000000000000000e+00
7.190000000000000000e+02	1.109150984355766383e+02	2.800831863280443201e+01	-0.00210148	6.551079768154005478e+01	3.088082247074893649e-01	nan	2.283379663454485658e-05	3.277844184719178600e+00	1.000000000000000000e+00
7.190000000000000000e+02	5.002093192338565331e+01	5.951037658316304935e+00	-0.00205638	6.400941260332437821e+01	2.816552604013410344e-01	nan	1.856760404159973538e-05	1.165549732615861522e+01	1.000000000000000000e+00
7.190000000000000000e+02	1.109619720320958862e+02	3.128582765113629449e+01	2.276315297037534435e-03	-71.3306	2.770866588276654774e-01	nan	2.279088336532340511e-05	3.277844184719178600e+00	1.000000000000000000e+00
7.210000000000000000e+02	7.498255639806173178e+01	4.855982210267482913e+01	-0.0151748	5.006868180652857632e+02	1.819869720875388897e-02	nan	4.653693251603332792e-05	9.251052489076366570e+00	1.000000000000000000e+00
7.220000000000000000e+02	5.196135264540875909e+01	3.149774452627278976e+01	-0.0154812	5.108858799265470338e+02	1.859006413096397914e-02	nan	4.614995063838171557e-05	1.404102949137557488e+01	1.000000000000000000e+00
7.220000000000000000e+02	1.081846701021902106e+02	1.443460796350079711e+01	-0.0020334	6.324477651676752998e+01	3.150259084970471468e-01	nan	2.161402821466854038e-05	1.384560797573464264e+01	1.000000000000000000e+00
7.230000000000000000e+02	3.924054011127552855e+01	5.364249847630977541e+01	-0.00298046	9.476982596779957646e+01	2.587648552068564367e-01	nan	3.032981509998726555e-05	2.553838677434892190e+01	1.000000000000000000e+00
7.240000000000000000e+02	1.102208236241104977e+01	2.504031562184104587e+01	-0.0151527	4.999490098893158461e+02	2.790933168647025120e-02	nan	6.486149290319051378e-05	8.176809296453088294e+00	1.000000000000000000e+00
7.240000000000000000e+02	9.660953033577580129e+01	2.708367411498983657e+01	-0.0156177	5.154299307095639051e+02	1.463151144471064313e-02	nan	4.247151885556575804e-05	8.442219327688752273e+00	1.000000000000000000e+00
7.240000000000000000e+02	5.188235396812093825e+01	1.745693727075270729e+01	-0.00187346	5.792062644593475795e+01	1.690471374740845079e-01	nan	7.335605885433867827e-06	1.129393275444369138e+01	1.000000000000000000e+00
7.250000000000000000e+02	1.219879125005627003e+02	7.961450330364901795e+00	-0.0303748	1.006652921338092142e+03	1.332701954816917223e-02	nan	1.330364163770654539e-04	1.305898090715330540e+01	1.000000000000000000e+00
7.260000000000000000e+02	1.363053613092087346e+02	1.562712965719988212e+01	-0.0157489	5.197964024677944508e+02	1.841503234051133919e-02	nan	4.788884253684650333e-05	1.624044272580230341e+01	1.000000000000000000e+00
7.260000000000000000e+02	1.419819824952054148e+02	3.989527866244676346e+01	3.278079080051468207e-03	-104.677	8.085020361604577932e-02	nan	9.489258591140232408e-06	2.492322379288384937e+01	1.000000000000000000e+00
7.270000000000000000e+02	4.997853517141499680e+01	6.324624346153201238e+00	2.110315859440088301e-03	-65.805	2.765192741344945082e-01	nan	1.894545792418382432e-05	1.129393275444369138e+01	1.000000000000000000e+00
7.280000000000000000e+02	1.089398731657159516e+02	7.426986253287150674e+00	-0.0143087	4.718555214309707253e+02	2.091232135636178491e-02	nan	4.463223798508120189e-05	1.305898090715330540e+01	1.000000000000000000e+00
7.280000000000000000e+02	6.869589827141976457e+01	2.482841335792997128e+01	-0.0151645	5.003423552342856624e+02	1.541443683981480461e-02	nan	3.510639839502568803e-05	1.835848391732875839e+01	1.000000000000000000e+00
7.280000000000000000e+02	1.053284694272041833e+02	3.336836430976288170e+01	-0.0158091	5.218017345500178408e+02	5.999794473045072518e-02	nan	1.799924127638632032e-04	3.826244013494185747e+00	1.000000000000000000e+00
7.290000000000000000e+02	1.049448376981488309e+02	2.574437640664733351e+01	-0.0152003	5.015347262429689863e+02	5.576680928171073859e-02	nan	1.473662566399769141e-04	3.809555651453071956e+00	1.000000000000000000e+00
7.290000000000000000e+02	1.917586720387527777e+01	2.442712476275244171e+01	2.713827696556253468e-03	-85.8942	9.801247862222772778e-02	nan	7.871534598403261666e-06	8.176809296453088294e+00	1.000000000000000000e+00
7.290000000000000000e+02	3.909553835260928167e+01	5.342817861235111110e+01	2.171073573385474877e-03	-67.8274	2.222861301750835850e-01	nan	1.456577752705827148e-05	9.567860868486281589e+00	1.000000000000000000e+00
7.310000000000000000e+02	3.898405995212902297e+01	2.254458528559430874e+01	-0.00221787	6.938499107243592334e+01	2.790917006231905528e-01	nan	2.105039687411844185e-05	5.145508383047434187e+00	1.000000000000000000e+00
7.310000000000000000e+02	2.972081128346475865e+01	1.436361253653594972e+01	-0.00190159	5.885686930415150897e+01	2.395541846627193827e-01	nan	1.225146076210289343e-05	6.814860651933214442e+00	1.000000000000000000e+00
7.310000000000000000e+02	4.441537784914083176e+01	1.735851797184038858e+01	-0.00243522	7.662022066829227640e+01	2.107557801646054996e-01	nan	1.376857333924089674e-05	7.509627705897782057e+00	1.000000000000000000e+00
7.320000000000000000e+02	1.159552389409688544e+02	4.973653480375700298e+01	-0.0150906	4.978837611821411997e+02	1.934295249530115779e-02	nan	4.605868574154508248e-05	1.834292532781689289e+01	1.000000000000000000e+00
7.320000000000000000e+02	1.657459819880719110e+01	4.256347786758838936e+01	-0.00213338	6.657279052472310354e+01	3.683991035521173574e-01	nan	3.352840858083394891e-05	8.539309892236248700e+00	1.000000000000000000e+00
7.330000000000000000e+02	1.682183961038476383e+01	3.402774795620734949e+01	-0.0152466	5.030755729096993605e+02	2.650510816473461428e-02	nan	6.683604517114863624e-05	8.539309892236248700e+00	1.000000000000000000e+00
7.330000000000000000e+02	8.600907093123240088e+00	4.941291434562704410e+01	-0.00185727	5.738187097941423076e+01	3.435159194452674924e-01	nan	2.005803333874971615e-05	6.164761194898130903e+00	1.000000000000000000e+00
7.340000000000000000e+02	7.057397208291530433e+01	1.724012091029388927e+01	-0.0153024	5.049338280944007238e+02	1.802986763308722651e-02	nan	4.502651581968077717e-05	2.615886217233926203e+01	1.000000000000000000e+00
7.340000000000000000e+02	1.182591515427946405e+02	5.260110972861352430e+00	-0.0158695	5.238098887261645586e+02	1.778372055443466770e-02	nan	4.611186018105768893e-05	2.398842841397986447e+01	1.000000000000000000e+00
7.340000000000000000e+02	5.427335556574996112e+00	4.412777250339303947e+01	1.960242417970915751e-03	-60.8094	3.229976525666350406e-01	nan	1.903884475698871178e-05	6.164761194898130903e+00	1.000000000000000000e+00
7.360000000000000000e+02	2.304751626672133469e+01	1.298178066370373607e+01	-0.00229472	7.194338263835035718e+01	1.793609602368464451e-01	nan	1.202223487867513985e-05	5.931975688455120022e+00	1.000000000000000000e+00
7.360000000000000000e+02	1.339524598578062466e+02	5.328095984209779346e+01	-0.002077	6.469580407679279688e+01	2.667210002393830548e-01	nan	1.719160025701653858e-05	6.023458512969442680e+00	1.000000000000000000e+00
7.370000000000000000e+02	1.296957217243822811e+02	2.634682622807018504e+01	-0.0153305	5.058682116706748957e+02	1.565092892881236875e-02	nan	3.745859100301953304e-05	1.346054651959977733e+01	1.000000000000000000e+00
7.370000000000000000e+02	2.494584889435818198e+01	4.886776252270527010e+01	-0.00222206	6.952445912284849783e+01	3.294472813691304847e-01	nan	2.863333288051387603e-05	5.623212575056538931e+00	1.000000000000000000e+00
7.380000000000000000e+02	1.185650485205812288e+02	4.152753605410257620e+01	-0.0144669	4.771227164122154250e+02	1.922036302481611170e-02	nan	4.077947029527974717e-05	1.433954913256255459e+01	1.000000000000000000e+00
7.380000000000000000e+02	7.050915864744951023e+01	5.196099930507302389e+01	-0.015401	5.082161025662968541e+02	3.762520401887980981e-02	nan	9.542543443198508448e-05	1.964078358057722795e+01	1.000000000000000000e+00
7.390000000000000000e+02	1.418198490992747907e+02	2.049944664370149638e+01	-0.00207098	6.449550721129857322e+01	2.310908323927441943e-01	nan	1.363877898106492048e-05	1.346054651959977733e+01	1.000000000000000000e+00
7.390000000000000000e+02	1.047274809603289896e+02	3.776663279283270214e+01	-0.0150552	4.967047895350403905e+02	1.943543623700605405e-02	nan	4.567376531333482148e-05	1.433954913256255459e+01	1.000000000000000000e+00
7.390000000000000000e+02	5.182699059469375413e+01	4.589989573330787209e+01	-0.0149869	4.944322769147901226e+02	2.516697241318333056e-02	nan	5.808534126304391659e-05	1.964078358057722795e+01	1.000000000000000000e+00
7.390000000000000000e+02	2.979958760674734464e+01	4.602844215048082077e+01	2.400480605703391498e-03	-75.4637	2.950566533485169396e-01	nan	3.037267313975519577e-05	5.623212575056538931e+00	1.000000000000000000e+00
7.390000000000000000e+02	1.391247306441938179e+02	5.019394390923548599e+01	1.658027646655716022e-03	-50.7495	3.358451978854226638e-01	nan	1.598926235001840387e-05	6.023458512969442680e+00	1.000000000000000000e+00
7.400000000000000000e+02	2.167959812756284776e+01	7.209680912921203166e+00	-0.0025586	8.072706580826145739e+01	1.472399406901188090e-01	nan	1.190167452819581098e-05	5.931975688455120022e+00	1.000000000000000000e+00
7.400000000000000000e+02	6.060644349216905624e+01	8.992033344183381516e+00	-0.00217244	6.787282129803685393e+01	2.232366464695182406e-01	nan	1.465445937064928447e-05	1.087708849110568643e+01	1.000000000000000000e+00
7.400000000000000000e+02	1.705325329361023634e+01	4.288834943292485491e+01	2.275935633130002616e-03	-71.318	1.395069704354039430e-01	nan	9.002822223444951756e-06	9.901840546846996105e+00	1.000000000000000000e+00
7.400000000000000000e+02	7.038683009042567384e+00	5.011330919141103379e+01	-0.00172648	5.302798529060447663e+01	1.892510436725667322e-01	nan	7.226109422490020233e-06	1.234875141446658198e+01	1.000000000000000000e+00
7.400000000000000000e+02	3.306065178839949681e+01	5.259356003745409680e+01	1.562736424684159917e-03	-47.5775	2.992540409745443331e-01	nan	1.196836674412249717e-05	7.330437399412880417e+00	1.000000000000000000e+00
7.410000000000000000e+02	8.178813104829491465e+01	1.036140995058203806e+01	1.944009216307182250e-03	-60.2691	2.651521639363195737e-01	nan	1.582445672430305737e-05	2.122590587031537979e+01	1.000000000000000000e+00
7.420000000000000000e+02	3.135539650188507110e+01	3.031922466605208655e+01	-0.00179722	5.538267803492098551e+01	2.557050176119227691e-01	nan	1.232307284958956955e-05	1.073645640563703552e+01	1.000000000000000000e+00
7.430000000000000000e+02	1.047925127302353445e+02	2.262668301890985489e+01	-0.00200354	6.225067837185901709e+01	2.406637597143908014e-01	nan	1.366969926645301043e-05	1.514008944121545319e+01	1.000000000000000000e+00
7.460000000000000000e+02	4.854051929657686060e+01	6.784757623952700989e+00	-0.00215801	6.739259804447674185e+01	2.577161690513823933e-01	nan	1.796782247372961114e-05	1.617436530606500611e+01	1.000000000000000000e+00
7.460000000000000000e+02	3.896379486912096013e+01	2.274401704938659918e+01	2.225722828618567715e-03	-69.6465	2.380666755429166059e-01	nan	1.621189911665718610e-05	1.073645640563703552e+01	1.000000000000000000e+00
7.490000000000000000e+02	5.047177908021373582e+01	2.284341039129735407e+01	-0.00201691	6.269585687550773656e+01	1.808678745387477527e-01	nan	1.005450410413437892e-05	9.473735029859332357e+00	1.000000000000000000e+00
7.500000000000000000e+02	8.954961525408964462e+01	1.375159802766044059e+01	-0.0149763	4.940798174226004562e+02	1.369871342975748085e-02	nan	3.215569762842835277e-05	1.862907919201801477e+01	1.000000000000000000e+00
7.500000000000000000e+02	1.070402327482514124e+02	7.339040720672779905e+00	-0.0156361	5.160411611051866885e+02	2.374990055836068148e-02	nan	5.908949001515206753e-05	1.003792281565932321e+01	1.000000000000000000e+00
7.510000000000000000e+02	5.927284046036669451e+01	3.305628139135289700e+01	-0.015411	5.085491458299104011e+02	1.004235243003648304e-02	nan	2.450486687814646314e-05	1.341529773846255758e+01	1.000000000000000000e+00
7.510000000000000000e+02	1.167159511254941009e+02	4.666893954976305103e+00	-0.0155853	5.143514086020530840e+02	2.478091914626379122e-02	nan	5.909601047926876365e-05	1.003792281565932321e+01	1.000000000000000000e+00
7.520000000000000000e+02	3.654167778992103166e+01	5.088691433901801453e+00	1.665572199892406376e-03	-51.0006	2.686368094718104560e-01	nan	1.116298997947820671e-05	1.192921607191096278e+01	1.000000000000000000e+00
7.520000000000000000e+02	4.838362479911612013e+01	6.528999429350804462e+00	1.500887992500478732e-03	-45.5188	2.554944324616458262e-01	nan	8.361227911650311888e-06	1.192921607191096278e+01	1.000000000000000000e+00
7.540000000000000000e+02	1.394991042993389669e+02	4.264369846949482223e+01	-0.0150699	4.971948873825314195e+02	1.861007053164531744e-02	nan	4.495275801406422255e-05	1.485098563486170242e+01	1.000000000000000000e+00
7.560000000000000000e+02	1.296225996974265229e+02	2.117130041090473469e+01	-0.0146752	4.840542808934910113e+02	1.588411278267809479e-02	nan	3.644930441895840749e-05	9.251623903764793155e+00	1.000000000000000000e+00
7.560000000000000000e+02	1.267442023357962810e+01	2.861996987094627443e+01	-0.00231211	7.252208154342336854e+01	1.749843847504054528e-01	nan	1.161137553916232434e-05	1.879068160564177603e+01	1.000000000000000000e+00
7.560000000000000000e+02	7.825481865037868090e+01	4.177790011445691931e+01	-0.00224774	7.037954363486284137e+01	1.706386261724583964e-01	nan	1.056897802379864572e-05	2.088976134754270930e+01	1.000000000000000000e+00
7.560000000000000000e+02	5.056155489143952053e+01	2.285413861896435606e+01	1.586313295717058916e-03	-48.3623	2.610645996440839056e-01	nan	9.662020656376818232e-06	5.603319729684301365e+00	1.000000000000000000e+00
7.560000000000000000e+02	2.481103572169758564e+01	5.279005479034346848e+01	2.201834196175318347e-03	-68.8513	2.148524961721135496e-01	nan	1.385618504966609048e-05	1.147006800430165363e+01	1.000000000000000000e+00
7.570000000000000000e+02	4.026545672970109280e+01	4.704188206223924595e+01	-0.0151365	4.994117410255141181e+02	1.730737653626801542e-02	nan	4.066712072667451588e-05	7.943765472197419797e+00	1.000000000000000000e+00
7.580000000000000000e+02	1.258622005054995299e+02	4.852473827929344452e+01	-0.0146308	4.825782942979626569e+02	2.077462304311961105e-02	nan	4.376018982707368461e-05	1.032403810354502127e+01	1.000000000000000000e+00
7.580000000000000000e+02	1.474208250659264330e+01	4.729654578649789443e+01	-0.00190351	5.892097101468620224e+01	1.941733857382694772e-01	nan	8.937516093904043576e-06	1.147006800430165363e+01	1.000000000000000000e+00
7.590000000000000000e+02	1.220943771711997954e+02	1.579371633882137971e+01	-0.0156489	5.164668601429420960e+02	5.607207592790430795e-02	nan	1.507720260786171837e-04	6.169720486247404878e+00	1.000000000000000000e+00
7.600000000000000000e+02	1.439386275407476887e+02	3.036221240895765661e+01	-0.0147725	4.872948963011618844e+02	1.733712588213676131e-02	nan	4.150723899718514144e-05	1.033010499515984648e+01	1.000000000000000000e+00
7.600000000000000000e+02	1.163653054841707046e+02	4.447569546434208121e+01	-0.0150823	4.976057462771893825e+02	1.696044451013434262e-02	nan	4.169644329143904670e-05	1.032403810354502127e+01	1.000000000000000000e+00
7.600000000000000000e+02	9.841666880168999398e+01	5.184927386228427082e+01	-0.0147448	4.863713963103165270e+02	1.900230042772144134e-02	nan	4.293088141852573577e-05	1.940420617160856409e+01	1.000000000000000000e+00
7.610000000000000000e+02	4.089608228275349688e+01	2.358646329642208173e+01	-0.0150336	4.959857377517398618e+02	1.845231289534332575e-02	nan	4.312469804884146998e-05	9.693175959533251174e+00	1.000000000000000000e+00
7.610000000000000000e+02	5.194166207087366161e+01	1.742343920117812672e+01	2.258975676595303527e-03	-70.7534	1.846749906693067045e-01	nan	1.649929142585703076e-05	5.603319729684301365e+00	1.000000000000000000e+00
7.620000000000000000e+02	1.159246856551897054e+02	1.581262336645738920e+01	-0.0139216	4.589690693374996613e+02	6.150374965803961924e-02	nan	1.298003541273561664e-04	6.169720486247404878e+00	1.000000000000000000e+00
7.620000000000000000e+02	5.818901109601723221e+01	2.851545385355267115e+01	-0.0145988	4.815130190315658183e+02	2.768968136029947846e-02	nan	6.050534774273093656e-05	1.273036365900259348e+01	1.000000000000000000e+00
7.630000000000000000e+02	1.366932627316503783e+02	2.299907734336768073e+01	-0.0158557	5.233515270487959015e+02	1.753066402524960932e-02	nan	4.619916060650615830e-05	1.033010499515984648e+01	1.000000000000000000e+00
7.640000000000000000e+02	2.799526718987348772e+01	1.774628010756465102e+01	-0.00203289	6.322779142845774913e+01	1.724350696888179435e-01	nan	8.779208061809819471e-06	9.803732486373053945e+00	1.000000000000000000e+00
7.640000000000000000e+02	3.974079426153299721e+01	1.286343449140705886e+01	-0.00143989	4.348832251131766213e+01	2.686481923800903004e-01	nan	8.419195190942764954e-06	9.529337724983466984e+00	1.000000000000000000e+00
7.650000000000000000e+02	3.611692257480508772e+01	3.677084574866091771e+01	-0.00178774	5.506741054927157109e+01	2.605071268837846343e-01	nan	1.298891568121620334e-05	1.402384783720148675e+01	1.000000000000000000e+00
7.660000000000000000e+02	1.464129405724020216e+01	4.735804226691012531e+01	1.980999847995208122e-03	-61.5004	1.852639438614216427e-01	nan	9.162548292418108378e-06	2.315939400329812159e+01	1.000000000000000000e+00
7.670000000000000000e+02	1.192958729648369172e+02	2.822109192088272067e+01	-0.00193408	5.993845168932720924e+01	1.947512582933362824e-01	nan	9.549705288602768061e-06	9.132701368075636594e+00	1.000000000000000000e+00
7.680000000000000000e+02	8.843964443111151752e+01	1.358045169311972877e+01	-0.0153593	5.068265542132656947e+02	1.239156752628045588e-02	nan	3.241464228055911258e-05	5.144325844781128865e+00	1.000000000000000000e+00
7.690000000000000000e+02	9.508971217361397521e+01	3.570679407298464980e+01	-0.0155157	5.120339058157987893e+02	1.484297626604647036e-02	nan	3.891801591256584345e-05	1.719978953384061882e+01	1.000000000000000000e+00
7.690000000000000000e+02	3.685433539405774894e+01	2.194509913414555768e+01	-0.00213189	6.652293660336177084e+01	1.855085004650669500e-01	nan	1.107823004347449167e-05	8.792325378371595335e+00	1.000000000000000000e+00
7.700000000000000000e+02	1.395986301357743002e+02	1.475959630657745336e+01	-0.0150782	4.974712347193707274e+02	1.889023853144722320e-02	nan	4.727722122030550336e-05	1.543592986857693461e+01	1.000000000000000000e+00
7.700000000000000000e+02	3.943546452029976024e+01	1.276477209780767375e+01	2.051420865154503139e-03	-63.8445	1.934927247116015048e-01	nan	9.585115224336201873e-06	9.536279780944514783e+00	1.000000000000000000e+00
7.700000000000000000e+02	1.142202834908531486e+02	2.062868612495507037e+01	-0.00196492	6.096503086229306234e+01	2.576395006104031937e-01	nan	1.598586816681774980e-05	9.132701368075636594e+00	1.000000000000000000e+00
7.710000000000000000e+02	5.213838216614368193e+00	2.620430484363073731e+01	-0.0295172	9.781049412052499292e+02	1.725979903272034655e-02	nan	1.575726979385157667e-04	2.312450702958843252e+01	1.000000000000000000e+00
7.710000000000000000e+02	1.281335442965740015e+02	2.509495975482610675e+01	-0.0025927	8.186230760198256462e+01	2.139300797767912377e-01	nan	1.987601005283807259e-05	9.374280606396490967e+00	1.000000000000000000e+00
7.720000000000000000e+02	6.525857189554292859e+01	8.381280956142472149e+00	-0.0147473	4.864558014598177920e+02	1.488124458631556735e-02	nan	3.876660649366162222e-05	2.375696740435388321e+01	1.000000000000000000e+00
7.720000000000000000e+02	9.006483102644645555e+01	8.699585281546195148e+00	-0.00498036	1.613408428372736978e+02	1.875051085616462609e-01	nan	5.873362010603036895e-05	5.144325844781128865e+00	1.000000000000000000e+00
7.730000000000000000e+02	7.329357010139109718e+01	4.824169590637524152e+01	-0.00202154	6.284997592001195699e+01	1.974868099734216065e-01	nan	1.046103595416985304e-05	2.514349962127911553e+01	1.000000000000000000e+00
7.740000000000000000e+02	1.359087461221373161e+01	4.775814641742654487e+01	-0.0149855	4.943855220506776504e+02	3.058544953853714610e-02	nan	7.154723460871744724e-05	5.653574622923353665e+00	1.000000000000000000e+00
7.740000000000000000e+02	4.071779339755907046e+01	2.984311646853643651e+01	-0.00113885	3.346752947405786927e+01	3.586449610573047009e-01	nan	8.672817390474796671e-06	8.792325378371595335e+00	1.000000000000000000e+00
7.740000000000000000e+02	1.057227674644107367e+02	4.922607272205732443e+01	-0.00124225	3.690955502498142238e+01	3.301751322009136569e-01	nan	8.713229616401688997e-06	1.120375863317646115e+01	1.000000000000000000e+00
7.750000000000000000e+02	1.192731933751862243e+02	2.844397561311828326e+01	2.083150640982296947e-03	-64.9007	2.529459885621209159e-01	nan	1.636143036493443932e-05	9.306484195601758103e+00	1.000000000000000000e+00
7.760000000000000000e+02	9.132904709234182405e+01	2.011438752940477670e+01	-0.0154658	5.103724268016385963e+02	1.750971584973703976e-02	nan	4.669121451436577446e-05	1.148459631937428149e+01	1.000000000000000000e+00
7.770000000000000000e+02	1.667142949254781925e+01	3.197736697926141503e+01	1.491745501518244301e-03	-45.2144	3.307170742644334194e-01	nan	1.338869174411336513e-05	1.197742575400699394e+01	1.000000000000000000e+00
7.780000000000000000e+02	6.058004905308818167e+01	2.407645138192778234e+01	2.367155265182667619e-03	-74.3544	1.879833593379572898e-01	nan	1.376972272534396549e-05	1.413245714659487362e+01	1.000000000000000000e+00
7.800000000000000000e+02	1.089210871242414491e+01	4.919240555295292694e+01	2.287672215148388397e-03	-71.7087	2.690962145131211569e-01	nan	2.083081301251849245e-05	6.566176197668612602e+00	1.000000000000000000e+00
7.820000000000000000e+02	1.331534990857147704e+02	6.412590885682363684e+00	-0.00237529	7.462520224039404582e+01	1.391940663600156336e-01	nan	9.148169804523834903e-06	3.428587911966748436e+01	1.000000000000000000e+00
7.820000000000000000e+02	1.156282594081054214e+02	3.588100586258259028e+01	-0.0151379	4.994594208540692080e+02	1.601864163477162428e-02	nan	3.706584441914239595e-05	1.201632190815937129e+01	1.000000000000000000e+00
7.820000000000000000e+02	7.250403356547766975e+01	3.166228939421331745e+01	-0.00214695	6.702456609955690681e+01	2.069768592346576952e-01	nan	1.247622374352221818e-05	1.114681352032326700e+01	1.000000000000000000e+00
7.840000000000000000e+02	5.430017928246623882e+01	4.497512561526760066e+01	1.488229308493827906e-03	-45.0974	3.496441087097047484e-01	nan	1.355826365552630672e-05	5.765968162408195319e+00	1.000000000000000000e+00
7.870000000000000000e+02	3.189929478879860980e+01	1.151766552163043400e+01	2.074529000013166421e-03	-64.6137	2.468483304469920592e-01	nan	1.484077955340144206e-05	1.336713551866016658e+01	1.000000000000000000e+00
7.870000000000000000e+02	1.042421971424344775e+02	3.972152383321820679e+01	2.385971890997203287e-03	-74.9808	1.524103534844571950e-01	nan	1.039373046405800871e-05	1.201632190815937129e+01	1.000000000000000000e+00
7.870000000000000000e+02	5.142101246423938221e+01	5.129076823219283199e+01	-0.00263514	8.327483139787946698e+01	1.945663674185371672e-01	nan	1.826474735594755093e-05	5.648596624655085385e+00	1.000000000000000000e+00
7.880000000000000000e+02	1.305041114406688791e+02	2.616552064663699184e+01	-0.0157598	5.201581061947663329e+02	2.041318974238426343e-02	nan	5.123081848951270697e-05	2.539367864659139684e+01	1.000000000000000000e+00
7.880000000000000000e+02	4.884477677421732977e+01	2.904092939631490466e+01	2.162962569372099859e-03	-67.5574	1.243055001467966436e-01	nan	6.649532739513483121e-06	5.365123619725298276e+00	1.000000000000000000e+00
7.880000000000000000e+02	5.386968471738453701e+01	3.922525054885615248e+01	-0.00174321	5.358488729246918325e+01	2.201885439364134056e-01	nan	9.129890640840846605e-06	5.765968162408195319e+00	1.000000000000000000e+00
7.900000000000000000e+02	1.115063391159447406e+02	9.315489136153173533e+00	2.338951627300613935e-03	-73.4156	1.823001012648579611e-01	nan	1.433239932272042446e-05	1.629148983386104987e+01	1.000000000000000000e+00
7.900000000000000000e+02	4.932467316782110700e+00	1.474262522109696327e+01	-0.0147178	4.854750544179099165e+02	1.570877163568884516e-02	nan	3.790121886332464157e-05	6.993160836743796516e+00	1.000000000000000000e+00
7.900000000000000000e+02	1.649981548369446216e+01	4.182239628882566507e+01	-0.0142344	4.693813660204872917e+02	2.122676899146125340e-02	nan	4.401326374006772900e-05	1.104841418507000483e+01	1.000000000000000000e+00
7.900000000000000000e+02	9.536283997561373837e+01	7.124581444594699775e+00	-0.00155724	4.739453599204939849e+01	2.574270614131481949e-01	nan	9.205498134018560614e-06	1.629148983386104987e+01	1.000000000000000000e+00
7.920000000000000000e+02	5.418932940504107165e+01	2.951029985905121933e+01	-0.00159004	4.848628176853834759e+01	3.737332632447940561e-01	nan	1.899060227911800633e-05	5.365123619725298276e+00	1.000000000000000000e+00
7.920000000000000000e+02	3.908052885163849055e+01	3.704327397305406322e+01	-0.00149916	4.546135946643315151e+01	3.427724723123510842e-01	nan	1.382956835276191215e-05	1.262450221665994299e+01	1.000000000000000000e+00
7.920000000000000000e+02	2.744671168247061743e+01	4.331669198181158009e+01	-0.00203674	6.335568245785270847e+01	2.213184282864006924e-01	nan	1.248259577877888604e-05	1.104841418507000483e+01	1.000000000000000000e+00
7.940000000000000000e+02	5.987667116067892437e+01	3.974853218415002232e+01	-0.0153331	5.059564086705211707e+02	1.858628258243344433e-02	nan	4.813372687333580113e-05	3.589914107907625329e+00	1.000000000000000000e+00
7.940000000000000000e+02	1.815429718155954575e+01	2.854880833907018811e+01	1.763041466408327238e-03	-54.2451	3.394135656724022176e-01	nan	1.805891220028288212e-05	6.118815529285534183e+00	1.000000000000000000e+00
7.950000000000000000e+02	1.136577725155745888e+01	1.200094293248509736e+01	-0.0150235	4.956512931372267303e+02	1.661205476667537706e-02	nan	3.905845404770420408e-05	6.993160836743796516e+00	1.000000000000000000e+00
7.960000000000000000e+02	2.845003916716153114e+01	2.671102140911303735e+01	-0.00227292	7.121750957990629161e+01	3.130438700199915658e-01	nan	2.692979696909635125e-05	5.692870560459606821e+00	1.000000000000000000e+00
7.970000000000000000e+02	5.874497329729594952e+01	5.288356568870636210e+01	-0.00237906	7.475057943530008231e+01	2.241458320377593960e-01	nan	1.811705213162178639e-05	1.318369618960491785e+01	1.000000000000000000e+00
7.980000000000000000e+02	3.815379906106154806e+01	3.670921960407073925e+01	1.974523320566540924e-03	-61.2848	2.871849489923462562e-01	nan	1.805121889780083948e-05	5.119112151520742948e+00	1.000000000000000000e+00
7.980000000000000000e+02	1.231384276377394116e+02	1.614375402138845317e+01	-0.00144628	4.370094514810114106e+01	3.039615035072625870e-01	nan	1.047733017248670874e-05	2.106606132946570398e+01	1.000000000000000000e+00
7.980000000000000000e+02	2.744869570317236551e+01	4.323393794860201922e+01	2.156134759217954219e-03	-67.3301	2.288752485037032214e-01	nan	1.896479390501247712e-05	7.619204200821150685e+00	1.000000000000000000e+00
7.990000000000000000e+02	1.096215542316844420e+02	3.648568199550362579e+01	-0.0150095	4.951835187450875537e+02	2.518429641804720287e-02	nan	6.332270109549467620e-05	9.273239997908797605e+00	1.000000000000000000e+00
7.990000000000000000e+02	4.091557426921777108e+01	2.970733956282023414e+01	1.509435412957863378e-03	-45.8033	2.914284913234849173e-01	nan	1.040699544759334971e-05	7.526866971884684787e+00	1.000000000000000000e+00
7.990000000000000000e+02	5.627234247117612398e+01	2.829917222532943200e+01	-0.00211491	6.595777831138774161e+01	3.606586006469376660e-01	nan	2.839986365708023304e-05	1.200329241369288624e+01	1.000000000000000000e+00
8.000000000000000000e+02	1.046315305332440033e+02	6.080270553899185693e+00	-0.0307009	1.017508240335437904e+03	1.421751774017332437e-02	nan	1.340033567161329480e-04	2.106606132946570398e+01	1.000000000000000000e+00
8.010000000000000000e+02	8.684459844132064177e+01	2.231519369577214107e+01	-0.0145468	4.797812370126284236e+02	2.036547614093109360e-02	nan	4.560692980325584985e-05	1.955819618992951803e+01	1.000000000000000000e+00
8.010000000000000000e+02	1.003483409838492122e+02	3.646340826683648828e+01	-0.00215102	6.715984427495008902e+01	1.768961276599184673e-01	nan	1.002142578111014702e-05	9.273239997908797605e+00	1.000000000000000000e+00
8.020000000000000000e+02	1.344770515102244133e+02	4.519076241725412757e+01	-0.0156607	5.168593634241175323e+02	1.978349013111735388e-02	nan	5.104701373132267307e-05	2.633579636374514266e+01	1.000000000000000000e+00
8.030000000000000000e+02	5.877665215754743855e+01	5.316799181255801443e+01	1.784966382525638579e-03	-54.9749	2.305131782614330271e-01	nan	1.024519164470605315e-05	2.466014096792270749e+01	1.000000000000000000e+00
8.040000000000000000e+02	1.317733654018168998e+01	2.889281476964314166e+01	2.211653564717037078e-03	-69.1782	2.241095650536365502e-01	nan	1.597964589780776303e-05	1.202361685387280055e+01	1.000000000000000000e+00
8.050000000000000000e+02	1.128596698695077691e+02	2.863637850517784855e+01	-0.0139944	4.613931271535601581e+02	3.325536677787688244e-02	nan	7.425726631774168089e-05	8.189780936847947501e+00	1.000000000000000000e+00
8.070000000000000000e+02	7.237031248051964383e+01	2.679816148670374432e+01	-0.0153228	5.056120813418501143e+02	1.593721105017276152e-02	nan	4.090822053482641202e-05	1.213376966611920871e+01	1.000000000000000000e+00
8.070000000000000000e+02	1.247110203661200387e+02	1.793939251065160434e+01	-0.014909	4.918384651335688318e+02	2.360741991296766429e-02	nan	5.313317106162878447e-05	1.596496219728197552e+01	1.000000000000000000e+00
8.070000000000000000e+02	1.082785610266840735e+02	2.184771489856420246e+01	-0.0149492	4.931772804337098819e+02	3.291510056895496916e-02	nan	8.098852984457502522e-05	8.189780936847947501e+00	1.000000000000000000e+00
8.070000000000000000e+02	3.050507729340481688e+01	4.116155676704206456e+01	-0.0013007	3.885508943893987777e+01	2.662345559165153475e-01	nan	6.763571345357590684e-06	1.883046525363440082e+01	1.000000000000000000e+00
8.080000000000000000e+02	1.027594919580955413e+01	1.722451096289165307e+01	-0.00159924	4.879253057480210742e+01	2.523095453624429885e-01	nan	9.913789132372360577e-06	1.202361685387280055e+01	1.000000000000000000e+00
8.080000000000000000e+02	5.542140539483744988e+01	2.873717373949414622e+01	2.214076899682045161e-03	-69.2589	1.662802769492730537e-01	nan	9.992317183311516903e-06	1.705946130203293976e+01	1.000000000000000000e+00
8.100000000000000000e+02	1.434640063683238793e+02	2.854700873081954526e+01	-0.0142661	4.704374890428640583e+02	1.553113489748747522e-02	nan	3.304121182336734963e-05	2.154520842027811867e+01	1.000000000000000000e+00
8.110000000000000000e+02	6.954166859826858627e+01	1.499870641039457020e+01	-0.0159287	5.257813740942051481e+02	1.666761698810959036e-02	nan	4.486505364991409932e-05	1.213376966611920871e+01	1.000000000000000000e+00
8.110000000000000000e+02	1.235771735301432450e+01	4.618746453203763735e+01	2.213474933207371185e-03	-69.2388	2.005851364075865728e-01	nan	1.288931962424362660e-05	7.493372693189996880e+00	1.000000000000000000e+00
8.110000000000000000e+02	1.007244109510833709e+02	3.607762873190961983e+01	2.423973248281749166e-03	-76.2458	2.354409685366312122e-01	nan	1.962992435676942920e-05	1.038544242541123097e+01	1.000000000000000000e+00
8.110000000000000000e+02	9.502259070078358150e+01	4.964865552975349061e+01	-0.00195991	6.079832819677048406e+01	3.452200004130644428e-01	nan	2.554758945411180079e-05	1.472017399742697386e+01	1.000000000000000000e+00
8.130000000000000000e+02	1.093112670957730188e+02	1.497017297942285197e+01	-0.0147761	4.874129012137149743e+02	2.564969567702968245e-02	nan	5.565280100984948164e-05	1.681632248149897535e+01	1.000000000000000000e+00
8.130000000000000000e+02	9.479074150450342984e+01	2.755419155725670777e+01	-0.0153689	5.071470970755780741e+02	2.069095068576420893e-02	nan	4.948473322380490304e-05	1.038544242541123097e+01	1.000000000000000000e+00
8.150000000000000000e+02	8.340319594103726786e+01	1.531391807902413760e+01	-0.00229318	7.189192497708316409e+01	2.711202157128134171e-01	nan	2.125548404419723010e-05	5.582953011825215306e+00	1.000000000000000000e+00
8.160000000000000000e+02	1.840434333812063628e+01	5.061340494231008336e+01	-0.0146223	4.822940304376261906e+02	2.394951361105279730e-02	nan	5.382379504821522030e-05	7.493372693189996880e+00	1.000000000000000000e+00
8.170000000000000000e+02	2.651343398707763654e+01	2.320046650474678529e+01	-0.00242006	7.611549097653823992e+01	3.130779733622133243e-01	nan	3.154608947331369914e-05	3.083792563846777135e+00	1.000000000000000000e+00
8.170000000000000000e+02	2.363101453398103757e+01	2.497507234503288487e+01	2.602135322057449931e-03	-82.1763	2.621129946743869787e-01	nan	2.689559486047999581e-05	3.384902922089085386e+00	1.000000000000000000e+00
8.180000000000000000e+02	5.890640216457164513e+01	1.903073082156859641e+01	-0.014625	4.823844290786775559e+02	1.877227477251652843e-02	nan	4.071874925738454168e-05	1.838589814072076223e+01	1.000000000000000000e+00
8.180000000000000000e+02	1.252983896347634811e+02	9.754752121517798358e+00	-0.0013516	4.054929248255191965e+01	2.880094659741334606e-01	nan	8.306701696023488892e-06	1.152077232488833580e+01	1.000000000000000000e+00
8.180000000000000000e+02	9.481554332057595502e+01	4.987315982950564575e+01	1.756324120377655406e-03	-54.0215	1.866645972816199928e-01	nan	7.225763671713847559e-06	1.197654777765614043e+01	1.000000000000000000e+00
8.190000000000000000e+02	7.121835393403982550e+01	5.375801525990075547e+00	-0.014666	4.837489086049139928e+02	2.102698719542683836e-02	nan	4.779823536894645217e-05	1.572375703695459315e+01	1.000000000000000000e+00
8.190000000000000000e+02	1.066000776324203514e+02	3.050988793553236889e+01	-0.0153448	5.063443537003369670e+02	1.714612630307821295e-02	nan	4.040981951710736580e-05	1.542444669474546970e+01	1.000000000000000000e+00
8.200000000000000000e+02	8.772552999708018717e+01	1.884758368858877375e+01	-0.015511	5.118783877173605674e+02	1.513294815975640972e-02	nan	3.893112115576530827e-05	5.582953011825215306e+00	1.000000000000000000e+00
8.200000000000000000e+02	1.285412056797764251e+02	2.080972109750862131e+01	2.132074524809329970e-03	-66.5292	3.417946646859526538e-01	nan	2.694400496675368429e-05	3.659509608511397616e+00	1.000000000000000000e+00
8.210000000000000000e+02	1.320211213229308669e+02	1.967737941262889834e+01	-0.00281374	8.922017421922048186e+01	1.988342322676285301e-01	nan	2.094612698999921051e-05	3.659509608511397616e+00	1.000000000000000000e+00
8.230000000000000000e+02	9.312547370498873534e+01	3.801645871305048274e+01	-0.0165069	5.450288665625716931e+02	1.329960575237432163e-02	nan	3.940527130574134090e-05	9.542027771400318770e+00	1.000000000000000000e+00
8.240000000000000000e+02	5.963556728956562836e+01	3.334458795617826610e+01	2.237063583269083278e-03	-70.024	1.556717884223979276e-01	nan	9.807615283395352185e-06	1.451069173735642437e+01	1.000000000000000000e+00
8.240000000000000000e+02	4.923955683361388935e+01	2.322119221678695666e+01	-0.00251909	7.941208916279916252e+01	1.445474904276223826e-01	nan	1.108376256946862578e-05	1.451069173735642437e+01	1.000000000000000000e+00
8.260000000000000000e+02	1.124694979857549981e+02	6.585941206699274630e+00	-0.00230171	7.217595644268992316e+01	1.592430562023070539e-01	nan	1.261044876028880801e-05	4.009133114294448852e+00	1.000000000000000000e+00
8.260000000000000000e+02	9.546659718352772472e+01	4.726683356212597431e+01	-0.0149821	4.942709899161545195e+02	3.310205681228350905e-02	nan	8.028780196679769702e-05	9.542027771400318770e+00	1.000000000000000000e+00
8.270000000000000000e+02	1.123585901980438990e+02	1.412088826115617479e+01	-0.00175625	5.401895528681306047e+01	3.057910508092974711e-01	nan	1.575510820919199078e-05	3.547706317088244798e+00	1.000000000000000000e+00
8.280000000000000000e+02	1.121291993450025331e+02	1.058060579377468180e+01	2.046342292468669114e-03	-63.6754	3.144912371855321798e-01	nan	2.208012497933021137e-05	3.547706317088244798e+00	1.000000000000000000e+00
8.300000000000000000e+02	7.845201031086605781e+01	2.346770249288867305e+01	-0.00209833	6.540610704444657131e+01	1.757315586757309811e-01	nan	1.078947609593029628e-05	1.144733729207284334e+01	1.000000000000000000e+00
8.300000000000000000e+02	3.946150458131261729e+01	4.709843205899785090e+01	1.690534668385535550e-03	-51.8316	2.499457630499105631e-01	nan	9.626325149479464819e-06	2.409816521118534283e+01	1.000000000000000000e+00
8.310000000000000000e+02	2.073058089155842154e+01	2.293424790001374447e+01	-0.0285199	9.449085412795019465e+02	1.099880996630853147e-02	nan	9.200956827155553730e-05	7.023684413623128897e+00	1.000000000000000000e+00
8.310000000000000000e+02	8.797366744540858008e+01	3.037236962226955939e+01	-0.00225106	7.049008815641664683e+01	1.839038090073960019e-01	nan	1.183378330081232840e-05	7.554410324432305757e+00	1.000000000000000000e+00
8.320000000000000000e+02	1.257082754180216284e+02	3.647798393730429467e+01	-0.00172613	5.301655766802507230e+01	2.369748072598099053e-01	nan	1.094320699443903185e-05	1.647670334007979420e+01	1.000000000000000000e+00
8.340000000000000000e+02	9.590535685734693061e+00	4.905543969880019617e+00	-0.0143423	4.729748099372953902e+02	2.007427360407854078e-02	nan	4.453394037013150389e-05	8.308285322804740858e+00	1.000000000000000000e+00
8.340000000000000000e+02	7.675122810901233095e+01	3.478798830996675662e+01	-0.00232857	7.306988814594866710e+01	2.109397280433648048e-01	nan	1.516726970282139837e-05	1.144733729207284334e+01	1.000000000000000000e+00
8.340000000000000000e+02	1.544473375118025338e+01	5.178246650863010103e+01	-0.0145058	4.784175526518332617e+02	1.764064740514115215e-02	nan	3.726192201419128145e-05	2.446927583383780203e+01	1.000000000000000000e+00
8.340000000000000000e+02	3.165338623286039521e+01	2.430029936348642039e+01	-0.00194857	6.042082098321462524e+01	1.620204662596242962e-01	nan	7.534050862744075509e-06	1.100789594449505948e+01	1.000000000000000000e+00
8.350000000000000000e+02	8.778945127784547253e+01	3.792453353425516838e+01	-0.0020834	6.490885178754321316e+01	2.677473324241489427e-01	nan	1.730895572371430479e-05	3.893723338003641121e+00	1.000000000000000000e+00
8.350000000000000000e+02	9.089457086622019233e+01	4.027385551619077120e+01	1.881825508451910513e-03	-58.1991	3.479183798493711288e-01	nan	2.286252748883795089e-05	3.893723338003641121e+00	1.000000000000000000e+00
8.360000000000000000e+02	5.199645402005765504e+01	2.548889468510805401e+01	-0.0154114	5.085610977613179102e+02	2.000135188477758508e-02	nan	4.880831116520427772e-05	2.037776155109004250e+01	1.000000000000000000e+00
8.370000000000000000e+02	1.377664541669782636e+02	4.799165952697549642e+01	-0.0144898	4.778852839971263506e+02	1.882788778841004707e-02	nan	3.980791869098731801e-05	8.222825213344673756e+00	1.000000000000000000e+00
8.380000000000000000e+02	5.617258503315920848e+01	5.149303044038259713e+01	-0.0143842	4.743684018516041192e+02	2.318191429529048442e-02	nan	5.027808393212727554e-05	2.629947562622532331e+01	1.000000000000000000e+00
8.390000000000000000e+02	9.244576976380180611e+01	2.797692579141313374e+01	-0.0153101	5.051904081076136777e+02	2.503733622004788995e-02	nan	6.336181480140477861e-05	1.098345126306433173e+01	1.000000000000000000e+00
8.400000000000000000e+02	1.332209452263407456e+02	4.113941880150464669e+01	-0.00243099	7.647927920259294865e+01	3.003654120173552267e-01	nan	3.023791163143351839e-05	8.222825213344673756e+00	1.000000000000000000e+00
8.410000000000000000e+02	3.131113696923230449e+01	3.189224493086483037e+01	-0.00161986	4.947907933876177822e+01	2.430138178839468255e-01	nan	9.392676722921698826e-06	1.161385731360062579e+01	1.000000000000000000e+00
8.420000000000000000e+02	3.705076111857814425e+01	2.179579028951072672e+01	2.000325691907030214e-03	-62.1437	1.930313911800204396e-01	nan	9.942782594697825637e-06	1.161385731360062579e+01	1.000000000000000000e+00
8.420000000000000000e+02	8.188005669523354868e+01	4.204525353866561233e+01	-0.00236207	7.418511281285809389e+01	2.555694264056128651e-01	nan	2.107555222606826280e-05	6.233347059938559198e+00	1.000000000000000000e+00
8.420000000000000000e+02	7.669356524617872140e+01	3.504457187092140202e+01	1.859559322436763265e-03	-57.4579	2.502094958775681333e-01	nan	1.238692453923442242e-05	5.636696244426431690e+00	1.000000000000000000e+00
8.420000000000000000e+02	8.774222111421769910e+01	3.983799976797320141e+01	-0.00189572	5.866174386493038639e+01	2.955388537552305905e-01	nan	1.732363432777469394e-05	6.263939725399634284e+00	1.000000000000000000e+00
8.440000000000000000e+02	1.236394315383039952e+02	1.294599338170902669e+01	-0.00192798	5.973532557334701920e+01	2.620795040905565809e-01	nan	1.481377028773681262e-05	1.213627774188465125e+01	1.000000000000000000e+00
8.460000000000000000e+02	1.054015898729999989e+01	3.801737478259805414e+01	-0.0154261	5.090520568215775370e+02	1.538472308417360157e-02	nan	3.957890055570865170e-05	2.165527053690417603e+01	1.000000000000000000e+00
8.460000000000000000e+02	7.581368315364761656e+01	4.061217028093393822e+01	-0.00160373	4.894220633007315513e+01	2.803418386065650303e-01	nan	1.163044369789599237e-05	5.636696244426431690e+00	1.000000000000000000e+00
8.470000000000000000e+02	6.198257587691108483e+01	3.878542275187560051e+01	-0.00189294	5.856920117088208144e+01	2.388289643585372879e-01	nan	1.190041785518741842e-05	1.312624498214067792e+01	1.000000000000000000e+00
8.470000000000000000e+02	1.331731872614823260e+02	4.149153495153422000e+01	2.096403997531714070e-03	-65.3419	3.057254118189089986e-01	nan	2.246620675948397916e-05	1.663890112213044503e+01	1.000000000000000000e+00
8.480000000000000000e+02	1.002906058279246224e+02	5.979953727062436997e+00	-0.0141821	4.676422546510704592e+02	1.393208124496836398e-02	nan	3.190752875192454628e-05	1.251298187188515598e+01	1.000000000000000000e+00
8.480000000000000000e+02	8.749109514743689431e+01	3.975657663904517847e+01	2.099193380449297999e-03	-65.4347	1.591228412868315178e-01	nan	8.675030042927944372e-06	1.170871433389397076e+01	1.000000000000000000e+00
8.490000000000000000e+02	5.391084024545011033e+01	2.534223813122715541e+01	-0.0148665	4.904230285451073428e+02	1.775281622925739544e-02	nan	4.092481605278370718e-05	1.563568485793440743e+01	1.000000000000000000e+00
8.490000000000000000e+02	1.233102691787227059e+02	2.507780650132143307e+01	-0.0018509	5.716985419649108024e+01	2.404990974118834668e-01	nan	1.185171196725418555e-05	8.408353487263026338e+00	1.000000000000000000e+00
8.490000000000000000e+02	1.127892648546362580e+02	6.578483475802047842e+00	2.298976786473179868e-03	-72.085	2.118609216581054389e-01	nan	1.527557795687283610e-05	1.251298187188515598e+01	1.000000000000000000e+00
8.490000000000000000e+02	9.064119894304565150e+01	2.478648692426918032e+01	2.416601211428362657e-03	-76.0004	1.874888803339391785e-01	nan	1.417626580876898370e-05	1.529793253977643985e+01	1.000000000000000000e+00
8.510000000000000000e+02	3.884035860773661142e+01	8.327862613091836508e+00	-0.0019816	6.152018575223992514e+01	2.063218485257406476e-01	nan	1.057884237495011603e-05	7.987901106134819962e+00	1.000000000000000000e+00
8.510000000000000000e+02	3.163077975680141662e+01	1.176712661481340128e+01	1.706796762521511869e-03	-52.3729	2.311584260659025336e-01	nan	9.381670576515282637e-06	7.987901106134819962e+00	1.000000000000000000e+00
8.510000000000000000e+02	1.075774958242742798e+02	3.950681422109069985e+01	1.433990716614478482e-03	-43.2919	3.021899302764642359e-01	nan	8.872149142014118243e-06	6.031860786843589395e+00	1.000000000000000000e+00
8.520000000000000000e+02	1.192214267671964194e+02	3.242503564573173946e+01	-0.00196283	6.089544981090512010e+01	1.760564016144461341e-01	nan	9.213348212534408681e-06	8.351794816625156770e+00	1.000000000000000000e+00
8.520000000000000000e+02	5.763376418753308883e+01	5.117033874761423107e+01	1.405677011788740048e-03	-42.3494	2.431237969393155174e-01	nan	7.337263969393743361e-06	1.285659104639451655e+01	1.000000000000000000e+00
8.530000000000000000e+02	7.201385546475138710e+01	3.354477450321142840e+01	-0.00225676	7.067963894198079799e+01	2.400121614258180491e-01	nan	1.705656504113080478e-05	1.171576145135582792e+01	1.000000000000000000e+00
8.540000000000000000e+02	3.849955502374533722e+01	3.938448970733713850e+01	-0.0150845	4.976805870573372204e+02	4.587860777787455824e-02	nan	1.106781491628132315e-04	7.223397947736517111e+00	1.000000000000000000e+00
8.540000000000000000e+02	6.335435772741893956e+00	1.915255790546454762e+01	-0.0145196	4.788771199582161557e+02	1.732720517400410110e-02	nan	3.857396863393392449e-05	1.489259976566955146e+01	1.000000000000000000e+00
8.540000000000000000e+02	8.224347655517533440e+01	4.642646381780691911e+01	-0.015175	5.006924046402295403e+02	1.462812093909082733e-02	nan	3.553210079465648016e-05	1.644940932834398239e+01	1.000000000000000000e+00
8.540000000000000000e+02	1.401861240319509818e+02	5.152996302721939514e+01	-0.0151511	4.998980190953733995e+02	1.587606034465771643e-02	nan	3.715971250399836839e-05	2.836400503551506702e+01	1.000000000000000000e+00
8.540000000000000000e+02	6.161773034424813744e+01	3.894659353608512475e+01	2.083583232217309580e-03	-64.9151	2.312951758757946230e-01	nan	1.464036757636512685e-05	1.171576145135582792e+01	1.000000000000000000e+00
8.540000000000000000e+02	1.066382037034243346e+01	4.146671250936297781e+01	2.092153781033573561e-03	-65.2004	2.852944249931761433e-01	nan	2.036324133519800902e-05	6.265633468635194880e+00	1.000000000000000000e+00
8.550000000000000000e+02	1.090209777888184277e+02	4.899625545284607142e+01	1.397913817872102268e-03	-42.091	2.600669551291808768e-01	nan	7.403512840304788207e-06	9.598600683063294170e+00	1.000000000000000000e+00
8.560000000000000000e+02	1.232113611111289657e+02	2.508794490143026223e+01	2.039820041183480585e-03	-63.4583	1.608386403491630645e-01	nan	8.080216081857113003e-06	8.351794816625156770e+00	1.000000000000000000e+00
8.560000000000000000e+02	4.280110584171014665e+01	4.518743193278022829e+01	-0.0155691	5.138115352548652481e+02	7.238945851264388942e-02	nan	1.864783904056416925e-04	7.223397947736517111e+00	1.000000000000000000e+00
8.560000000000000000e+02	2.021983941609888191e+01	3.038752923150533292e+01	1.978380168236005491e-03	-61.4132	2.174650223556152673e-01	nan	1.175298948913774476e-05	7.612653557804532234e+00	1.000000000000000000e+00
8.570000000000000000e+02	3.854494728934521675e+01	8.248682913132816097e+00	2.768783607600874049e-03	-87.7236	1.670051507306561378e-01	nan	1.633650520213393901e-05	2.039880748236440056e+01	1.000000000000000000e+00
8.570000000000000000e+02	9.001921743793991482e+01	2.320579594776653920e+01	-0.00173532	5.332235378203344567e+01	2.554897050837531269e-01	nan	1.126171910087211480e-05	6.277332850230957106e+00	1.000000000000000000e+00
8.590000000000000000e+02	2.077568230114667713e+01	2.279519540860899340e+01	-0.00211628	6.600363517344953834e+01	1.995114991898500056e-01	nan	1.148597129557607766e-05	7.612653557804532234e+00	1.000000000000000000e+00
8.600000000000000000e+02	1.402034973170883347e+02	1.756412710697745183e+01	-0.0153131	5.052901870972472693e+02	2.185777015855216998e-02	nan	5.357497600838777649e-05	1.858334004010043472e+01	1.000000000000000000e+00
8.600000000000000000e+02	1.475128852032486293e+01	4.620154962227260853e+01	2.288874023224471595e-03	-71.7487	2.015378835739444208e-01	nan	1.376002810034497137e-05	1.532069673105155516e+01	1.000000000000000000e+00
8.610000000000000000e+02	1.144100261050476490e+02	1.760647368692771764e+01	-0.0150181	4.954707516529438749e+02	2.189212907645576855e-02	nan	5.235758661023944211e-05	1.155144620481360285e+01	1.000000000000000000e+00
8.610000000000000000e+02	5.406761984707352298e+01	2.148340933146555187e+01	-0.016177	5.340471040000711582e+02	1.424661850751574033e-02	nan	3.827286948357153578e-05	1.441884527723310150e+01	1.000000000000000000e+00
8.620000000000000000e+02	5.262354063032670837e+01	4.849256865493185131e+01	-0.0289882	9.604980824593106945e+02	1.464099499986704078e-02	nan	1.303211700999784019e-04	2.314247895326867877e+01	1.000000000000000000e+00
8.620000000000000000e+02	9.196759265488016410e+01	1.723848987830757906e+01	-0.00206897	6.442877877127230590e+01	2.200620982065282227e-01	nan	1.243230933551843842e-05	6.277332850230957106e+00	1.000000000000000000e+00
8.630000000000000000e+02	8.780611212879429672e+01	3.508089345960766536e+01	-0.0150535	4.966495486309698890e+02	1.550320854278597338e-02	nan	3.593943941893551974e-05	1.832127958759928177e+01	1.000000000000000000e+00
8.630000000000000000e+02	1.202142987255089537e+02	3.911633197748008683e+01	-0.00196181	6.086166919373058448e+01	1.851391952146047570e-01	nan	9.453435764114822640e-06	1.455147935094180234e+01	1.000000000000000000e+00
8.640000000000000000e+02	2.991650146002620403e+01	4.402438063058436057e+01	-0.0135689	4.472314234580128414e+02	2.116711054500530764e-02	nan	4.004621539572344958e-05	1.202915479853019498e+01	1.000000000000000000e+00
8.640000000000000000e+02	3.968068563224976231e+01	2.052464813746532712e+01	-0.00190306	5.890612396697747499e+01	2.386579370772944353e-01	nan	1.321363332642318272e-05	9.549192129453984990e+00	1.000000000000000000e+00
8.650000000000000000e+02	2.069067118845987352e+01	2.286563630042144624e+01	2.150517320305709700e-03	-67.1431	1.567693904685883988e-01	nan	8.711946204883754230e-06	1.913376267633863037e+01	1.000000000000000000e+00
8.660000000000000000e+02	1.185277446835860786e+02	5.356974288164244058e+01	-0.00235224	7.385789174551041469e+01	1.429244312573247910e-01	nan	1.020027936270814652e-05	1.455147935094180234e+01	1.000000000000000000e+00
8.660000000000000000e+02	1.408110554643277226e+02	2.902515402875795303e+01	-0.00262164	8.282537951275099886e+01	1.587325321067075690e-01	nan	1.329547791801721399e-05	1.491998134023693545e+01	1.000000000000000000e+00
8.670000000000000000e+02	4.698062616936587688e+01	1.398797804235970332e+01	-0.0131923	4.346933272031178603e+02	1.562919589876143878e-02	nan	2.745295389724409238e-05	8.185485260130699103e+00	1.000000000000000000e+00
8.680000000000000000e+02	1.048638291938743805e+02	2.030302732510965313e+01	-0.00186089	5.750222743334369113e+01	2.099812353207664017e-01	nan	1.023743604160765572e-05	1.229873915216560043e+01	1.000000000000000000e+00
8.680000000000000000e+02	1.834569361553153044e+01	4.731329701638417617e+01	-0.00202241	6.287885534639077889e+01	1.639758858990032486e-01	nan	8.967695716659337060e-06	1.075091204917781162e+01	1.000000000000000000e+00
8.690000000000000000e+02	6.188686465940175907e+01	5.097348274344700059e+01	-0.00243786	7.670800954065816768e+01	1.617681185917629882e-01	nan	1.183904513411943683e-05	1.718498322040887771e+01	1.000000000000000000e+00
8.690000000000000000e+02	3.936762541620300482e+01	1.098058906250384226e+01	2.287491301027245669e-03	-71.7026	3.025119594892079489e-01	nan	2.585241770069714312e-05	8.185485260130699103e+00	1.000000000000000000e+00
8.700000000000000000e+02	9.228979472413648466e+01	1.709680391935254562e+01	2.095041471151005107e-03	-65.2965	2.886060281052941212e-01	nan	1.981613748340209884e-05	6.322081447386291408e+00	1.000000000000000000e+00
8.710000000000000000e+02	1.258916891072433373e+02	2.888968928752646903e+01	-0.00195416	6.060690356373447685e+01	2.004629915260788264e-01	nan	1.042363624472851631e-05	4.715576510243755237e+00	1.000000000000000000e+00
8.720000000000000000e+02	1.099218004026874098e+02	5.772110217292999224e+00	1.668223562641686858e-03	-51.0889	2.309697123150867837e-01	nan	9.036851014508157304e-06	1.531404126038895974e+01	1.000000000000000000e+00
8.730000000000000000e+02	9.588602002812528724e+01	1.189720033923832787e+01	-0.00245777	7.737083969413478712e+01	1.880303208167066753e-01	nan	1.588930190878231984e-05	6.322081447386291408e+00	1.000000000000000000e+00
8.740000000000000000e+02	7.247420273315564998e+01	1.258106772500218185e+01	-0.0148148	4.887015273286233992e+02	1.707067719231480929e-02	nan	3.857883535774107853e-05	1.402509672158651455e+01	1.000000000000000000e+00
8.740000000000000000e+02	5.185055726961239486e+01	3.702370918745713624e+01	-0.0147909	4.879088338581030371e+02	1.376307115057862074e-02	nan	3.311598615341119329e-05	1.718498322040887771e+01	1.000000000000000000e+00
8.760000000000000000e+02	9.465673792368882289e+00	2.526572684037458671e+01	-0.014651	4.832496916649791956e+02	1.606247916643477325e-02	nan	3.613454801295299963e-05	1.315594407716176129e+01	1.000000000000000000e+00
8.760000000000000000e+02	1.216452793343047460e+02	2.683916109599768873e+01	-0.00239067	7.513709933149415576e+01	2.212192352367268189e-01	nan	1.736920243314457360e-05	4.450983725368160115e+00	1.000000000000000000e+00
8.770000000000000000e+02	8.181702581499558846e+01	4.223876099537962148e+01	2.096093054596889771e-03	-65.3315	1.746707563967310195e-01	nan	9.716578797005654284e-06	1.305693221658761338e+01	1.000000000000000000e+00
8.790000000000000000e+02	1.386117538177794870e+02	5.025075135284328098e+01	-0.0147466	4.864317468285386212e+02	2.448910291693939811e-02	nan	5.646079715219243206e-05	1.599305298302299860e+01	1.000000000000000000e+00
8.790000000000000000e+02	6.616575155917374218e+01	5.225104616995815832e+01	-0.0142023	4.683126745566406726e+02	1.154180211926802979e-02	nan	2.451469876021582976e-05	1.514436651997870875e+01	1.000000000000000000e+00
8.800000000000000000e+02	1.479934230553731567e+01	1.323947036742993077e+01	-0.0138084	4.552011659284630127e+02	1.603921979003031240e-02	nan	3.412017065438108725e-05	1.315594407716176129e+01	1.000000000000000000e+00
8.800000000000000000e+02	2.366575279141374466e+01	3.890128484705654444e+01	-0.00173097	5.317748889006099944e+01	1.984308388460838124e-01	nan	7.841443142309138239e-06	7.433549578145582259e+00	1.000000000000000000e+00
8.810000000000000000e+02	3.017391764683281252e+01	4.249314363401302330e+01	-0.00163832	5.009365209638230709e+01	2.407504109858876751e-01	nan	9.207314814757765499e-06	7.433549578145582259e+00	1.000000000000000000e+00
8.810000000000000000e+02	7.660988849982102522e+01	1.159513622699842195e+01	-0.00209878	6.542079814091125911e+01	1.648648303452034947e-01	nan	9.176557853798860328e-06	2.537933607988335893e+01	1.000000000000000000e+00
8.810000000000000000e+02	1.344214308937136479e+02	3.481640855796441514e+01	-0.00158682	4.837907559692077797e+01	2.779423733314160261e-01	nan	1.067635301731729018e-05	1.061118557517503724e+01	1.000000000000000000e+00
8.830000000000000000e+02	6.228965288732216976e+01	3.761111118453139568e+01	-0.00163618	5.002232629890307436e+01	2.196911252274444948e-01	nan	8.928050937219792683e-06	8.098083063249854163e+00	1.000000000000000000e+00
8.850000000000000000e+02	1.213210741800089778e+02	2.698375469923797354e+01	1.938516091252228584e-03	-60.0862	1.841960777346226541e-01	nan	9.135719314467300470e-06	1.262428206069368031e+01	1.000000000000000000e+00
8.850000000000000000e+02	1.051297777748331868e+02	9.262272213941553645e+00	-0.00220117	6.882921324845941058e+01	2.024610481010623575e-01	nan	1.405892516562572092e-05	1.911686801698457572e+01	1.000000000000000000e+00
8.870000000000000000e+02	2.865508316121146848e+01	4.504408008596023194e+01	-0.0021702	6.779825531627710689e+01	2.317275851945346243e-01	nan	1.407191464469955781e-05	1.882392048497391812e+01	1.000000000000000000e+00
8.870000000000000000e+02	7.672426119552402213e+01	1.198088634576433797e+01	2.068419563612125013e-03	-64.4103	1.622604229635322692e-01	nan	9.395745780096109587e-06	1.249084818065647795e+01	1.000000000000000000e+00
8.880000000000000000e+02	1.087406399903235439e+02	2.803502685569703345e+01	-0.0181373	5.992985693376070913e+02	9.006136551590027128e-02	nan	3.315256005437954056e-04	1.262428206069368031e+01	1.000000000000000000e+00
8.880000000000000000e+02	6.069764432325991521e+01	4.825000966876307018e+01	-0.00255078	8.046696285550164873e+01	1.664891804722266055e-01	nan	1.340460038533408205e-05	1.075735340247937444e+01	1.000000000000000000e+00
8.890000000000000000e+02	6.489595441649392171e+01	7.966855078651458477e+00	-0.00224562	7.030894808075822766e+01	1.696048261348492847e-01	nan	1.047696839082648787e-05	1.249084818065647795e+01	1.000000000000000000e+00
8.900000000000000000e+02	2.848973065086637035e+01	2.622088585724487331e+01	2.221688149486284770e-03	-69.5122	1.299694898336692939e-01	nan	7.297994309846173895e-06	1.650297191384540696e+01	1.000000000000000000e+00
8.900000000000000000e+02	4.945563775377612714e+00	7.861505744889834446e+00	-0.0555499	1.844663517944328760e+03	4.469585030562284178e-02	nan	1.382127641636923853e-03	2.985623271564582026e+01	1.000000000000000000e+00
8.920000000000000000e+02	5.567011817931521023e+01	3.582302670712883241e+01	2.426088164623735506e-03	-76.3162	1.370389813478912755e-01	nan	9.537387729030235060e-06	1.285721905191724090e+01	1.000000000000000000e+00
8.920000000000000000e+02	1.052334262282149950e+02	9.066084632187644488e+00	1.679930042646332914e-03	-51.4786	2.744717386735221476e-01	nan	1.150480536036804377e-05	7.224401831013454789e+00	1.000000000000000000e+00
8.920000000000000000e+02	1.026233145261422095e+02	1.580250049811020929e+01	-0.00194777	6.039429693072212046e+01	2.058021944347748766e-01	nan	1.113438262910869556e-05	7.224401831013454789e+00	1.000000000000000000e+00
8.930000000000000000e+02	4.475106258542007254e+01	2.903463170636385371e+01	-0.00252974	7.976654690175443818e+01	1.290822200493695338e-01	nan	9.614799624992942156e-06	1.042377135591641846e+01	1.000000000000000000e+00
8.930000000000000000e+02	1.218557870690810034e+02	3.834911079369418729e+01	-0.0149063	4.917470630730413745e+02	2.031533010713282295e-02	nan	4.815118617952430559e-05	5.671285936461342381e+00	1.000000000000000000e+00
8.960000000000000000e+02	8.138336058889980507e+01	3.147124838337143871e+01	-0.0154539	5.099756013024422145e+02	1.887394340746650911e-02	nan	4.425820227338174857e-05	1.267416203837407096e+01	1.000000000000000000e+00
8.970000000000000000e+02	9.379860454310451701e+01	3.401999335542057423e+01	-0.0155832	5.142822911088780984e+02	1.645216314664443846e-02	nan	3.948811129449918220e-05	1.084373899897814653e+01	1.000000000000000000e+00
8.970000000000000000e+02	2.797590505670120820e+01	1.739864721369621492e+01	2.044601241567234155e-03	-63.6175	1.566172377860891585e-01	nan	7.919999345015211057e-06	1.961898259561658620e+01	1.000000000000000000e+00
8.970000000000000000e+02	3.631487705061230287e+01	3.515719513214587977e+01	-0.00201356	6.258432545904808819e+01	1.920849327678935126e-01	nan	9.999632545769922187e-06	1.042377135591641846e+01	1.000000000000000000e+00
8.980000000000000000e+02	1.077882474612133450e+02	2.665443106804790574e+01	-0.0154024	5.082632303131861704e+02	1.619367408236227490e-02	nan	3.876662999063822378e-05	9.640586299157963168e+00	1.000000000000000000e+00
8.980000000000000000e+02	1.241961229155472921e+02	3.318323116880462464e+01	-0.0015096	4.580864837238766540e+01	2.654987952282757968e-01	nan	9.126060110535710325e-06	5.671285936461342381e+00	1.000000000000000000e+00
8.990000000000000000e+02	4.565238509959591084e+01	4.560364300495138679e+01	-0.00226551	7.097091009311215259e+01	1.327211479713487075e-01	nan	8.363047086998242024e-06	1.401132862094370957e+01	1.000000000000000000e+00
8.990000000000000000e+02	1.161414486017953038e+02	4.912853640005511124e+01	-0.01501	4.951994891080659613e+02	2.523114822055994022e-02	nan	5.863509407807371082e-05	4.554005620582826097e+00	1.000000000000000000e+00
8.990000000000000000e+02	1.060607442680334600e+02	5.205150176048082500e+01	-0.00260941	8.241846035338063814e+01	1.611231661130537729e-01	nan	1.359238262838402416e-05	8.960653737219764992e+00	1.000000000000000000e+00
9.000000000000000000e+02	6.218859103165080171e+01	3.750362806486079137e+01	2.179332672640779418e-03	-68.1023	2.881631571642010448e-01	nan	2.141533827488259679e-05	1.841348279541429633e+01	1.000000000000000000e+00
9.020000000000000000e+02	1.360274393675457816e+02	8.924089080861374867e+00	-0.0151491	4.998317399820529090e+02	2.230005836737491975e-02	nan	5.467824036489023724e-05	2.699048024452973138e+01	1.000000000000000000e+00
9.020000000000000000e+02	9.845793272848706579e+01	2.422829603887430849e+01	-0.00177825	5.475126553331859469e+01	2.560207313192683909e-01	nan	1.182824150239482629e-05	9.640586299157963168e+00	1.000000000000000000e+00
9.040000000000000000e+02	1.054565937876860175e+02	1.739889919544888386e+01	-0.00265844	8.405037657948311391e+01	1.954282111355659657e-01	nan	1.680996381483810121e-05	9.778646013970284656e+00	1.000000000000000000e+00
9.040000000000000000e+02	1.109033598174418671e+02	4.451211252533860119e+01	-0.002046	6.366416777235733093e+01	2.867564327988741946e-01	nan	1.872560012221580804e-05	6.982044364211807519e+00	1.000000000000000000e+00
9.040000000000000000e+02	3.044400044436924802e+01	3.585081130521795245e+01	-0.00117941	3.481757239675405913e+01	3.680821935511536802e-01	nan	9.834274964572301453e-06	5.767073132640016198e+00	1.000000000000000000e+00
9.040000000000000000e+02	1.206953607457243294e+02	4.915771477690709901e+01	-0.0016475	5.039896419437903319e+01	3.657093137059962418e-01	nan	1.868037507559878815e-05	4.554005620582826097e+00	1.000000000000000000e+00
9.050000000000000000e+02	8.197251686872861853e+01	2.895646797734051958e+01	-0.0158035	5.216129728028470254e+02	1.809323021700337542e-02	nan	4.626871853478126020e-05	1.715005964855150822e+01	1.000000000000000000e+00
9.070000000000000000e+02	5.518146941029921493e+01	5.214860580285441927e+01	-0.00239242	7.519539756187909063e+01	2.610732621307285672e-01	nan	2.205742030874674288e-05	3.509776263711876787e+00	1.000000000000000000e+00
9.070000000000000000e+02	5.177328448072918121e+01	5.131027119950859117e+01	2.340932100461189710e-03	-73.4815	2.908860694729575869e-01	nan	2.566005743519183098e-05	3.509776263711876787e+00	1.000000000000000000e+00
9.090000000000000000e+02	3.616922332765722103e+01	3.515730178553268814e+01	2.132344758835107157e-03	-66.5382	2.326356518059374823e-01	nan	1.517064399455906397e-05	5.767073132640016198e+00	1.000000000000000000e+00
9.100000000000000000e+02	1.109287531715548880e+02	4.474839587733345780e+01	2.341813595398082280e-03	-73.5109	2.541046791308942954e-01	nan	2.078185611716907623e-05	3.785277435752827380e+00	1.000000000000000000e+00
9.100000000000000000e+02	1.107756301051016408e+02	4.853057495719462366e+01	-0.00208658	6.501481745781578070e+01	3.221928441491074269e-01	nan	2.383748542641545983e-05	3.785277435752827380e+00	1.000000000000000000e+00
9.100000000000000000e+02	1.667506379765643487e+01	4.712316760441584051e+01	-0.0020334	6.324449318210808713e+01	1.568079701649578439e-01	nan	7.850050782859342027e-06	1.002338773195888599e+01	1.000000000000000000e+00
9.110000000000000000e+02	1.014620701480655782e+02	1.703327701396469251e+01	-0.0154709	5.105433757016731988e+02	2.557469636647846656e-02	nan	6.085329614149681792e-05	1.031073071292872179e+01	1.000000000000000000e+00
9.110000000000000000e+02	8.621715420095404170e+01	3.121970182268795213e+01	-0.0296326	9.819472016808406352e+02	1.523590331820312560e-02	nan	1.403013647063827804e-04	1.370015332066781433e+01	1.000000000000000000e+00
9.120000000000000000e+02	7.271160562850521103e+01	3.392368190657630578e+01	2.339041897753485737e-03	-73.4186	2.507732882253461693e-01	nan	1.876637369118306243e-05	1.377357435587580170e+01	1.000000000000000000e+00
9.120000000000000000e+02	1.208138065171512494e+02	4.918214971202839081e+01	2.297135917558860985e-03	-72.0237	1.754872127911341062e-01	nan	1.152811754561300390e-05	1.005930093697200434e+01	1.000000000000000000e+00
9.130000000000000000e+02	5.241952000142162404e+01	2.938546208067439025e+01	-0.00220167	6.884592854015953378e+01	1.929189539379034812e-01	nan	1.194794788953950828e-05	7.594619493944797739e+00	1.000000000000000000e+00
9.140000000000000000e+02	5.521844228085464579e+01	5.178342595279588068e+01	2.454192843959607500e-03	-77.2517	1.346916228908583424e-01	nan	9.353984613253651340e-06	6.397693415243802306e+00	1.000000000000000000e+00
9.140000000000000000e+02	4.483371678314626507e+01	2.901962770365448918e+01	1.804421268357910392e-03	-55.6225	2.439248367113117100e-01	nan	1.137031424190958601e-05	7.594619493944797739e+00	1.000000000000000000e+00
9.150000000000000000e+02	1.044131523726623243e+02	2.749764891255433596e+01	-0.015337	5.060864981925612369e+02	1.377826506902124493e-02	nan	3.645544728185555819e-05	5.599696240660959390e+00	1.000000000000000000e+00
9.160000000000000000e+02	9.125315782342990190e+01	1.847871016096022956e+01	2.444438589743024547e-03	-76.927	2.465046052333514925e-01	nan	2.136295612562806248e-05	3.772877244172600175e+00	1.000000000000000000e+00
9.180000000000000000e+02	9.210753655352563385e+01	1.480384421984680721e+01	-0.00236476	7.427478475902917410e+01	2.705262746566822196e-01	nan	2.300829102157061893e-05	3.772877244172600175e+00	1.000000000000000000e+00
9.190000000000000000e+02	6.046751455085330207e+01	4.812586920822101888e+01	2.377317743186245502e-03	-74.6927	1.319579084081907716e-01	nan	8.683226058299012385e-06	6.397693415243802306e+00	1.000000000000000000e+00
9.190000000000000000e+02	1.693326257007523594e+01	4.695731475274634192e+01	2.540328701855965824e-03	-80.1189	2.141519542746103122e-01	nan	1.872572677083628626e-05	3.708883188685486054e+00	1.000000000000000000e+00
9.200000000000000000e+02	6.059097120202817877e+01	2.551487329915695312e+01	-0.00213208	6.652934874195302939e+01	2.375348629298471570e-01	nan	1.538871083741636325e-05	1.976794053367952131e+01	1.000000000000000000e+00
9.200000000000000000e+02	1.319091880735285542e+02	2.758319878140389037e+01	-0.015074	4.973308100657048385e+02	1.320524748064377807e-02	nan	3.163548425958884072e-05	1.053575148301516684e+01	1.000000000000000000e+00
9.200000000000000000e+02	7.930947838375597314e+01	3.267060203873801782e+01	-0.0151737	5.006499560760367444e+02	1.642977652152488588e-02	nan	3.903731562794797791e-05	1.580972067560305483e+01	1.000000000000000000e+00
9.200000000000000000e+02	1.088883675970485712e+02	2.413178398907715660e+01	-0.00186251	5.755623802001260003e+01	2.427745028936207916e-01	nan	1.225574263641233850e-05	5.599696240660959390e+00	1.000000000000000000e+00
9.200000000000000000e+02	1.711544973008375692e+01	4.325290895072601671e+01	-0.00256734	8.101792433304058250e+01	2.702302876033685353e-01	nan	2.833468703184331195e-05	3.708883188685486054e+00	1.000000000000000000e+00
9.210000000000000000e+02	9.334392340259542209e+01	4.186425749329954016e+01	-0.015018	4.954674715080129204e+02	1.625757437571628827e-02	nan	3.552573937946782394e-05	1.214193285123868371e+01	1.000000000000000000e+00
9.220000000000000000e+02	9.485958801120702333e+01	2.981729546305343348e+01	-0.0299757	9.933669655977532784e+02	1.482907115011455890e-02	nan	1.411732918319096833e-04	1.214193285123868371e+01	1.000000000000000000e+00
9.220000000000000000e+02	1.181536376169354128e+02	4.235426134122857889e+01	-0.00125689	3.739686456577400975e+01	3.155200079691777848e-01	nan	8.329221379196789855e-06	2.018413876067380031e+01	1.000000000000000000e+00
9.240000000000000000e+02	1.226279810591382784e+02	2.259709251820722287e+01	-0.0144055	4.750794135448584257e+02	1.672992773655235244e-02	nan	3.897513323006901139e-05	1.053575148301516684e+01	1.000000000000000000e+00
9.240000000000000000e+02	2.687198721194245010e+01	2.568311816381751811e+01	-0.029792	9.872517711493678689e+02	1.694009808718643928e-02	nan	1.510940756294475564e-04	1.862970419993279592e+01	1.000000000000000000e+00
9.240000000000000000e+02	5.209184349823598126e+00	3.848004529688019204e+01	-0.0136985	4.515447798437757001e+02	1.908900491717058223e-02	nan	3.758631571214161952e-05	1.282729054646319788e+01	1.000000000000000000e+00
9.250000000000000000e+02	4.745429136496145617e+01	4.028643773226607294e+01	-0.0153703	5.071937118838953324e+02	1.178105847458987832e-02	nan	3.605645317808461230e-05	1.976794053367952131e+01	1.000000000000000000e+00
9.250000000000000000e+02	2.297024751123274555e+01	4.389965751367481772e+01	-0.0148609	4.902360634619686834e+02	2.140719615292985267e-02	nan	4.906294078393944529e-05	5.890410916211487269e+00	1.000000000000000000e+00
9.280000000000000000e+02	7.967329316016046903e+01	1.598101073853209186e+01	-0.00141753	4.274391457492188806e+01	3.028760125047537111e-01	nan	1.002636885537800925e-05	1.251798752918037039e+01	1.000000000000000000e+00
9.300000000000000000e+02	6.086265805689205877e+01	2.549599414113936291e+01	2.054438576055272504e-03	-63.9449	1.583683452810811243e-01	nan	8.601961126302382069e-06	1.359734502198249473e+01	1.000000000000000000e+00
9.300000000000000000e+02	9.213354322279015207e+01	1.478010268316221776e+01	1.949830159580366986e-03	-60.4628	2.054894319720199647e-01	nan	1.025330145750774145e-05	1.251798752918037039e+01	1.000000000000000000e+00
9.320000000000000000e+02	7.148951710945797799e+01	3.397878014125335255e+01	-0.00208017	6.480162075228577123e+01	1.800373282119960283e-01	nan	1.001186240600690249e-05	5.415836626954557254e+00	1.000000000000000000e+00
9.330000000000000000e+02	4.315743776482479888e+01	2.452603577250020095e+01	-0.00208044	6.481048901003543961e+01	1.897630659015038246e-01	nan	1.088438477032595516e-05	1.390321459076823629e+01	1.000000000000000000e+00
9.330000000000000000e+02	3.146160241612394515e+01	3.204313703914749567e+01	2.043313628358169910e-03	-63.5746	1.662534969764620785e-01	nan	8.465489505821669427e-06	1.390321459076823629e+01	1.000000000000000000e+00
9.340000000000000000e+02	1.346728104510225990e+02	4.495493237139339726e+01	-0.014873	4.906406035472075473e+02	1.836637633642668188e-02	nan	4.040927280478762921e-05	3.011644287756799443e+01	1.000000000000000000e+00
9.350000000000000000e+02	1.071170653425912747e+02	3.280252342843154878e+01	-0.0153734	5.072969204210942280e+02	1.576597476119623309e-02	nan	3.973044060965085015e-05	2.343743980544982008e+01	1.000000000000000000e+00
9.350000000000000000e+02	1.161638941670865144e+01	4.270853993285215466e+01	-0.00263672	8.332742294895510327e+01	2.129924771451892074e-01	nan	1.979738557984054453e-05	2.252960935917899121e+01	1.000000000000000000e+00
9.350000000000000000e+02	1.346867080417101477e+02	9.065696537997787630e+00	-0.00191641	5.935044064234133288e+01	1.798371557192400827e-01	nan	8.753174062663090889e-06	3.588923852421662275e+01	1.000000000000000000e+00
9.360000000000000000e+02	8.409922187796560422e+01	1.656815092626557018e+01	-0.00250456	7.892824207505992717e+01	1.951105036553612004e-01	nan	1.586641605999109648e-05	2.149731760035912131e+01	1.000000000000000000e+00
9.370000000000000000e+02	6.486987050177555147e+01	4.678263653762982699e+00	-0.00214435	6.693799254031340240e+01	2.973278759081487976e-01	nan	2.263157905638480254e-05	2.233824999620911811e+01	1.000000000000000000e+00
9.380000000000000000e+02	5.778822745026756991e+01	4.137500593947698491e+01	1.939720403825584546e-03	-60.1263	2.768585009610381453e-01	nan	1.645289517545767352e-05	1.115553507656828458e+01	1.000000000000000000e+00
9.380000000000000000e+02	5.828761274516941882e+01	2.602472227618405753e+01	-0.00224016	7.012725674541083265e+01	1.536017091211006047e-01	nan	9.776219740308281583e-06	1.062768233913926075e+01	1.000000000000000000e+00
9.390000000000000000e+02	2.673382075257776691e+01	1.163047958536279225e+01	-0.00350107	1.120992622145177933e+02	2.488892522290508946e-01	nan	4.489403105849420366e-05	6.541426276452642519e+00	1.000000000000000000e+00
9.390000000000000000e+02	4.310104903559012257e+01	2.457344020993112821e+01	2.221773779617176175e-03	-69.5151	1.995484469400488070e-01	nan	1.320120359211822063e-05	1.116249160400480456e+01	1.000000000000000000e+00
9.400000000000000000e+02	7.105144387215633017e+00	1.987716684685443980e+01	-0.0148511	4.899097992447311185e+02	1.900520749684397881e-02	nan	4.553359518308419988e-05	2.129067370105921597e+01	1.000000000000000000e+00
9.430000000000000000e+02	5.033494264723848488e+01	3.307473434816859736e+01	-0.00244174	7.683728710828725639e+01	1.419423687772436438e-01	nan	1.000273308597419167e-05	1.062768233913926075e+01	1.000000000000000000e+00
9.450000000000000000e+02	7.667199284924321034e+01	4.576612848498934483e+01	-0.0150177	4.954571597678008175e+02	2.032569268482498082e-02	nan	4.725528875374260382e-05	1.600407333225346918e+01	1.000000000000000000e+00
9.460000000000000000e+02	7.031590684143894521e+01	3.107836031261062004e+01	-0.0149956	4.947207423832138034e+02	1.893350747499378262e-02	nan	4.440393958224772748e-05	1.252352547111950365e+01	1.000000000000000000e+00
9.470000000000000000e+02	1.259815726442241299e+02	8.685333489378516347e+00	-0.00191559	5.932307152011398443e+01	2.010920128427206022e-01	nan	1.005343444050299670e-05	1.194797108352043580e+01	1.000000000000000000e+00
9.470000000000000000e+02	9.309310747040362344e+01	1.725047089145602186e+01	-0.0154343	5.093236671283768828e+02	2.113368578174901202e-02	nan	4.961614903961259512e-05	9.126140849750845163e+00	1.000000000000000000e+00
9.480000000000000000e+02	6.453325573353941991e+01	4.580040178697976749e+00	2.513819476767462785e-03	-79.2365	1.541529619529138362e-01	nan	1.169570456114355220e-05	7.130047211622692949e+00	1.000000000000000000e+00
9.480000000000000000e+02	1.065944578225804946e+02	1.313225850318304389e+01	-0.0147666	4.870974720901836577e+02	2.276111813779213566e-02	nan	5.144669255400986942e-05	8.455953136764515321e+00	1.000000000000000000e+00
9.490000000000000000e+02	1.215915144168423723e+02	4.574114149010626562e+01	-0.00180586	5.567050682831871455e+01	1.958775589497586678e-01	nan	8.233196219850562694e-06	2.582635753637984877e+01	1.000000000000000000e+00
9.510000000000000000e+02	6.270547062558922846e+01	2.113250937715708133e+01	-0.0150465	4.964148567820737412e+02	2.043679669953035738e-02	nan	4.823347570106904819e-05	1.179890456928594311e+01	1.000000000000000000e+00
9.510000000000000000e+02	1.140417744563446689e+02	9.127184420520263686e+00	-0.0146995	4.848657220699000163e+02	2.388648035801155256e-02	nan	5.596963302476272076e-05	8.455953136764515321e+00	1.000000000000000000e+00
9.510000000000000000e+02	5.076918641286342648e+01	3.362459331894397252e+01	1.941737333896348524e-03	-60.1934	2.057053197598055494e-01	nan	1.028318123122813082e-05	1.311702063469565083e+01	1.000000000000000000e+00
9.510000000000000000e+02	8.396966475123984708e+01	1.747237122860891390e+01	2.171693798476310392e-03	-67.8481	2.324987153784403571e-01	nan	1.524061277219180171e-05	6.400225162530708722e+00	1.000000000000000000e+00
9.520000000000000000e+02	5.961769254063661805e+01	9.744806556429669087e+00	-0.00202271	6.288887485698572277e+01	2.199125875064418256e-01	nan	1.241964953862899945e-05	7.130047211622692949e+00	1.000000000000000000e+00
9.530000000000000000e+02	4.471224862610403505e+01	2.198974329935378691e+01	-0.0150418	4.962578809430929709e+02	1.506293820163295827e-02	nan	4.000970818770516353e-05	3.385187131939121130e+00	1.000000000000000000e+00
9.530000000000000000e+02	3.929387179706089483e+01	4.884603143584426022e+01	-0.0143483	4.731753742101674334e+02	2.119230659417070672e-02	nan	4.534638005981245435e-05	1.404462617035786209e+01	1.000000000000000000e+00
9.530000000000000000e+02	1.342886676789434830e+02	9.318530330958260777e+00	2.260152289423045940e-03	-70.7926	2.002790256742529307e-01	nan	1.378004613550325145e-05	2.024779737217752640e+01	1.000000000000000000e+00
9.530000000000000000e+02	1.090530371983518592e+02	2.316267093432418278e+01	-0.00139579	4.202044202115659033e+01	2.950835288703935744e-01	nan	9.158680273990699042e-06	1.032733199261837420e+01	1.000000000000000000e+00
9.530000000000000000e+02	3.414311358165363686e+01	3.577999859984099373e+01	-0.00203495	6.329624193880719218e+01	2.345741809393709909e-01	nan	1.403626998718360143e-05	1.199188716875941907e+01	1.000000000000000000e+00
9.550000000000000000e+02	9.033110076712144121e+01	1.676879895304957913e+01	-0.0021702	6.779828299161788152e+01	2.875269660774056879e-01	nan	2.173968841731362941e-05	6.400225162530708722e+00	1.000000000000000000e+00
9.570000000000000000e+02	2.248920808782878211e+01	3.295301352572835185e+01	-0.0145975	4.814678987753152910e+02	1.978170623283481699e-02	nan	4.267238538089123518e-05	1.199188716875941907e+01	1.000000000000000000e+00
9.580000000000000000e+02	5.949958454241009775e+01	9.843801373592201642e+00	2.545238097795580676e-03	-80.2823	1.884986315747975150e-01	nan	1.597044933887387336e-05	3.681055278454411273e+00	1.000000000000000000e+00
9.590000000000000000e+02	4.767321051426891110e+00	4.760025432339626406e+01	-0.0020953	6.530512188542031993e+01	1.486703432678978531e-01	nan	8.007484931846180475e-06	2.299145369731667898e+01	1.000000000000000000e+00
9.600000000000000000e+02	5.583814260391119433e+01	1.022328904669697458e+01	-0.00246495	7.760959372490761154e+01	2.382821258703703426e-01	nan	2.032959059817193850e-05	3.681055278454411273e+00	1.000000000000000000e+00
9.600000000000000000e+02	1.190100730353051404e+02	3.245273795213866919e+01	2.359123284320044367e-03	-74.0871	2.175175333290094715e-01	nan	1.612254492074555978e-05	2.067802192084757351e+01	1.000000000000000000e+00
9.610000000000000000e+02	5.080988957553061169e+01	2.702191815930711272e+01	-0.0147807	4.875692484280017425e+02	2.074067622497965946e-02	nan	4.895342788818678680e-05	1.753502975704493494e+01	1.000000000000000000e+00
9.610000000000000000e+02	1.158657173156117466e+02	5.289029205401407552e+01	-0.00229764	7.204039825332063174e+01	1.367984344199316693e-01	nan	8.623686226073671457e-06	2.067802192084757351e+01	1.000000000000000000e+00
9.640000000000000000e+02	8.731511265861096049e+00	6.883487877035557645e+00	-0.001576	4.801904687391997584e+01	2.445948699465455567e-01	nan	8.723387767428133203e-06	4.452046064746709497e+00	1.000000000000000000e+00
9.660000000000000000e+02	1.440438332646416200e+02	2.630483655633930340e+01	-0.00178758	5.506185880546178879e+01	2.106876289910879496e-01	nan	9.013040109748672574e-06	3.874006533881708947e+01	1.000000000000000000e+00
9.670000000000000000e+02	1.063619038012598992e+02	4.012363157062800667e+01	-0.0149582	4.934754905467501089e+02	2.653115826486129869e-02	nan	6.243765633424271772e-05	1.585307973818398253e+01	1.000000000000000000e+00
9.670000000000000000e+02	2.979860000179968438e+01	4.294581376537757933e+01	-0.0145904	4.812319553837178887e+02	1.475554838704484784e-02	nan	3.317939636500122033e-05	1.882189586354832045e+01	1.000000000000000000e+00
9.690000000000000000e+02	7.147445796839971166e+00	1.104419103305156291e+01	-0.00245074	7.713663913664147742e+01	1.533002339269602388e-01	nan	1.098905737462457511e-05	3.806317629438607852e+00	1.000000000000000000e+00
9.690000000000000000e+02	1.157468181360140846e+02	5.290031032977918812e+01	2.017265198122294035e-03	-62.7075	2.317645027651827894e-01	nan	1.333332414594348090e-05	1.585307973818398253e+01	1.000000000000000000e+00
9.700000000000000000e+02	1.114688060236753664e+01	4.547111124153835249e+01	-0.00219037	6.846959905288338177e+01	1.927387837230315482e-01	nan	1.142526643994567970e-05	6.914299553152948974e+00	1.000000000000000000e+00
9.710000000000000000e+02	8.719185924250702158e+00	7.577537478387924352e+00	2.362377021062329972e-03	-74.1954	3.326578225212091233e-01	nan	3.252746482867208990e-05	3.806317629438607852e+00	1.000000000000000000e+00
9.720000000000000000e+02	4.594600316563507647e+00	4.767908800024640925e+01	1.765448890654274265e-03	-54.3253	2.718939151012338407e-01	nan	1.261522937077829322e-05	6.914299553152948974e+00	1.000000000000000000e+00
9.720000000000000000e+02	8.868230575078990796e+01	1.267011838950171487e+01	-0.00223902	7.008917667486981884e+01	3.297240955370510651e-01	nan	2.471045159477257573e-05	4.566570622650395705e+00	1.000000000000000000e+00
9.720000000000000000e+02	9.615736730320642778e+01	2.066419593196101800e+01	-0.00186325	5.758073971959085924e+01	3.130571974921462219e-01	nan	1.882881798047516986e-05	6.814837973914688263e+00	1.000000000000000000e+00
9.720000000000000000e+02	1.375227900025146823e+02	2.545759821646747767e+01	-0.00216164	6.751348926312630283e+01	1.499081584023340685e-01	nan	8.563022185249635342e-06	3.443970620073434930e+01	1.000000000000000000e+00
9.730000000000000000e+02	3.539413877695208299e+01	3.968336549908440958e+01	-0.0143205	4.722481247203448333e+02	1.835072937563519968e-02	nan	4.067865507042080567e-05	1.233359846126461257e+01	1.000000000000000000e+00
9.740000000000000000e+02	6.522101001642498375e+01	1.106350746239552585e+01	-0.0152412	5.028968285366103146e+02	1.850127361094200396e-02	nan	4.257291210667396033e-05	1.560340124532523198e+01	1.000000000000000000e+00
9.750000000000000000e+02	4.176546606523177729e+01	2.912288068117328521e+01	-0.0148606	4.902281815336784803e+02	2.080267660578016820e-02	nan	4.646872318904998896e-05	1.233359846126461257e+01	1.000000000000000000e+00
9.770000000000000000e+02	8.035277208514075653e+01	1.487085655571381260e+01	-0.014981	4.942344311992818007e+02	1.560758506014292557e-02	nan	3.515648178230854678e-05	8.615357193024859583e+00	1.000000000000000000e+00
9.770000000000000000e+02	1.408264271970474191e+01	3.599262523406103753e+01	-0.00166543	5.099591711900855273e+01	2.702667663811089138e-01	nan	1.129622186827432736e-05	3.044619372314922412e+00	1.000000000000000000e+00
9.790000000000000000e+02	1.111756671612242684e+02	1.143699008252101201e+01	1.795389083690949452e-03	-55.3219	3.320703819446587657e-01	nan	1.442234254798886378e-05	2.214180963088310250e+01	1.000000000000000000e+00
9.800000000000000000e+02	1.139689547293897753e+01	3.455858588705363132e+01	2.004900362128843403e-03	-62.296	1.856960643688755352e-01	nan	9.149933233441308412e-06	3.044619372314922412e+00	1.000000000000000000e+00
9.810000000000000000e+02	5.643041470056058984e+01	5.033467572995425598e+01	-0.0296312	9.819018383603746543e+02	1.849379161889552758e-02	nan	1.681057092859763243e-04	2.226085454806653274e+01	1.000000000000000000e+00
9.810000000000000000e+02	7.237971141738783309e+00	5.137431787815073925e+00	1.953091109709207329e-03	-60.5714	2.327446383453292134e-01	nan	1.244316572168254105e-05	6.077008802330133186e+00	1.000000000000000000e+00
9.830000000000000000e+02	5.985415882742370286e+01	2.833868470058836309e+01	-0.0150498	4.965260807544284489e+02	2.102188831906204314e-02	nan	4.881673122242602165e-05	1.114736900576925649e+01	1.000000000000000000e+00
9.830000000000000000e+02	1.110651756042127403e+02	4.455091154769335304e+01	-0.013954	4.600480662030043391e+02	2.047889375879063945e-02	nan	3.973095633839767457e-05	2.462919837313341631e+01	1.000000000000000000e+00
9.830000000000000000e+02	8.908624912594471823e+01	1.295927277405180966e+01	-0.00242733	7.635752345257014895e+01	1.431889203582757952e-01	nan	1.020169725123042215e-05	1.143168893394919117e+01	1.000000000000000000e+00
9.830000000000000000e+02	5.148692474437382316e+01	1.046860788933353170e+01	-0.00252865	7.973013145206836327e+01	2.931648844952157162e-01	nan	3.058939987843140777e-05	1.068346259962493860e+01	1.000000000000000000e+00
9.850000000000000000e+02	6.102377666978654247e+01	5.653545224078119880e+00	-0.0144812	4.775967795671610361e+02	2.401133771141195083e-02	nan	5.164788409813645819e-05	1.068346259962493860e+01	1.000000000000000000e+00
9.850000000000000000e+02	9.611239099771518113e+01	2.364566151003928951e+01	-0.00331323	1.058466737661322838e+02	1.755626457289303222e-01	nan	2.488422232680339509e-05	1.278927573472736690e+01	1.000000000000000000e+00
9.860000000000000000e+02	1.056460992533075860e+01	1.022304978242493512e+01	-0.00229094	7.181728237945640103e+01	2.007875440704729453e-01	nan	1.409185861073628436e-05	5.651221551807720012e+00	1.000000000000000000e+00
9.860000000000000000e+02	1.652296779135165394e+01	4.045627775470391896e+01	-0.0019624	6.088110370370504398e+01	2.038942590982584235e-01	nan	1.023827629795952546e-05	1.332915357940556333e+01	1.000000000000000000e+00
9.860000000000000000e+02	2.953295596856496985e+01	4.335568161966476453e+01	2.389932865815169987e-03	-75.1126	1.422167806354035502e-01	nan	1.077046282289128753e-05	1.332915357940556333e+01	1.000000000000000000e+00
9.860000000000000000e+02	2.661988411557094381e+01	2.310989995724707669e+01	2.221858306023869172e-03	-69.5179	2.031713699429270603e-01	nan	1.308574949826543187e-05	7.214489876363089138e+00	1.000000000000000000e+00
9.870000000000000000e+02	1.282636046605691718e+02	1.256019667212494006e+01	-0.0153393	5.061622572550354562e+02	2.225329428515065988e-02	nan	5.089701641234171823e-05	1.451950555619809613e+01	1.000000000000000000e+00
9.880000000000000000e+02	1.284238437354598261e+02	2.707881799218648311e+01	-0.0287587	9.528585425667314439e+02	1.576686650056957628e-02	nan	1.381895105298711600e-04	1.451950555619809613e+01	1.000000000000000000e+00
9.880000000000000000e+02	9.979817552384029966e+01	8.967012170252981917e+00	2.197798628427799321e-03	-68.717	1.620348331987819801e-01	nan	9.871770817409654348e-06	1.143168893394919117e+01	1.000000000000000000e+00
9.900000000000000000e+02	3.114778875418193849e+01	2.872656656296532418e+01	-0.00223456	6.994066844048433040e+01	1.548806472050384686e-01	nan	9.238660991109921800e-06	7.214489876363089138e+00	1.000000000000000000e+00
9.910000000000000000e+02	4.948964822148915310e+00	9.589934387946296823e+00	-0.0021101	6.579786285516067323e+01	2.460015376656785602e-01	nan	1.587981421491572656e-05	5.651221551807720012e+00	1.000000000000000000e+00
9.910000000000000000e+02	1.434340701235110203e+02	1.655334833782455206e+01	-0.0151471	4.997656865701353013e+02	1.715639470132024336e-02	nan	3.958524389844539349e-05	1.568720123500654928e+01	1.000000000000000000e+00
9.910000000000000000e+02	5.878354155563739880e+01	4.771061168652783380e+01	-0.0147389	4.861755413036447635e+02	2.288876306255449578e-02	nan	5.343783722517789474e-05	2.639711809841570656e+01	1.000000000000000000e+00
9.910000000000000000e+02	1.331970173943808504e+02	4.909460835834514114e+01	-0.00218773	6.838183095729277738e+01	1.731224851771209217e-01	nan	1.025559484745279518e-05	2.252727707080600084e+01	1.000000000000000000e+00
9.910000000000000000e+02	9.609965136547707232e+01	2.411817591502790137e+01	2.395764562390451363e-03	-75.3068	1.930046155095859195e-01	nan	1.511395670052538118e-05	1.559605218544033889e+01	1.000000000000000000e+00
9.920000000000000000e+02	8.845037874349664264e+00	3.153819557651479855e+01	-0.0145847	4.810430838855802449e+02	1.770524676529761088e-02	nan	3.950854423711253836e-05	2.229137847755735535e+01	1.000000000000000000e+00
9.940000000000000000e+02	7.318444362407718984e+01	2.170639173326642180e+01	-0.0148441	4.896774909543085528e+02	2.077212831577890384e-02	nan	4.539338135325952857e-05	2.304177616354494518e+01	1.000000000000000000e+00
9.940000000000000000e+02	9.191462760524122189e+01	4.172862056971059275e+01	-0.00211162	6.584824823601333321e+01	2.165829507260538245e-01	nan	1.317855459365086292e-05	1.399696557027154498e+01	1.000000000000000000e+00
9.970000000000000000e+02	1.016786012029029109e+02	3.169966924070652325e+01	-0.0147827	4.876351695460700739e+02	1.843135196477452276e-02	nan	4.365735572317027248e-05	1.399696557027154498e+01	1.000000000000000000e+00
9.970000000000000000e+02	6.542668191722752624e+01	4.919963754439734771e+01	-0.0150483	4.964745126881609281e+02	1.562058567922242069e-02	nan	3.680392793173806036e-05	2.752139824585990979e+01	1.000000000000000000e+00
9.970000000000000000e+02	3.100458538256651053e+01	2.882695563905733138e+01	2.023050643149193820e-03	-62.9001	1.802328174964800134e-01	nan	9.252854718213552487e-06	2.232479267019928670e+01	1.000000000000000000e+00
1.002000000000000000e+03	5.656999964400211667e+01	2.104308986126104841e+01	-0.0149083	4.918138595646338445e+02	1.797596528655054371e-02	nan	4.328413304326641392e-05	2.672412716639335528e+01	1.000000000000000000e+00
1.003000000000000000e+03	8.698176159315531208e+01	4.898958440680515025e+01	-0.0149757	4.940582979032068351e+02	2.275309254209934018e-02	nan	5.146072884982878283e-05	3.193599468810058539e+01	1.000000000000000000e+00
1.004000000000000000e+03	2.466835333777031991e+01	3.848841783496322222e+01	-0.0143743	4.740400689476194316e+02	1.994144096816796718e-02	nan	4.647573988854912833e-05	2.838405414220320822e+01	1.000000000000000000e+00
1.005000000000000000e+03	1.434562254480715922e+02	1.116801651718844468e+01	-0.00228824	7.172766476866151208e+01	1.889951970570086237e-01	nan	1.283459651019778151e-05	1.284097639059353746e+01	1.000000000000000000e+00
1.006000000000000000e+03	1.187591992122648605e+02	5.216798260117759156e+01	-0.0143706	4.739168709251933365e+02	1.830314662246601554e-02	nan	3.897087366446375312e-05	2.829481580998868750e+01	1.000000000000000000e+00
1.007000000000000000e+03	3.015359248963461880e+01	1.063941998954016555e+01	-0.00191815	5.940835500365848532e+01	1.891762790068884925e-01	nan	9.630025807596229282e-06	2.838405414220320822e+01	1.000000000000000000e+00
1.009000000000000000e+03	8.971989196087160678e+01	5.705853637327058969e+00	-0.0148518	4.899344442313100672e+02	1.344117248708598389e-02	nan	2.955516229853670187e-05	6.921926015243509589e+00	1.000000000000000000e+00
1.010000000000000000e+03	1.094561612470722878e+02	2.544626696876784422e+01	-0.014372	4.739629891203073271e+02	1.831816682475106983e-02	nan	4.071105720109972946e-05	1.766957885899529757e+01	1.000000000000000000e+00
1.012000000000000000e+03	7.626377318589396737e+01	1.112226330659250451e+01	-0.0300023	9.942535878115004380e+02	1.155968534615148258e-02	nan	1.219605372093567021e-04	1.270352544738067380e+01	1.000000000000000000e+00
1.013000000000000000e+03	6.905309309347676106e+01	3.194030299600229483e+01	-0.00124744	3.708230935688521157e+01	3.472700956291999708e-01	nan	9.703727699947455211e-06	1.001932694048082517e+01	1.000000000000000000e+00
1.015000000000000000e+03	3.009418711777762923e+01	3.666328507303618522e+01	-0.0150778	4.974568457679173434e+02	6.795538489511043778e-02	nan	1.600082306319826179e-04	5.455231777948491789e+00	1.000000000000000000e+00
1.017000000000000000e+03	1.019214611427582469e+02	2.503512734930811234e+01	2.093098637363346396e-03	-65.2318	1.526847370926859293e-01	nan	8.020749808514017256e-06	1.572113301133312113e+01	1.000000000000000000e+00
1.017000000000000000e+03	7.902136618288932368e+01	3.093013273553221154e+01	-0.0148612	4.902473212943127692e+02	2.082854749538876060e-02	nan	5.014063433210628259e-05	6.634903783070250860e+00	1.000000000000000000e+00
1.018000000000000000e+03	1.235049746211265358e+02	1.529344128520800261e+01	-0.0154479	5.097754049217971897e+02	1.957080223571849853e-02	nan	5.179815260731895405e-05	1.744516967259648865e+01	1.000000000000000000e+00
1.018000000000000000e+03	4.308000117726103184e+01	4.680090715509505372e+01	-0.014486	4.777587713522749482e+02	2.073020758498378413e-02	nan	4.347037175205518733e-05	1.647430569906132192e+01	1.000000000000000000e+00
1.018000000000000000e+03	2.669098666097312744e+01	3.239974424387262530e+01	-0.0145647	4.803779158605440216e+02	1.124653343177908216e-01	nan	2.659164605843585688e-04	5.455231777948491789e+00	1.000000000000000000e+00
1.021000000000000000e+03	5.132905640960387217e+01	1.101193642918964954e+01	1.843275538592650201e-03	-56.9159	1.939624658304939242e-01	nan	8.600737305593436144e-06	1.189533109141529543e+01	1.000000000000000000e+00
1.022000000000000000e+03	7.242070259462911963e+01	3.025694004007581484e+01	-0.0152481	5.031266261170712824e+02	1.245712721578421389e-01	nan	3.289582837949924605e-04	5.139192919884124855e+00	1.000000000000000000e+00
1.022000000000000000e+03	4.041994944869347961e+01	1.575432897829477774e+01	-0.0023573	7.402623788903622426e+01	1.828752357923076888e-01	nan	1.281839030599672383e-05	1.189533109141529543e+01	1.000000000000000000e+00
1.022000000000000000e+03	8.468795522146498911e+01	3.467491266030401675e+01	2.812212621472886306e-03	-89.1692	1.124470382116983247e-01	nan	1.203569657793912109e-05	6.792172555013587854e+00	1.000000000000000000e+00
1.023000000000000000e+03	1.375974526185929676e+02	2.557624288771910059e+01	1.909637843931229640e-03	-59.1249	1.889624338749588128e-01	nan	9.236576606093779946e-06	1.744516967259648865e+01	1.000000000000000000e+00
1.025000000000000000e+03	7.616336782963860230e+01	2.673504270959632834e+01	-0.014199	4.682057755859900112e+02	1.020191754675660034e-01	nan	2.250620717295283714e-04	5.139192919884124855e+00	1.000000000000000000e+00
1.026000000000000000e+03	9.668872365312186901e+01	2.066291212519573861e+01	-0.0142954	4.714129162169538176e+02	1.662862716089896775e-02	nan	3.562392643652329542e-05	1.844870190409414690e+01	1.000000000000000000e+00
1.026000000000000000e+03	1.181078897779716357e+02	3.920895085075655118e+01	-0.0145725	4.806356548839556808e+02	1.728076349858875815e-02	nan	3.721457178067992517e-05	2.378431807145188159e+01	1.000000000000000000e+00
1.027000000000000000e+03	2.048854169827512450e+01	2.770848987821603870e+01	-0.0149644	4.936823597920395628e+02	2.419130883866527082e-02	nan	6.078694811851141915e-05	1.561792230274780557e+01	1.000000000000000000e+00
1.032000000000000000e+03	1.353776299108751147e+01	1.372256222151858829e+01	-0.0141011	4.649455344285138949e+02	2.197625721591034420e-02	nan	4.409941892984160127e-05	1.107636360824509580e+01	1.000000000000000000e+00
1.032000000000000000e+03	1.420075900244696641e+02	2.586502018047825402e+01	-0.0154606	5.101984502469425138e+02	4.190703160192577048e-02	nan	1.002945138393793428e-04	1.583357444366136768e+01	1.000000000000000000e+00
1.032000000000000000e+03	1.319232374438202271e+02	3.807189990840690541e+01	-0.0145646	4.803735554390586344e+02	2.521396137552267547e-02	nan	5.461541134525298982e-05	1.583357444366136768e+01	1.000000000000000000e+00
1.033000000000000000e+03	4.663936106511103930e+01	2.099194240729165983e+01	-0.0144126	4.753134355896063425e+02	1.687061269016432163e-02	nan	3.705798767886362327e-05	1.103425743828513994e+01	1.000000000000000000e+00
1.033000000000000000e+03	1.130366917559497466e+02	2.693464098631191561e+01	-0.00207361	6.458310644565422365e+01	1.954447460040463769e-01	nan	1.087971690884926670e-05	8.772779804380274271e+00	1.000000000000000000e+00
1.034000000000000000e+03	2.245735380194524566e+01	2.028965675022141468e+01	-0.01461	4.818847282431623853e+02	1.653836135238073712e-02	nan	3.975785200964776928e-05	1.107636360824509580e+01	1.000000000000000000e+00
1.035000000000000000e+03	8.050257330741469275e+01	1.366284105247543224e+01	-0.0144747	4.773815568538649359e+02	2.475518704891765953e-02	nan	5.258709441253826963e-05	6.972465234960790070e+00	1.000000000000000000e+00
1.037000000000000000e+03	9.978014636055137032e+01	3.209076602653462373e+01	-0.0151946	5.013440044766036863e+02	2.186135168594641742e-01	nan	6.528101597973630377e-04	5.499827858483061327e+00	1.000000000000000000e+00
1.037000000000000000e+03	5.135549773612674329e+01	1.101632753327753456e+01	-0.0148732	4.906457063731138533e+02	2.209899197506237645e-02	nan	5.003173501348460848e-05	1.103425743828513994e+01	1.000000000000000000e+00
1.037000000000000000e+03	1.139259316882167070e+02	5.121806556196778359e+01	-0.0012735	3.794955928646754018e+01	3.030457979527626522e-01	nan	8.027308288347107104e-06	1.590073676578900042e+01	1.000000000000000000e+00
1.038000000000000000e+03	1.362037861790392128e+02	1.448877479227335741e+01	-0.0147524	4.866240837099316536e+02	1.980007612345813239e-02	nan	4.793180258847813186e-05	2.624179899138473360e+01	1.000000000000000000e+00
1.038000000000000000e+03	4.610837817270346584e+00	2.918333874989049548e+01	-0.0148773	4.907840661831869511e+02	2.154517213447715296e-02	nan	5.145470059045871949e-05	1.532898171076183225e+01	1.000000000000000000e+00
1.038000000000000000e+03	1.046704003419269497e+02	2.957411697062979528e+01	-0.01482	4.888741855026405574e+02	1.964725778955966895e-01	nan	5.605851780019959017e-04	5.499827858483061327e+00	1.000000000000000000e+00
1.039000000000000000e+03	1.198821289788259215e+01	4.262030333304067398e+01	-0.0016422	5.022269656456500542e+01	2.334984351275954939e-01	nan	8.895072230233877687e-06	1.532898171076183225e+01	1.000000000000000000e+00
1.039000000000000000e+03	1.290003863360838636e+02	4.615898987916659735e+01	-0.0272145	9.014564354554331658e+02	2.385205715526772519e-02	nan	1.780432707659145074e-04	1.590073676578900042e+01	1.000000000000000000e+00
1.040000000000000000e+03	7.826368475177285688e+01	2.026607128382075729e+01	-0.00194492	6.029931268918820564e+01	2.661323061595013417e-01	nan	1.542665868250806040e-05	6.972465234960790070e+00	1.000000000000000000e+00
1.041000000000000000e+03	7.077702500664391039e+01	4.701321186089543858e+01	-0.0150023	4.949453410302975840e+02	1.739658107192587622e-02	nan	3.978228553025015939e-05	2.777516162309643732e+01	1.000000000000000000e+00
1.041000000000000000e+03	1.131167488006991135e+02	2.696357817330377316e+01	2.669790769625177401e-03	-84.4284	2.276098299318238816e-01	nan	2.267253432911193423e-05	8.840572102491291773e+00	1.000000000000000000e+00
1.042000000000000000e+03	9.507507594326592937e+01	5.698776139379337913e+00	-0.00187832	5.808259464768007518e+01	2.174862797461242225e-01	nan	1.044913895614083861e-05	1.380384149937093596e+01	1.000000000000000000e+00
1.043000000000000000e+03	2.600553536876809346e+01	1.756778421768241216e+01	-0.00252429	7.958498323015356846e+01	1.201660461393799784e-01	nan	8.623269952169312081e-06	1.037597646463208534e+01	1.000000000000000000e+00
1.044000000000000000e+03	3.444755389024992098e+01	1.153510563536454470e+01	1.995394966633363357e-03	-61.9795	2.170909451344391616e-01	nan	1.165365063072806947e-05	1.037597646463208534e+01	1.000000000000000000e+00
1.045000000000000000e+03	8.527862313467578304e+01	1.542377241232574470e+01	-0.00200817	6.240484871028039038e+01	1.630920164741662681e-01	nan	8.051436007208884643e-06	8.523920393622091751e+00	1.000000000000000000e+00
1.047000000000000000e+03	1.362847886111431137e+02	5.071054949006038726e+01	-0.0151549	5.000237892496726886e+02	2.310769888666674987e-02	nan	5.283816679445290141e-05	4.594457024266388601e+01	1.000000000000000000e+00
1.047000000000000000e+03	2.590886718431973890e+01	4.936252140184249271e+01	-0.0138984	4.581986475711639741e+02	5.545803720072850496e-02	nan	1.307243515087600644e-04	7.246719837019248267e+00	1.000000000000000000e+00
1.047000000000000000e+03	3.303734582178957169e+01	5.066626244644626098e+01	-0.0153549	5.066808320666563645e+02	3.886158732503930402e-02	nan	1.096847140509230875e-04	7.246719837019248267e+00	1.000000000000000000e+00
1.050000000000000000e+03	9.447663885594421629e+01	5.894092808187353150e+00	1.855718157893495061e-03	-57.3301	2.277087653519882515e-01	nan	2.121114187166924585e-05	1.324455686560454559e+01	1.000000000000000000e+00
1.050000000000000000e+03	1.253510608216885345e+02	6.085924769966839953e+00	-0.0297218	9.849162308347316639e+02	1.680015055621908449e-02	nan	1.547520876281850341e-04	3.087501791449513178e+01	1.000000000000000000e+00
1.050000000000000000e+03	3.089171562010765015e+01	3.030167370909703806e+01	-0.00156552	4.767016930912266304e+01	2.450954727331716709e-01	nan	8.520556872935293398e-06	8.594816608322053852e+00	1.000000000000000000e+00
1.051000000000000000e+03	3.873062296598693877e+01	3.382621682181510181e+01	1.770557735038481764e-03	-54.4953	2.295878408694423944e-01	nan	1.006655605089186463e-05	8.594816608322053852e+00	1.000000000000000000e+00
1.051000000000000000e+03	8.168395070671085989e+01	4.056227000787451686e+01	-0.014994	4.946666376497868214e+02	2.294393315967691027e-02	nan	5.160231601787611131e-05	1.560345283652641335e+01	1.000000000000000000e+00
1.052000000000000000e+03	1.920921167581782996e+01	2.986212193166865703e+01	-0.012722	4.190402427530888758e+02	1.172131623283055868e-01	nan	2.140103433229736398e-04	4.330353516651009649e+00	1.000000000000000000e+00
1.053000000000000000e+03	7.366602116097041630e+01	9.650262218063483388e+00	-0.00223292	6.988613604074143382e+01	1.673792447025420627e-01	nan	1.019629634705939192e-05	1.087963485680927000e+01	1.000000000000000000e+00
1.054000000000000000e+03	7.340964082278615876e+01	2.733337979113712990e+01	-0.0152771	5.040907466094973302e+02	2.204349818682338480e-02	nan	5.930040337870332191e-05	6.874866543069070524e+00	1.000000000000000000e+00
1.054000000000000000e+03	1.410779934355416856e+02	4.415723747761472140e+01	-0.0155871	5.144108832310751040e+02	2.003647586530221680e-02	nan	5.075968632434031615e-05	4.119176204927617846e+01	1.000000000000000000e+00
1.055000000000000000e+03	1.814311667654714100e+01	2.566505116365654260e+01	-0.0129159	4.254921487361755794e+02	1.074849380478131167e-01	nan	1.964652575126822360e-04	4.330353516651009649e+00	1.000000000000000000e+00
1.056000000000000000e+03	8.450971790221943536e+01	8.766692412488009012e+00	-0.0152407	5.028814630597940436e+02	2.087275900920415594e-02	nan	4.930133389586793254e-05	1.087963485680927000e+01	1.000000000000000000e+00
1.059000000000000000e+03	7.982871635986224135e+01	2.487182352846063438e+01	1.961023761151257580e-03	-60.8354	3.435472867878370806e-01	nan	2.280892159936344951e-05	6.874866543069070524e+00	1.000000000000000000e+00
1.061000000000000000e+03	1.533169707833361883e+01	4.065290784111304134e+01	-0.00216457	6.761100348388420400e+01	3.110083037728935684e-01	nan	2.363375595051300494e-05	3.542809392236725419e+00	1.000000000000000000e+00
1.061000000000000000e+03	1.255107357229302778e+01	4.284827371207288849e+01	2.298938075114274546e-03	-72.0837	2.543324703688055743e-01	nan	2.022214044870379129e-05	3.542809392236725419e+00	1.000000000000000000e+00
1.061000000000000000e+03	1.169779796922218935e+02	2.104348343753184736e+01	1.486328610654883298e-03	-45.0341	3.382051903112160973e-01	nan	1.318559044678895516e-05	8.602313831188689974e+00	1.000000000000000000e+00
1.062000000000000000e+03	1.995944049203245640e+01	7.118943463758860446e+00	-0.0124598	4.103098349311439961e+02	2.212802212877551522e-02	nan	3.490230524667159987e-05	3.385177655551761688e+01	1.000000000000000000e+00
1.063000000000000000e+03	1.441635186137582991e+02	4.245237370553389411e+01	-0.0150411	4.962350975176049133e+02	1.882659779413620171e-02	nan	4.416665767340016572e-05	2.986519728507716920e+01	1.000000000000000000e+00
1.065000000000000000e+03	1.253866018950581633e+02	1.922830413503053393e+01	-0.0020531	6.390044592790685840e+01	2.393318916730905466e-01	nan	1.439728905803715267e-05	8.602313831188689974e+00	1.000000000000000000e+00
1.066000000000000000e+03	6.003547500266995485e+01	4.091632689144090307e+01	-0.0150927	4.979544277103273089e+02	1.814696242086011324e-02	nan	4.302549428455101525e-05	2.497989022301766227e+01	1.000000000000000000e+00
1.067000000000000000e+03	6.513084686573940019e+01	1.210719532876736793e+01	-0.0152765	5.040710510970937435e+02	1.467498177996573450e-02	nan	3.633565909197243620e-05	1.337127657543344128e+01	1.000000000000000000e+00
1.067000000000000000e+03	9.634668325483589513e+01	1.201173642233975336e+01	1.834154910454310851e-03	-56.6123	2.060961585012927033e-01	nan	9.078049717258735514e-06	2.019790463913716749e+01	1.000000000000000000e+00
1.069000000000000000e+03	1.329537039598542663e+02	3.727091997362330034e+01	-0.0147863	4.877530407709465976e+02	2.048867949511534725e-02	nan	4.672376201093191987e-05	1.419458804100583293e+01	1.000000000000000000e+00
1.070000000000000000e+03	1.591144142537311446e+01	4.088319917156611183e+01	1.763040782630284154e-03	-54.2451	1.635362179927736248e-01	nan	6.105440217257451121e-06	1.154551570015407158e+01	1.000000000000000000e+00
1.071000000000000000e+03	4.072688535764326900e+01	2.506787960238505519e+01	-0.0150926	4.979512264406030795e+02	2.399282109129585727e-02	nan	5.657819262009816831e-05	1.066598389940289238e+01	1.000000000000000000e+00
1.072000000000000000e+03	7.704973555889468173e+01	6.046574108388202085e+00	-0.00198568	6.165626410807537638e+01	1.729115593585126565e-01	nan	8.381359861282599734e-06	1.311334159237599373e+01	1.000000000000000000e+00
1.073000000000000000e+03	3.043511359671680339e+01	6.694669275538084996e+00	-0.0140038	4.617065906918443261e+02	1.223384580998410076e-02	nan	2.482314984047117641e-05	2.003367286869154640e+01	1.000000000000000000e+00
1.073000000000000000e+03	7.186787996292676617e+00	9.652074568571125113e+00	-0.0143863	4.744396741938892319e+02	1.691624363875399162e-02	nan	3.676317928861057614e-05	1.213057036828287671e+01	1.000000000000000000e+00
1.073000000000000000e+03	1.283657669955621259e+02	2.383822984597025396e+01	1.991511472219415543e-03	-61.8503	2.385671122309679371e-01	nan	1.395500567842032725e-05	1.419458804100583293e+01	1.000000000000000000e+00
1.076000000000000000e+03	9.931113884627082200e+01	1.001651000080912368e+01	-0.00187718	5.804465005697697677e+01	3.376168198142875942e-01	nan	2.085212796740048663e-05	1.039192539879439003e+01	1.000000000000000000e+00
1.076000000000000000e+03	1.609849907342407249e+01	3.633495759845443018e+01	-0.00153826	4.676286705897961582e+01	3.249148929714356093e-01	nan	1.291161125942326792e-05	6.996482637253008896e+00	1.000000000000000000e+00
1.077000000000000000e+03	9.013201774045218428e+01	5.144564884244000602e+00	-0.015017	4.954321773719305497e+02	2.280855953884042275e-02	nan	5.327699398133063684e-05	1.039192539879439003e+01	1.000000000000000000e+00
1.077000000000000000e+03	7.372560345275857685e+01	2.120574150984101891e+01	2.481487004322056270e-03	-78.1602	1.639334601126394286e-01	nan	1.248137670301053913e-05	1.551934955351913459e+01	1.000000000000000000e+00
1.078000000000000000e+03	1.333103464290894280e+01	2.011147085159852210e+01	-0.0151936	5.013116409428593556e+02	2.128300271500516150e-02	nan	5.487296609662010126e-05	9.853317693006257372e+00	1.000000000000000000e+00
1.078000000000000000e+03	1.339585955021248651e+02	4.386211726338891737e+01	-0.00218717	6.836331755860055637e+01	1.937610606418104231e-01	nan	1.198593694868648089e-05	2.079028133550092861e+01	1.000000000000000000e+00
1.079000000000000000e+03	3.373633260314089455e+01	3.175171212704778512e+01	-0.0149618	4.935946287888729103e+02	1.897387162369379432e-02	nan	4.228990549184407711e-05	1.718822072934605316e+01	1.000000000000000000e+00
1.080000000000000000e+03	2.054964128544694191e+01	8.280329804162144924e+00	-0.0143458	4.730920278586336849e+02	1.667435972512099074e-02	nan	3.496901810955076840e-05	1.385944372419137416e+01	1.000000000000000000e+00
1.084000000000000000e+03	6.567339237161435506e+01	4.423175142532343074e+01	-0.00232518	7.295706979398471503e+01	2.290948285188199041e-01	nan	1.742035219671782731e-05	3.816806083466881550e+00	1.000000000000000000e+00
1.084000000000000000e+03	1.101393554487516298e+02	1.454315997123362614e+01	-0.00182061	5.616141280145728132e+01	2.066514599959440313e-01	nan	8.982142552342998508e-06	2.003878685523374514e+01	1.000000000000000000e+00
1.085000000000000000e+03	1.303688707885818019e+02	1.865636627461793751e+01	-0.0150328	4.959610251545079791e+02	4.952062380511301765e-02	nan	1.194239960935340701e-04	7.024881050712140862e+00	1.000000000000000000e+00
1.087000000000000000e+03	6.047337402196760081e+01	2.105905723456492495e+01	-0.0153694	5.071645121600046195e+02	9.235511167649579356e-02	nan	2.509561076544700154e-04	3.410236128048156345e+00	1.000000000000000000e+00
1.088000000000000000e+03	6.281901178267271746e+01	1.470684840055538878e+01	-0.0159375	5.260744991351708677e+02	1.082235632386558954e-01	nan	3.108169921061320023e-04	3.370327373492010725e+00	1.000000000000000000e+00
1.088000000000000000e+03	8.014481317176924335e+01	2.738994539375887527e+01	-0.0143759	4.740920967960539087e+02	1.389774986109659771e-02	nan	3.185615971291411245e-05	1.444072130051116787e+01	1.000000000000000000e+00
1.088000000000000000e+03	3.839523827048397919e+01	3.524523603399529037e+01	-0.0153951	5.080193360842505967e+02	1.765912768978461500e-02	nan	4.459242704840875017e-05	9.207692600574702624e+00	1.000000000000000000e+00
1.088000000000000000e+03	1.341183013918726772e+02	4.412455003386465791e+01	2.066822783057807242e-03	-64.3572	1.940936616339673515e-01	nan	1.089020010143575926e-05	2.035842761228434483e+01	1.000000000000000000e+00
1.088000000000000000e+03	1.067462087408570426e+02	5.214488925415535903e+01	-0.00169465	5.196849045071862605e+01	2.367779461243195716e-01	nan	9.531483538807254934e-06	2.852292581949329531e+01	1.000000000000000000e+00
1.089000000000000000e+03	3.280719039726989905e+01	6.540321620420229465e+00	-0.0149874	4.944479567627452639e+02	1.707036573980647010e-02	nan	4.269089851208457913e-05	2.217705477474266118e+01	1.000000000000000000e+00
1.089000000000000000e+03	1.272602642801340664e+02	2.495601065762011572e+01	-0.0144357	4.760841779195482673e+02	2.284656373404791996e-02	nan	5.018648447738783777e-05	7.024881050712140862e+00	1.000000000000000000e+00
1.090000000000000000e+03	1.102814968640491884e+02	1.449850120211238469e+01	1.872600379051283072e-03	-57.892	2.046956903346333068e-01	nan	9.658335614141915439e-06	1.994086374712838605e+01	1.000000000000000000e+00
1.091000000000000000e+03	5.105111815452604063e+00	9.525199158549055412e+00	2.019292526024829820e-03	-62.775	1.500090534102440643e-01	nan	7.391787723533732125e-06	2.786242365033606561e+01	1.000000000000000000e+00
1.091000000000000000e+03	7.435018182834267009e+01	1.416282630936202835e+01	-0.00130584	3.902598449062532637e+01	3.238657919365984794e-01	nan	9.232516813943200849e-06	7.643489513033731697e+00	1.000000000000000000e+00
1.093000000000000000e+03	4.194269775960901825e+01	2.674834635601930444e+01	-0.0307412	1.018850460772729093e+03	1.441885952902521861e-02	nan	1.516543942266872463e-04	9.207692600574702624e+00	1.000000000000000000e+00
1.093000000000000000e+03	7.665485912026659321e+01	6.875069829076284833e+00	2.017296136822191617e-03	-62.7086	2.109968448408282571e-01	nan	1.153564153250321425e-05	7.643489513033731697e+00	1.000000000000000000e+00
1.094000000000000000e+03	2.191714873986342482e+01	3.953655892773561931e+01	-0.0022465	7.033802936411667872e+01	1.914573934913036402e-01	nan	1.269924000828629605e-05	1.546648382028472035e+01	1.000000000000000000e+00
1.095000000000000000e+03	1.436832200935187700e+02	2.950930037540321393e+01	-0.0139121	4.586550871661757469e+02	5.549922268039142459e-02	nan	1.184407653274458785e-04	2.136882852871859839e+01	1.000000000000000000e+00
1.099000000000000000e+03	1.433219844343237810e+02	8.143525372181263933e+00	-0.0148135	4.886594297153490629e+02	1.932387026383308726e-02	nan	4.319630923358543871e-05	2.136882852871859839e+01	1.000000000000000000e+00
1.100000000000000000e+03	2.457481227055518147e+01	2.295889252617717702e+01	-0.0146797	4.842042032194873400e+02	2.370003732160097520e-02	nan	5.281251627723637058e-05	9.161116977201780642e+00	1.000000000000000000e+00
1.100000000000000000e+03	2.012789194157666017e+01	4.094375598431724228e+01	-0.00160777	4.907659939175194808e+01	3.109564875571468878e-01	nan	1.264853008387763378e-05	5.964915715515195060e+00	1.000000000000000000e+00
1.102000000000000000e+03	7.399642948255610975e+01	3.435610214788978567e+01	-0.014753	4.866462844332848476e+02	1.951878822589192541e-02	nan	4.508548271961178674e-05	1.830837968923245285e+01	1.000000000000000000e+00
1.103000000000000000e+03	1.065814556208999306e+02	5.186669199289874399e+01	1.984143643476206625e-03	-61.605	2.008535746002572120e-01	nan	1.030744847523176215e-05	3.699195433005237987e+01	1.000000000000000000e+00
1.104000000000000000e+03	1.539854907256336247e+01	3.730871327198039467e+01	1.346768608656321881e-03	-40.3885	3.700324853052971985e-01	nan	1.374772459619582678e-05	5.964915715515195060e+00	1.000000000000000000e+00
1.105000000000000000e+03	7.000753636356458287e+01	1.648754041141078375e+01	-0.00384996	1.237128893351605257e+02	6.624692974876300600e-02	nan	1.034003514420770995e-05	9.425370386035440973e+00	1.000000000000000000e+00
1.105000000000000000e+03	3.096964781699663760e+01	2.951878144322017050e+01	1.341086841355304884e-03	-40.1994	3.196463056338720854e-01	nan	9.570645372165674722e-06	9.161116977201780642e+00	1.000000000000000000e+00
1.108000000000000000e+03	7.225933172130038429e+01	2.563997312522154104e+01	-0.0143989	4.748598599281558563e+02	1.602484700825879127e-02	nan	3.579087636103847386e-05	9.425370386035440973e+00	1.000000000000000000e+00
1.110000000000000000e+03	5.110555360992935192e+01	4.532013194592219740e+00	-0.0136339	4.493925092257256892e+02	1.732766747512681782e-02	nan	3.417961705921660902e-05	2.236558926232020994e+01	1.000000000000000000e+00
1.111000000000000000e+03	2.844960297754861145e+01	9.336810246349228848e+00	-0.0146079	4.818167853168340571e+02	1.753467411046893965e-02	nan	3.944643054003199248e-05	1.881970172976194888e+01	1.000000000000000000e+00
1.112000000000000000e+03	7.704105077921282074e+00	2.082746561180103839e+01	-0.0140028	4.616750117017158459e+02	1.694906898570114340e-02	nan	3.443034180793875837e-05	1.108723761994500911e+01	1.000000000000000000e+00
1.112000000000000000e+03	1.696000876321983952e+01	3.538725592055225633e+01	2.120889763196930067e-03	-66.1569	1.618168799927872659e-01	nan	9.205857734134680376e-06	1.045884319617492686e+01	1.000000000000000000e+00
1.113000000000000000e+03	1.030840696950190392e+02	1.101506986642643504e+01	-0.0146871	4.844518693065718935e+02	2.093584284292582254e-02	nan	4.691821635573345951e-05	3.411821018865919797e+01	1.000000000000000000e+00
1.117000000000000000e+03	5.527606158416972448e+01	3.729647044191410998e+01	-0.0143019	4.716308183546159967e+02	1.546004363172115426e-02	nan	3.532061162502855134e-05	3.007926530229520168e+01	1.000000000000000000e+00
1.120000000000000000e+03	1.435420990345384666e+02	4.388194957260084550e+01	-0.00222628	6.966496326686144869e+01	1.646185839871998624e-01	nan	9.566012226611339745e-06	3.324725206711055137e+01	1.000000000000000000e+00
1.121000000000000000e+03	7.446271576348208043e+01	1.413109752177022038e+01	3.078657665160396215e-03	-98.0384	1.630088995960407017e-01	nan	1.897752800885741582e-05	3.439409622787354959e+00	1.000000000000000000e+00
1.122000000000000000e+03	2.116378267966683069e+01	4.008084809056945375e+01	1.590169872247467831e-03	-48.4907	2.529490054160047352e-01	nan	9.298719384368069296e-06	1.480312397194023433e+01	1.000000000000000000e+00
1.123000000000000000e+03	1.261292167669804911e+02	1.555932079012106861e+01	-0.0157276	5.190860309255828042e+02	1.314114521293929805e-02	nan	3.323047332130664693e-05	2.677353773764515665e+01	1.000000000000000000e+00
1.123000000000000000e+03	9.218199304171994513e+00	3.133810726473382502e+01	-0.00235041	7.379707018158785559e+01	1.357654180129734822e-01	nan	8.673596892280229423e-06	1.480312397194023433e+01	1.000000000000000000e+00
1.126000000000000000e+03	8.590993203059980488e+01	1.342594369525402342e+01	2.359659950036931565e-03	-74.1049	1.362564413431566201e-01	nan	8.794808936959029624e-06	1.146891460362379078e+01	1.000000000000000000e+00
1.126000000000000000e+03	1.412999557456816717e+02	3.761994185638359767e+01	-0.00194283	6.022991600688071401e+01	2.910067508678215731e-01	nan	1.729915340701968375e-05	1.376346879389846656e+01	1.000000000000000000e+00
1.126000000000000000e+03	7.102609014545051025e+01	1.399273959893461061e+01	1.886426014566998290e-03	-58.3523	1.957321256930086850e-01	nan	9.261818357880750348e-06	3.439409622787354959e+00	1.000000000000000000e+00
1.129000000000000000e+03	7.685371697689619452e+01	4.619063653051772889e+01	-0.00199583	6.199418641504986027e+01	2.378817173169799348e-01	nan	1.329960656464860552e-05	1.147672251645537145e+01	1.000000000000000000e+00
1.130000000000000000e+03	1.017619753987209634e+02	7.493816000470351568e+00	-0.0150315	4.959150828396008706e+02	1.753448306316152117e-02	nan	4.145702827455563619e-05	1.692564379667767582e+01	1.000000000000000000e+00
1.130000000000000000e+03	6.853874142090432997e+01	3.334907331528118135e+01	-0.0152205	5.022067393184752291e+02	1.572260289633586883e-02	nan	3.966285942955234624e-05	1.098626323506369218e+01	1.000000000000000000e+00
1.130000000000000000e+03	1.368445885052450706e+02	2.459754668523857291e+01	-0.0017283	5.308857518951856491e+01	3.025790310643494685e-01	nan	1.420694990822387469e-05	1.357721514894613790e+01	1.000000000000000000e+00
1.131000000000000000e+03	9.394550531422200379e+01	2.823582961843312944e+01	-0.0021546	6.727903845821721518e+01	1.427902578869238992e-01	nan	7.791439223672285113e-06	1.684942607491547406e+01	1.000000000000000000e+00
1.131000000000000000e+03	5.758950297061313961e+01	3.244787565173720623e+01	-0.00152555	4.633966839287920436e+01	3.410314722699366863e-01	nan	1.390691936816753015e-05	1.098626323506369218e+01	1.000000000000000000e+00
1.133000000000000000e+03	1.413163750808299994e+02	3.741721501258584937e+01	1.756949301231674641e-03	-54.0423	2.638146081158778689e-01	nan	1.192483916467967441e-05	1.357721514894613790e+01	1.000000000000000000e+00
1.134000000000000000e+03	6.555705135851597731e+01	4.416566600573965218e+01	2.030261446690877648e-03	-63.1402	2.267633277261583702e-01	nan	1.334886312242850810e-05	9.951256250905371914e+00	1.000000000000000000e+00
1.136000000000000000e+03	6.951167938571718707e+01	3.503394009342395776e+01	-0.00290596	9.228991096403974836e+01	1.254972440930000044e-01	nan	1.231464081712865578e-05	3.294155705068123385e+00	1.000000000000000000e+00
1.137000000000000000e+03	1.416467240916782799e+01	1.254679114868110723e+01	-0.028065	9.297674302195808878e+02	1.535112920174874773e-02	nan	1.276525965016491718e-04	3.095346534853480591e+01	1.000000000000000000e+00
1.137000000000000000e+03	5.720012745979574476e+01	3.224114301058651932e+01	1.998456656171175138e-03	-62.0815	1.765772187559812023e-01	nan	9.317817721113483970e-06	1.262434261142200320e+01	1.000000000000000000e+00
1.138000000000000000e+03	1.303720602020643469e+02	2.450877385075471793e+01	-0.00224641	7.033507694622745987e+01	2.328530751930782960e-01	nan	1.635554857802113535e-05	1.692353040574062462e+01	1.000000000000000000e+00
1.139000000000000000e+03	3.364071600771647752e+01	3.660506920074412562e+01	-0.0146177	4.821417257919999315e+02	1.680313285473489238e-02	nan	3.549015843895770764e-05	1.276913874435533458e+01	1.000000000000000000e+00
1.141000000000000000e+03	3.893863896319420093e+01	4.894054645154077576e+01	-0.0144308	4.759192095222961711e+02	1.852989340784205741e-02	nan	4.050561129830534339e-05	1.190747347753393015e+01	1.000000000000000000e+00
1.141000000000000000e+03	7.266297471917793871e+01	3.599352309167963426e+01	-0.00194764	6.038976215623173260e+01	2.785526881158837398e-01	nan	1.666294915691413761e-05	3.294155705068123385e+00	1.000000000000000000e+00
1.142000000000000000e+03	1.158132683212030827e+02	5.368084577203692476e+00	-0.0150144	4.953469697249919363e+02	1.651293480362392430e-02	nan	3.708376583742109843e-05	2.404837638795731891e+01	1.000000000000000000e+00
1.142000000000000000e+03	1.129943039947756489e+02	2.972858142663642056e+01	-0.00230572	7.230934286397935296e+01	2.054561147003327592e-01	nan	1.453457710031580276e-05	1.814477340528651794e+01	1.000000000000000000e+00
1.143000000000000000e+03	4.618707966742532278e+01	3.949342879717553245e+01	-0.0154073	5.084259083385721283e+02	2.088540853046383372e-02	nan	5.025823183194606819e-05	1.190747347753393015e+01	1.000000000000000000e+00
1.144000000000000000e+03	2.819980487887073650e+01	2.505312605854510011e+01	-0.0141573	4.668174491844753788e+02	1.594540935213761834e-02	nan	3.511383285228434487e-05	6.446074808861604666e+00	1.000000000000000000e+00
1.144000000000000000e+03	1.089432028582387630e+02	4.893824649894262535e+01	-0.0158401	5.228324502211386289e+02	2.295606471136135696e-02	nan	5.764017636259778800e-05	1.963218410184234841e+01	1.000000000000000000e+00
1.145000000000000000e+03	9.432509171700401396e+01	2.808508008587023852e+01	2.475388311145975545e-03	-77.9572	1.013190628870932475e-01	nan	6.854148335938263316e-06	1.874141360008896129e+01	1.000000000000000000e+00
1.146000000000000000e+03	3.463674313996192922e+01	2.471004259298538841e+01	-0.00243004	7.644764253633977091e+01	3.597755484876724585e-01	nan	4.320997793324755720e-05	6.446074808861604666e+00	1.000000000000000000e+00
1.146000000000000000e+03	1.378474251538702333e+02	1.722703239895714233e+01	1.839561078588577677e-03	-56.7923	2.266799763092101072e-01	nan	1.073426092008924295e-05	2.502276385145420434e+01	1.000000000000000000e+00
1.147000000000000000e+03	7.409754431603850833e+01	3.589258685958096606e+01	1.666404517840520700e-03	-51.0283	2.659901009096844460e-01	nan	1.107240593536252682e-05	1.530581955675975614e+01	1.000000000000000000e+00
1.148000000000000000e+03	1.130664286298419796e+02	2.947310568044195023e+01	2.388108184041412650e-03	-75.0519	1.552597933606928438e-01	nan	1.006949046786453534e-05	1.453323313024728058e+01	1.000000000000000000e+00
1.148000000000000000e+03	8.603989161230187221e+01	4.546590673094850388e+01	-0.00143135	4.320409725338109297e+01	2.702130272299165803e-01	nan	8.156813948296717093e-06	1.530581955675975614e+01	1.000000000000000000e+00
1.150000000000000000e+03	1.443460751130074549e+01	2.965243797454665398e+01	1.329297545679444239e-03	-39.807	3.690745470853211696e-01	nan	1.261980072282767712e-05	6.714115820181926431e+00	1.000000000000000000e+00
1.152000000000000000e+03	7.818889187960975207e+00	3.725468108936995293e+01	-0.00131609	3.936748930879108599e+01	2.960767722936817892e-01	nan	8.100122744975979402e-06	9.179610506744513287e+00	1.000000000000000000e+00
1.153000000000000000e+03	6.227630873497482611e+01	3.644473735872360010e+01	-0.014594	4.813519403587570764e+02	2.104798358865656027e-02	nan	4.941499664828235427e-05	9.618031887871772767e+00	1.000000000000000000e+00
1.153000000000000000e+03	1.244307374326616866e+02	3.853220887293687014e+01	-0.01513	4.991957056693011623e+02	1.707378094350608944e-02	nan	3.948356558955589042e-05	1.453323313024728058e+01	1.000000000000000000e+00
1.154000000000000000e+03	1.300587975892989618e+02	2.467656514211994789e+01	2.540671059737047762e-03	-80.1303	1.276315482688621383e-01	nan	9.696615081556408757e-06	9.887451803532700367e+00	1.000000000000000000e+00
1.154000000000000000e+03	3.760258842352405395e+01	3.567822139823731931e+01	1.628580454589661835e-03	-49.7693	2.288542589597403198e-01	nan	8.671862854657741486e-06	1.385806863135568534e+01	1.000000000000000000e+00
1.154000000000000000e+03	9.400446501319683534e+01	1.101950561025308595e+01	-0.00222566	6.964442225965396460e+01	2.497552655616093187e-01	nan	1.957539638511854028e-05	2.241387666813067625e+01	1.000000000000000000e+00
1.154000000000000000e+03	1.689775462104025650e+01	3.589841728627985162e+01	-0.00117199	3.457062069071929500e+01	3.275755431563922571e-01	nan	7.831153933266964617e-06	6.714115820181926431e+00	1.000000000000000000e+00
1.154000000000000000e+03	9.634408869672076037e+01	5.176294373091545253e+01	-0.00194541	6.031567167800211848e+01	2.377798943636795226e-01	nan	1.265338782292847594e-05	1.781850058242132917e+01	1.000000000000000000e+00
1.155000000000000000e+03	6.596558326036991105e+01	4.483546200870335063e+00	2.146726104818533903e-03	-67.0169	2.042307670993172009e-01	nan	1.235956657296009880e-05	2.879058275461109062e+01	1.000000000000000000e+00
1.156000000000000000e+03	1.254402244383219340e+02	1.593411209870838086e+01	-0.0022645	7.093745936813023434e+01	1.511112835766118545e-01	nan	9.187665023598720157e-06	9.887451803532700367e+00	1.000000000000000000e+00
1.157000000000000000e+03	7.189399412762976738e+01	3.636309739283659326e+01	2.803475544115592143e-03	-88.8784	9.633330343722223965e-02	nan	8.353714907171184647e-06	9.618031887871772767e+00	1.000000000000000000e+00
1.159000000000000000e+03	2.662913494459908392e+01	4.414163589459952419e+01	-0.015537	5.127435595735778406e+02	1.339952513737086015e-02	nan	3.909113712922677222e-05	1.275344722129258734e+01	1.000000000000000000e+00
1.160000000000000000e+03	1.236277305104769653e+02	3.861020644099453136e+01	-0.00228941	7.176636868875041841e+01	2.825978052137397833e-01	nan	2.209264947572647987e-05	1.419056092297202021e+01	1.000000000000000000e+00
1.161000000000000000e+03	1.399071550169944942e+02	1.714388365279127413e+01	-0.0153456	5.063706430353288965e+02	1.893244440742691825e-02	nan	4.667416924676916088e-05	1.451742496385634063e+01	1.000000000000000000e+00
1.161000000000000000e+03	3.125177574732456875e+01	2.665281805167720819e+01	-0.00216153	6.750956907381117844e+01	1.561094051560951712e-01	nan	8.834113032755043149e-06	1.808943220595772061e+01	1.000000000000000000e+00
1.161000000000000000e+03	8.864424492783842879e+01	3.316112045697234123e+01	-0.0147917	4.879349889382770584e+02	1.847398597778826534e-02	nan	4.273158894941385665e-05	1.705354972337717001e+01	1.000000000000000000e+00
1.161000000000000000e+03	7.386770667719480343e+01	5.122030766395597112e+01	-0.0145348	4.793815296563620336e+02	2.130649838762022075e-02	nan	4.504681162497872732e-05	1.498773626231011846e+01	1.000000000000000000e+00
1.161000000000000000e+03	1.183469999056958386e+02	5.178161120997450695e+01	-0.0147842	4.876826069831484460e+02	2.090816461246458591e-02	nan	4.930866094148272650e-05	1.419056092297202021e+01	1.000000000000000000e+00
1.162000000000000000e+03	6.946393887464817674e+00	2.516868651833082993e+01	-0.00155986	4.748188268832969072e+01	2.936998401941396386e-01	nan	1.158816600033406024e-05	2.088442914142670048e+01	1.000000000000000000e+00
1.163000000000000000e+03	1.061050947468954320e+02	2.007247848737604556e+01	-0.0146951	4.847171356309252701e+02	2.068573027052744706e-02	nan	4.712846756191125993e-05	1.455987912375837467e+01	1.000000000000000000e+00
1.167000000000000000e+03	1.353962976974369781e+02	1.931743573898143040e+01	-0.0147194	4.855279668863348093e+02	2.314532572775829244e-02	nan	5.055373139406249018e-05	1.437842966442573633e+01	1.000000000000000000e+00
1.167000000000000000e+03	2.783081603133527082e+01	2.515159032325007971e+01	-0.0148834	4.909863945301104309e+02	1.474352622831331949e-02	nan	3.248107607080276318e-05	2.088442914142670048e+01	1.000000000000000000e+00
1.168000000000000000e+03	1.130021933210963283e+02	3.289511906395819096e+01	-0.0148839	4.910032560829603767e+02	1.940026291607466202e-02	nan	4.509919640480180159e-05	1.229216771008604780e+01	1.000000000000000000e+00
1.168000000000000000e+03	1.437441250752992516e+02	6.221111279271466898e+00	-0.0145456	4.797415568057215864e+02	1.939496913575677883e-02	nan	4.076725741638754705e-05	1.553061287536922741e+01	1.000000000000000000e+00
1.169000000000000000e+03	1.250364827286792320e+02	3.039047029268905575e+01	-0.0145674	4.804676831770972285e+02	1.515850475082680671e-02	nan	3.366790741180936272e-05	8.728970720788128190e+00	1.000000000000000000e+00
1.170000000000000000e+03	3.203799293964276274e+01	4.770274651615255834e+01	-0.00155111	4.719049190217293699e+01	2.052555823924986367e-01	nan	6.623501249569234055e-06	1.189061259727568576e+01	1.000000000000000000e+00
1.174000000000000000e+03	7.923469851919043094e+01	5.707271255443944646e+00	-0.0143096	4.718846249031206526e+02	1.392927310173053268e-02	nan	3.396253688912843557e-05	4.705936927319948637e+01	1.000000000000000000e+00
1.174000000000000000e+03	1.316236566166191722e+02	2.466298655072883861e+01	-0.014928	4.924710757745589831e+02	4.524028860598439117e-02	nan	1.084067402938486749e-04	5.883261088086785051e+00	1.000000000000000000e+00
1.174000000000000000e+03	1.377381275564911789e+02	1.696553530293160250e+01	-0.0156453	5.163474163494433924e+02	2.798474298663389259e-02	nan	7.344272445231083660e-05	9.830437965154681379e+00	1.000000000000000000e+00
1.174000000000000000e+03	2.689381459799353635e+01	3.698248079520150355e+01	-0.00302819	9.635863874262751949e+01	1.019270867969799266e-01	nan	1.017108448378945721e-05	1.189061259727568576e+01	1.000000000000000000e+00
1.174000000000000000e+03	3.460901285278224293e+01	2.064488870918409802e+01	-0.00204037	6.347666756359541296e+01	3.606616028566087540e-01	nan	3.633615025548536003e-05	3.756141507853171913e+00	1.000000000000000000e+00
1.176000000000000000e+03	2.695078391716891630e+01	1.639470876681100009e+01	-0.0147274	4.857942460451150168e+02	2.052680656298644379e-02	nan	4.574878658230456980e-05	8.758567232876380615e+00	1.000000000000000000e+00
1.177000000000000000e+03	1.328263133840621038e+02	4.449149488091051552e+01	-0.00186719	5.771189020539406300e+01	3.164812440690294437e-01	nan	1.551007300379058282e-05	5.120455928276046897e+00	1.000000000000000000e+00
1.180000000000000000e+03	6.245004736136108647e+01	1.148166138851826368e+01	-0.015329	5.058203195984766012e+02	1.619332918814042621e-02	nan	4.114358978511519811e-05	1.123954153072637574e+01	1.000000000000000000e+00
1.180000000000000000e+03	5.217744021716797675e+01	1.604245477147211929e+01	-0.014859	4.901723927385089610e+02	2.137998662187501342e-02	nan	4.989620321559343257e-05	1.123954153072637574e+01	1.000000000000000000e+00
1.181000000000000000e+03	1.339251015555750257e+02	3.548251373846066770e+01	-0.0147465	4.864281775809910187e+02	1.497701013994312547e-02	nan	3.654847191800729292e-05	9.075741108629845399e+00	1.000000000000000000e+00
1.181000000000000000e+03	1.527042545052301925e+01	4.664085422470769515e+01	-0.00245722	7.735257554078697240e+01	1.413867261040421264e-01	nan	9.991963096802495287e-06	1.499022719720136543e+01	1.000000000000000000e+00
1.181000000000000000e+03	9.039847792652130920e+01	4.813626050135752621e+01	-0.00220956	6.910848511271589700e+01	1.523118040802156070e-01	nan	8.898583400149463778e-06	2.721535834806480736e+01	1.000000000000000000e+00
1.181000000000000000e+03	1.281545195353361919e+02	4.658754143297562678e+01	-0.00342819	1.096733675799367518e+02	1.586650297590300740e-01	nan	2.251181827659078514e-05	4.323056959804183030e+00	1.000000000000000000e+00
1.182000000000000000e+03	6.376536116217650374e+01	3.049346945978883738e+01	-0.0151367	4.994170375862958622e+02	1.820644592749398605e-02	nan	4.532586887693894128e-05	1.664314756584375843e+01	1.000000000000000000e+00
1.182000000000000000e+03	2.658531910147364385e+01	3.680825064826911586e+01	2.148342074149165240e-03	-67.0707	2.894612286910700494e-01	nan	1.470366197851152517e-05	5.915430409464581096e+00	1.000000000000000000e+00
1.183000000000000000e+03	1.219655112313068059e+02	2.690049359903224868e+01	-0.0145427	4.796449463666905331e+02	5.728662290962482917e-02	nan	1.343373342459808803e-04	4.509648853119060163e+00	1.000000000000000000e+00
1.183000000000000000e+03	3.196692773218178729e+01	3.435252153553987853e+01	-0.00221175	6.918138216973348165e+01	2.868302113328347058e-01	nan	2.257639687886913655e-05	5.915430409464581096e+00	1.000000000000000000e+00
1.183000000000000000e+03	1.321543041339032243e+02	4.494725345741238698e+01	2.300960911056714776e-03	-72.151	2.832843935030772142e-01	nan	2.536228286597133359e-05	4.323056959804183030e+00	1.000000000000000000e+00
1.185000000000000000e+03	1.284929621423291337e+02	2.622709426658673593e+01	-0.0152317	5.025796026510579395e+02	7.245283756376841300e-02	nan	7.599914816849892942e-05	6.562094334642277538e+00	1.000000000000000000e+00
1.186000000000000000e+03	7.886187546777678392e+01	2.348707118968906826e+01	1.977742739210976933e-03	-61.392	1.932085827071954309e-01	nan	9.895938049923900176e-06	1.158141597948436186e+01	1.000000000000000000e+00
1.188000000000000000e+03	1.276748058872145606e+02	1.549688865262908166e+01	-0.00295801	9.402254438288738925e+01	1.641398214644813613e-01	nan	2.002532519277985164e-05	1.076135178198312836e+01	1.000000000000000000e+00
1.188000000000000000e+03	3.774974284700009264e+01	1.720952649031136517e+01	-0.0145591	4.801918027121567434e+02	2.477743841207624698e-02	nan	5.375864916220106105e-05	1.809207643618886507e+01	1.000000000000000000e+00
1.188000000000000000e+03	6.899484931514548691e+01	1.742316230241629427e+01	-0.00185781	5.739971625324473337e+01	3.454128928843875901e-01	nan	2.132888956376926133e-05	3.411446335304188615e+00	1.000000000000000000e+00
1.189000000000000000e+03	7.044038825369297285e+01	1.433311646524763106e+01	2.188961761144227192e-03	-68.4229	2.696532598884984200e-01	nan	2.037050170636384817e-05	3.411446335304188615e+00	1.000000000000000000e+00
1.190000000000000000e+03	1.030001784762374371e+02	4.808773140876082408e+01	1.216661536032779102e-03	-36.0576	3.043893284766953089e-01	nan	7.297018546864239485e-06	1.708566034463685313e+01	1.000000000000000000e+00
1.192000000000000000e+03	1.168886462457952469e+01	3.341914267880914480e+01	-0.00206625	6.433816771682722901e+01	1.626974447585367578e-01	nan	8.381946745761880522e-06	3.069073200010459246e+01	1.000000000000000000e+00
1.194000000000000000e+03	1.274985508075784963e+02	1.551898299956030236e+01	2.422421120211697490e-03	-76.1941	1.399293822602252213e-01	nan	1.097714663124266368e-05	3.155216881811630714e+01	1.000000000000000000e+00
1.196000000000000000e+03	5.593234701002109688e+01	3.017823392639260049e+01	-0.0024772	7.801762798887835970e+01	1.285488847182708616e-01	nan	8.985763629274679760e-06	1.773193179131096642e+01	1.000000000000000000e+00
1.196000000000000000e+03	7.285338271244917507e+01	3.547917307043668700e+01	1.327634919858082128e-03	-39.7516	3.442464843791417373e-01	nan	1.066945160574039719e-05	1.084184886152156579e+01	1.000000000000000000e+00
1.197000000000000000e+03	8.142078813078644828e+01	2.883498379454142579e+01	-0.0021433	6.690301411500267648e+01	2.059147771633227375e-01	nan	1.291553218811302355e-05	1.084184886152156579e+01	1.000000000000000000e+00
1.197000000000000000e+03	1.028238579158405912e+02	4.819634785808434430e+01	-0.00254056	8.012661093012896174e+01	1.448275114876607095e-01	nan	1.091650412453826544e-05	2.886093925403240945e+01	1.000000000000000000e+00
1.198000000000000000e+03	4.439135680705383891e+01	1.110763599408979374e+01	-0.0157133	5.186120988635914273e+02	1.703883378168391527e-02	nan	4.204314857430002254e-05	2.229085373781224888e+01	1.000000000000000000e+00
1.198000000000000000e+03	7.121120600626673536e+01	1.668410304323220572e+01	-0.0147193	4.855226882809276958e+02	1.671474595272393060e-02	nan	4.068653354248574875e-05	1.587071108015798337e+01	1.000000000000000000e+00
1.199000000000000000e+03	3.199204279360936454e+01	3.477617759571706557e+01	1.712321937252615301e-03	-52.5568	2.532519238828101482e-01	nan	1.063726185559878877e-05	1.146252467283434662e+01	1.000000000000000000e+00
1.200000000000000000e+03	1.406676967078536222e+02	5.103085075077794386e+01	2.280675148032069912e-03	-71.4757	1.497995619738190509e-01	nan	1.050178332111993133e-05	3.794984243925867418e+01	1.000000000000000000e+00
1.203000000000000000e+03	1.099415845423901175e+02	9.091895703369029746e+00	-0.00220899	6.908948941405051869e+01	1.681548809751327589e-01	nan	1.005208361968353933e-05	2.676983524069643039e+01	1.000000000000000000e+00
1.203000000000000000e+03	7.033773690355964447e+01	4.212512985090417317e+01	-0.0151038	4.983212115967116347e+02	1.449221905443143221e-02	nan	3.409009852297124893e-05	2.158044494046311712e+01	1.000000000000000000e+00
1.204000000000000000e+03	2.096571723892012074e+01	3.164414684278007073e+01	-0.0147951	4.880454745727765271e+02	1.503503944292627903e-02	nan	3.490468012054021181e-05	1.146252467283434662e+01	1.000000000000000000e+00
1.204000000000000000e+03	5.034307763917490064e+01	3.400544976302426647e+01	-0.0149603	4.935466559008480090e+02	1.777892157587068755e-02	nan	4.107400722138652055e-05	9.309078429716450387e+00	1.000000000000000000e+00
1.206000000000000000e+03	4.785221799564215672e+01	2.503580320104468981e+01	-0.00248897	7.840931721605480220e+01	2.756425680014494839e-01	nan	2.460479947179091678e-05	9.309078429716450387e+00	1.000000000000000000e+00
1.208000000000000000e+03	1.320768579493155528e+02	2.414691978221699742e+01	-0.0152109	5.018871242717155496e+02	2.238228754529447695e-02	nan	5.636554809669195405e-05	1.946041501172816979e+01	1.000000000000000000e+00
1.208000000000000000e+03	1.229779162675582853e+02	4.134915837783807291e+01	-0.0147237	4.856700853631742234e+02	1.827735050852319354e-02	nan	4.150175957408332660e-05	1.169273041810717828e+01	1.000000000000000000e+00
1.208000000000000000e+03	1.130900577046986086e+02	4.759016772500391568e+01	-0.0147331	4.859836238251322129e+02	2.225335182830201486e-02	nan	5.003159232122906830e-05	1.169273041810717828e+01	1.000000000000000000e+00
1.209000000000000000e+03	4.047968682955337272e+01	5.178310688114169125e+01	-0.0144963	4.781016785313234436e+02	2.381374577204764531e-02	nan	5.079972290750681135e-05	1.471957659847259947e+01	1.000000000000000000e+00
1.209000000000000000e+03	7.559906371870332009e+01	6.998821830932392629e+00	-0.00182508	5.631032473399108085e+01	2.546690315096322710e-01	nan	1.250424275131292471e-05	1.065610542784328274e+01	1.000000000000000000e+00
1.209000000000000000e+03	1.098167412438888846e+02	9.323071663379487006e+00	2.332650994536094018e-03	-73.2059	1.964461342373378105e-01	nan	1.382620680287395311e-05	1.595529073800668129e+01	1.000000000000000000e+00
1.209000000000000000e+03	5.314908081271953577e+00	4.007857252985825625e+01	-0.00174626	5.368643791542339727e+01	2.567338381742705344e-01	nan	1.157761947492074772e-05	1.387683287489034001e+01	1.000000000000000000e+00
1.210000000000000000e+03	8.550422185625342308e+01	1.092825247155147039e+01	-0.00188241	5.821865476482301460e+01	2.198228049244844717e-01	nan	1.010883678794753280e-05	1.065610542784328274e+01	1.000000000000000000e+00
1.210000000000000000e+03	1.197452460506522165e+01	5.225297183305416127e+01	-0.00241488	7.594299006671643326e+01	3.471229224887169007e-01	nan	3.672967132855355912e-05	4.275996791202972602e+00	1.000000000000000000e+00
1.211000000000000000e+03	1.598653221116862611e+01	5.077380195540435182e+01	2.406732512869669011e-03	-75.6719	3.590976164495908174e-01	nan	3.915882061621168839e-05	4.275996791202972602e+00	1.000000000000000000e+00
1.213000000000000000e+03	5.529425003711750719e+01	6.386033111327188649e+00	-0.00263887	8.339914024715304208e+01	3.146529718229376105e-01	nan	3.675184971962356262e-05	2.031405839951214176e+01	1.000000000000000000e+00
1.213000000000000000e+03	3.718500984818056310e+01	3.743699107139324411e+01	-0.0146962	4.847551537923589535e+02	1.883846479873818591e-02	nan	4.373498779970304160e-05	1.471957659847259947e+01	1.000000000000000000e+00
1.214000000000000000e+03	1.249234283885091301e+01	2.425163934297710711e+01	-0.0151165	4.987439945556849352e+02	1.612694337497011521e-02	nan	3.956083449725799863e-05	9.920106810402350206e+00	1.000000000000000000e+00
1.214000000000000000e+03	1.083444450766974114e+02	2.521028811341865250e+01	-0.0149413	4.929123363764228429e+02	2.259104706938841467e-02	nan	5.472611904716846932e-05	1.595529073800668129e+01	1.000000000000000000e+00
1.214000000000000000e+03	8.591286450048310996e+01	4.031711834685922469e+01	-0.0148179	4.888075312368663390e+02	1.776665766452056872e-02	nan	4.025248091148081773e-05	1.239068173139739493e+01	1.000000000000000000e+00
1.214000000000000000e+03	7.259891291053730811e+01	2.021430245211962884e+01	1.586996503542956270e-03	-48.3851	2.617038706809932114e-01	nan	9.675041600553417273e-06	1.355174648968591633e+01	1.000000000000000000e+00
1.216000000000000000e+03	9.805915215547481978e+01	9.173035039615145436e+00	1.426477956699869496e-03	-43.0418	3.383368396568549041e-01	nan	1.228938556663389656e-05	1.284342813608254552e+01	1.000000000000000000e+00
1.216000000000000000e+03	8.534226458196074816e+01	1.097148346237298888e+01	2.299944489355383419e-03	-72.1172	1.839595743490901603e-01	nan	1.230445399676977008e-05	1.284342813608254552e+01	1.000000000000000000e+00
1.219000000000000000e+03	1.395346355837718022e+02	3.510173973492184274e+01	-0.0151082	4.984692601748678271e+02	1.639122158962191822e-02	nan	4.140208527182069956e-05	3.272107576239099558e+01	1.000000000000000000e+00
1.219000000000000000e+03	5.992546876424889035e+00	1.675756357763943427e+01	-0.00177722	5.471707848712805600e+01	2.510304725602053866e-01	nan	1.132880057723176996e-05	9.920106810402350206e+00	1.000000000000000000e+00
1.220000000000000000e+03	7.203878750087227445e+01	3.645031270131099177e+01	-0.00251444	7.925701308725834338e+01	1.581167585461370484e-01	nan	1.257962454409925352e-05	4.397018991063339044e+00	1.000000000000000000e+00
1.221000000000000000e+03	6.470070812197243981e+01	3.061991546503813311e+01	1.955010761768097034e-03	-60.6353	2.495311023801971562e-01	nan	1.433731227247230852e-05	9.372349806946663975e+00	1.000000000000000000e+00
1.222000000000000000e+03	9.622221805973373421e+01	9.804227698620588072e+00	-0.0148859	4.910710575672483742e+02	3.087428052565843739e-02	nan	7.436310859922366833e-05	7.711251746894452808e+00	1.000000000000000000e+00
1.224000000000000000e+03	1.039274597604718053e+02	9.499836770388776941e+00	-0.0154563	5.100576812643635094e+02	2.420296894684403899e-02	nan	7.084790788270077511e-05	7.711251746894452808e+00	1.000000000000000000e+00
1.224000000000000000e+03	1.505762073680810431e+01	3.593271126229096524e+01	-0.00237664	7.467027707681278059e+01	1.818086910199420148e-01	nan	1.303143795382446227e-05	1.047696566223781467e+01	1.000000000000000000e+00
1.225000000000000000e+03	1.268300676928455886e+02	4.734697619430119175e+01	-0.00137743	4.140931054853316340e+01	3.059304251390642104e-01	nan	9.680621916498674125e-06	1.714104784822810146e+01	1.000000000000000000e+00
1.226000000000000000e+03	2.119565332479734820e+01	1.111584765753622328e+01	-0.0144509	4.765905404935087972e+02	2.825899460930947349e-02	nan	6.030873750767030348e-05	1.559535886693606344e+01	1.000000000000000000e+00
1.226000000000000000e+03	5.453648009823566234e+00	4.011965732679280450e+01	1.465702539564134191e-03	-44.3475	3.125296646622804930e-01	nan	1.123551062137037334e-05	1.047696566223781467e+01	1.000000000000000000e+00
1.227000000000000000e+03	9.630236113193401337e+00	5.332694620712829447e+01	1.875328510935160391e-03	-57.9829	2.138884764586158616e-01	nan	1.027892612441865394e-05	1.385194454774649664e+01	1.000000000000000000e+00
1.229000000000000000e+03	1.212083904418513924e+02	3.115400654013029325e+01	-0.0151714	5.005717726740369926e+02	2.104529509043107094e-02	nan	5.412714061304163543e-05	1.714104784822810146e+01	1.000000000000000000e+00
1.229000000000000000e+03	9.033785919063075198e+01	4.820016837541484733e+01	2.359906026467928266e-03	-74.1131	1.306580813798454699e-01	nan	8.440094546716471501e-06	2.303000343119440529e+01	1.000000000000000000e+00
1.230000000000000000e+03	7.065063852101265240e+01	3.625050727785279037e+01	2.343207280755312590e-03	-73.5573	2.076483126300516791e-01	nan	1.525697517544879876e-05	2.303000343119440529e+01	1.000000000000000000e+00
1.230000000000000000e+03	1.181389432981875700e+02	6.445116247952229038e+00	1.210632333884388567e-03	-35.8569	3.557999748089273329e-01	nan	9.596093541434996824e-06	2.489881051854962379e+01	1.000000000000000000e+00
1.231000000000000000e+03	6.641550436647309930e+00	1.671882073525701884e+01	-0.01765	5.830786457791906514e+02	1.605136367740289671e-02	nan	5.294946687072984472e-05	9.548315695166365913e+00	1.000000000000000000e+00
1.233000000000000000e+03	3.139408647621186788e+01	4.434138568586940465e+01	-0.00213182	6.652063648587657951e+01	2.279106688051262264e-01	nan	1.490420237647881555e-05	2.376777774961903944e+01	1.000000000000000000e+00
1.233000000000000000e+03	1.221224203134195392e+02	4.917891269989866743e+01	-0.00194427	6.027780997330442858e+01	2.104240442971629932e-01	nan	1.067249414600664713e-05	1.804806617548192449e+01	1.000000000000000000e+00
1.236000000000000000e+03	1.131205873421680863e+01	8.390754641805621361e+00	-0.0145408	4.795822559033235848e+02	2.250789170097344805e-02	nan	4.987628939537306407e-05	9.548315695166365913e+00	1.000000000000000000e+00
1.236000000000000000e+03	7.005141815420292062e+01	2.892985743586945446e+01	-0.0152111	5.018930233649209072e+02	1.348099921885848040e-02	nan	3.240489915811878036e-05	1.480895467448277536e+01	1.000000000000000000e+00
1.236000000000000000e+03	5.350496289863303190e+01	5.306012429806015263e+01	1.481477181254488339e-03	-44.8726	2.952829245837248484e-01	nan	1.040089243077488573e-05	2.376777774961903944e+01	1.000000000000000000e+00
1.238000000000000000e+03	8.002277952189183452e+01	8.855197102330119918e+00	-0.00173282	5.323907191402872741e+01	2.234703875366985670e-01	nan	9.161926735291004521e-06	1.506278521511775281e+01	1.000000000000000000e+00
1.239000000000000000e+03	6.612019362425810698e+01	1.465223115395391318e+01	-0.0147472	4.864526695166122181e+02	1.617704118298490812e-02	nan	3.413468259437622035e-05	1.480895467448277536e+01	1.000000000000000000e+00
1.244000000000000000e+03	7.982999568708730465e+01	8.722344262539772686e+00	2.132179388464609544e-03	-66.5327	1.807464579285906758e-01	nan	1.026798322997589528e-05	1.493727656391622638e+01	1.000000000000000000e+00
1.245000000000000000e+03	2.534478934453279919e+01	4.587865557604159505e+01	1.936240969175355734e-03	-60.0105	2.587786854288025573e-01	nan	1.416158059745442544e-05	3.731843755792039019e+01	1.000000000000000000e+00
1.247000000000000000e+03	1.228570053218123519e+02	6.810468671055049938e+00	-0.00217096	6.782373457201475730e+01	2.610833748894488826e-01	nan	1.842414192873258945e-05	1.719702165846416264e+01	1.000000000000000000e+00
1.249000000000000000e+03	9.278919921304608920e+01	4.429896722211059057e+01	-0.0134573	4.435143605199860417e+02	2.285163380302435154e-02	nan	4.409416776594347979e-05	1.746102189574180485e+01	1.000000000000000000e+00
1.249000000000000000e+03	8.479809343213410955e+00	1.061623372541388299e+01	-0.00275614	8.730265392612606945e+01	2.372626575135711180e-01	nan	2.617301246951868844e-05	1.382477587366110505e+01	1.000000000000000000e+00
1.249000000000000000e+03	6.183414859044745526e+01	3.805609566339242633e+01	-0.00191156	5.918896997089778012e+01	2.600455727770271119e-01	nan	1.432317697974864410e-05	3.230165993874204222e+00	1.000000000000000000e+00
1.252000000000000000e+03	1.311614308032195879e+02	2.359868333025256248e+01	1.589521568157705985e-03	-48.4691	2.744475739638559952e-01	nan	1.048587459661128294e-05	3.350247249592277488e+00	1.000000000000000000e+00
1.254000000000000000e+03	2.214114177949708662e+01	1.273576764170437770e+01	-0.0146418	4.829431763943605915e+02	1.946920772483118345e-02	nan	4.619925731445557999e-05	1.382477587366110505e+01	1.000000000000000000e+00
1.254000000000000000e+03	8.118468250143338594e+01	3.125203357724689823e+01	-0.0151969	5.014224386168044134e+02	1.621666226233231534e-02	nan	3.907413497926201941e-05	1.353982656887968794e+01	1.000000000000000000e+00
1.255000000000000000e+03	4.643779687954036461e+01	3.782283388680892955e+01	-0.0153489	5.064825177002370538e+02	2.272015928289528031e-02	nan	5.491573853864767602e-05	1.583983923723959819e+01	1.000000000000000000e+00
1.256000000000000000e+03	6.059020730169876856e+01	2.288844839250201701e+01	-0.0151497	4.998491462708885251e+02	2.121594471725007924e-02	nan	4.893044277336905650e-05	1.421909061673699171e+01	1.000000000000000000e+00
1.256000000000000000e+03	8.450340066605464528e+01	5.095770357003643625e+01	-0.0145374	4.794697801186269999e+02	2.352642399496951420e-02	nan	4.222021349637339761e-05	9.675646059902119234e+00	1.000000000000000000e+00
[truncated: 1,251 more rows]

## Sheet: SI_4_QatBC
frame_indices	x_coords	y_coords	contrasts	calibrated_values	fit_errors	diffblur_errors	residual_errors	neareast_neighbour_distances	selections
[truncated: 8,710 more rows]
